# Supplementary material for: Identification of nanomolar adenosine A2A receptor ligands using reinforcement learning and structure-based drug design
Source: Nat Commun. 2025 Jul 1;16:5485. doi: 10.1038/s41467-025-60629-0 (PMC12216625; doi:10.1038/s41467-025-60629-0)
Supplement: Supplementary file 4 — Source Data [file 41467_2025_60629_MOESM4_ESM.xlsx]

## Sheet: Figure2_data
step	batch_idx	valid	unique	structure_pdb	MO_score	A2A_r_i_docking_score	RAScore_pred_proba	desc_CLogP	desc_MaxConsecutiveRotatableBonds	desc_NumHDonors			Panel	Corresponding y value
1	0	TRUE	TRUE	3REY	0.893153	-6.28797	0.998469	2.2427	2	3			a	MO_score
1	1	TRUE	TRUE	3REY	0.910714	-7.97506	0.977754	2.8762	2	2			b	A2A_r_i_docking_score
1	2	TRUE	TRUE	3REY	0.46455	-3.75693	0.0182611	5.8154	3	1			c	RAScore_pred_proba
1	4	TRUE	TRUE	3REY	0.73046	-6.86307	0.982311	3.8343	1	1			d	desc_CLogP
1	5	TRUE	TRUE	3REY	0.449956	-6.56104	0.76492	4.065	5	0			e	desc_MaxConsecutiveRotatableBonds
1	6	TRUE	TRUE	3REY	0.889928	-6.47527	0.970297	2.0029	0	1			f	desc_NumHDonors
1	7	TRUE	TRUE	3REY	0.661657	-6.47274	0.829107	5.61178	2	0
1	9	TRUE	TRUE	3REY	0.776763	-5.75373	0.987287	3.5364	2	1
1	10	TRUE	TRUE	3REY	0.561769	-7.2889	0.875167	3.598	4	1
1	11	TRUE	TRUE	3REY	0.553584	-6.12074	0.910081	3.5987	2	4
1	12	TRUE	TRUE	3REY	0.715197	-5.89003	0.134287	1.7664	2	3
1	13	TRUE	TRUE	3REY	0.786216	-8.02391	0.987101	3.63498	2	1
1	14	TRUE	TRUE	3REY	0.886236	-5.97445	0.984052	2.8026	2	1
1	15	TRUE	TRUE	3REY	0.803912	-6.57596	0.992139	3.4584	3	1
1	16	TRUE	TRUE	3REY	0.286388	-8.22135	0.84028	4.14052	4	4
1	17	TRUE	TRUE	3REY	0.890792	-6.39909	0.979518	2.43502	3	1
1	18	TRUE	TRUE	3REY	0.538447	-6.71005	0.197788	5.7592	3	3
1	19	TRUE	TRUE	3REY	0.54145	-6.4782	0.976939	3.74922	5	0
1	20	TRUE	TRUE	3REY	0.675153	-7.12524	0.130636	0.72398	2	2
1	21	TRUE	TRUE	3REY	0.867519	-6.75609	0.840187	2.0235	1	1
1	22	TRUE	TRUE	3REY	0.711411	-7.32121	0.991996	3.9687	3	1
1	23	TRUE	TRUE	3REY	0.884725	-6.79879	0.923472	2.158	2	3
1	24	TRUE	TRUE	3REY	0.690435	-6.10149	0.996875	4.22632	1	1
1	25	TRUE	TRUE	3REY	0.709606	-6.25458	0.977203	3.89432	2	1
1	26	TRUE	TRUE	3REY	0.690503	-6.30035	0.984425	2.2315	5	2
1	27	TRUE	TRUE	3REY	0.896049	-6.91474	0.975934	3.0033	2	2
1	28	TRUE	TRUE	3REY	0.666855	-7.07541	0.545528	3.7292	3	0
1	29	TRUE	TRUE	3REY	0.752694	-7.33736	0.989374	3.7607	1	0
1	30	TRUE	TRUE	3REY	0.90462	-8.01349	0.944814	2.3671	1	3
1	31	TRUE	TRUE	3REY	0.892096	-7.19439	0.93488	2.06787	3	1
1	32	TRUE	TRUE	3REY	0.897283	-6.86801	0.981809	2.9392	2	1
1	33	TRUE	TRUE	3REY	0.863243	-6.97716	0.996687	3.1921	1	2
1	34	TRUE	TRUE	3REY	0.648801	-5.00384	0.989111	0.8702	4	3
1	35	TRUE	TRUE	3REY	0.897436	-6.77517	0.988549	2.5537	2	1
1	36	TRUE	TRUE	3REY	0.673577	-5.20987	0.969937	1.7448	4	2
1	37	TRUE	TRUE	3REY	0.891595	-6.34455	0.987042	2.9716	1	1
1	38	TRUE	TRUE	3REY	0.901377	-7.15543	0.983794	2.5034	2	2
1	39	TRUE	TRUE	3REY	0.887365	-6.21185	0.974429	2.4626	2	1
1	40	TRUE	TRUE	3REY	0.693538	-7.11868	0.946961	1.5469	7	2
1	41	TRUE	TRUE	3REY	0.832487	-7.39072	0.624207	2.9413	2	2
1	42	TRUE	TRUE	3REY	0.872039	-4.69587	0.995314	2.4619	3	0
1	43	TRUE	TRUE	3REY	0.885162	-7.2136	0.987576	3.0886	1	3
1	44	TRUE	TRUE	3REY	0.883744	-5.61352	0.994808	2.7684	1	1
1	45	TRUE	TRUE	3REY	0.85837	-7.18878	0.994714	3.2281	1	0
1	46	TRUE	TRUE	3REY	0.642143	-6.88631	0.704931	2.006	4	2
1	47	TRUE	TRUE	3REY	0.891514	-6.15273	0.998976	1.7853	2	1
1	48	TRUE	TRUE	3REY	0.880011	-5.41001	0.989236	1.19652	1	1
1	49	TRUE	TRUE	3REY	0.888346	-7.55392	0.893004	2.3731	2	3
1	50	TRUE	TRUE	3REY	0.898907	-6.76169	0.996771	2.9281	1	2
1	51	TRUE	TRUE	3REY	0.667238	-5.72398	0.905174	4.1928	2	0
1	52	TRUE	TRUE	3REY	0.774331	-5.10213	0.99244	3.5118	1	2
1	53	TRUE	TRUE	3REY	0.894417	-6.48006	0.992436	1.8772	3	0
1	55	TRUE	TRUE	3REY	0.898101	-6.83674	0.987913	2.61738	2	0
1	56	TRUE	TRUE	3REY	0.882032	-6.06251	0.957367	2.1475	2	1
1	57	TRUE	TRUE	3REY	0.687841	-8.29832	0.842596	4.07484	3	1
1	58	TRUE	TRUE	3REY	0.612353	0	0.998943	4.20746	3	1
1	59	TRUE	TRUE	3REY	0.887184	-6.58618	0.949444	2.4652	3	1
1	60	TRUE	TRUE	3REY	0.869909	-7.18383	0.853827	0.9708	2	2
1	61	TRUE	TRUE	3REY	0.8839	-5.69358	0.990439	1.7389	1	1
1	62	TRUE	TRUE	3REY	0.213625	0	0.00529963	-0.3082	1	5
1	63	TRUE	TRUE	3REY	0.713521	-4.97792	0.989781	0.1948	2	2
2	0	TRUE	TRUE	3REY	0.884548	-5.681	0.994487	2.16812	3	2
2	1	TRUE	TRUE	3REY	0.903919	-7.19359	0.994048	1.6039	1	1
2	2	TRUE	TRUE	3REY	0.734041	-6.96618	0.988485	3.8292	3	1
2	3	TRUE	TRUE	3REY	0.745392	-6.9169	0.999212	3.78	3	1
2	4	TRUE	TRUE	3REY	0.886946	-5.82988	0.996902	2.7196	2	0
2	5	TRUE	TRUE	3REY	0.868402	-7.13819	0.820024	1.24624	2	2
2	6	TRUE	TRUE	3REY	0.900705	-7.47182	0.960081	1.3368	2	2
2	7	TRUE	TRUE	3REY	0.687789	-6.08029	0.985009	-0.64722	2	2
2	8	TRUE	TRUE	3REY	0.892512	-6.64588	0.972243	1.5613	2	3
2	9	TRUE	TRUE	3REY	0.908313	-7.74189	0.980749	1.2698	2	2
2	10	TRUE	TRUE	3REY	0.912751	-7.94626	0.98979	1.952	2	1
2	11	TRUE	TRUE	3REY	0.839147	-7.56534	0.646275	1.467	1	1
2	12	TRUE	TRUE	3REY	0.696763	-6.61729	0.995338	-0.0963	2	2
2	13	TRUE	TRUE	3REY	0.900143	-7.23069	0.97278	1.99889	2	3
2	14	TRUE	TRUE	3REY	0.51236	-7.14706	0.039246	1.2035	1	5
2	15	TRUE	TRUE	3REY	0.690103	-6.78192	0.808446	3.857	1	1
2	16	TRUE	TRUE	3REY	0.792319	-6.85469	0.996165	3.53832	1	1
2	17	TRUE	TRUE	3REY	0.576965	-4.55813	0.528802	1.0569	3	5
2	18	TRUE	TRUE	3REY	0.676922	-7.9233	0.812123	2.4705	3	4
2	19	TRUE	TRUE	3REY	0.704081	0	0.989581	3.532	3	2
2	20	TRUE	TRUE	3REY	0.876956	-5.07236	0.99568	1.1812	2	2
2	21	TRUE	TRUE	3REY	0.859618	-8.78228	0.785551	3.1152	1	1
2	22	TRUE	TRUE	3REY	0.764441	-6.63317	0.332706	2.067	2	2
2	23	TRUE	TRUE	3REY	0.798539	-6.12722	0.960039	0.5757	2	2
2	24	TRUE	TRUE	3REY	0.634274	-7.69977	0.613261	2.047	4	2
2	25	TRUE	TRUE	3REY	0.807228	0	0.973315	2.3746	0	2
2	26	TRUE	TRUE	3REY	0.907218	-7.75454	0.974462	2.6765	3	3
2	27	TRUE	TRUE	3REY	0.887207	-6.79065	0.936408	1.45942	3	1
2	28	TRUE	TRUE	3REY	0.872938	-5.87454	0.92399	1.18252	1	2
2	29	TRUE	TRUE	3REY	0.850868	-7.15737	0.941344	3.21022	1	1
2	30	TRUE	TRUE	3REY	0.906401	-7.79411	0.96783	1.67872	1	1
2	31	TRUE	TRUE	3REY	0.711878	-7.23972	0.862776	3.8319	2	2
2	33	TRUE	TRUE	3REY	0.864482	-6.22471	0.859185	2.30742	3	1
2	34	TRUE	TRUE	3REY	0.877971	-6.02056	0.939764	2.1494	1	2
2	35	TRUE	TRUE	3REY	0.845597	-6.07034	0.997348	3.22266	1	0
2	36	TRUE	TRUE	3REY	0.83548	-5.01486	0.9921	3.2001	2	2
2	37	TRUE	TRUE	3REY	0.903441	-7.43703	0.975996	2.0163	1	1
2	38	TRUE	TRUE	3REY	0.871638	-5.17899	0.962231	1.8418	1	1
2	39	TRUE	TRUE	3REY	0.687311	-6.1966	0.975136	2.9633	4	1
2	41	TRUE	TRUE	3REY	0.862492	-3.96039	0.994888	1.7899	3	1
2	42	TRUE	TRUE	3REY	0.807905	-7.90125	0.46846	2.683	1	0
2	43	TRUE	TRUE	3REY	0.921356	-8.48686	0.998046	2.36782	1	1
2	44	TRUE	TRUE	3REY	0.74248	-5.78352	0.980257	3.7027	2	2
2	46	TRUE	TRUE	3REY	0.87982	-6.45611	0.920989	1.2213	3	1
2	47	TRUE	TRUE	3REY	0.898225	-6.73756	0.994911	1.0882	1	2
2	48	TRUE	TRUE	3REY	0.309947	-6.2255	0.0864594	1.82322	4	5
2	49	TRUE	TRUE	3REY	0.875934	-5.06041	0.99134	1.6399	3	1
2	51	TRUE	TRUE	3REY	0.886212	-5.83696	0.992778	2.63952	2	2
2	52	TRUE	TRUE	3REY	0.864701	-7.35132	0.988013	0.7998	2	0
2	53	TRUE	TRUE	3REY	0.680989	-5.78971	0.969701	-0.63448	1	2
2	54	TRUE	TRUE	3REY	0.895528	-6.51584	0.995688	1.4936	3	3
2	55	TRUE	TRUE	3REY	0.899497	-7.45572	0.955078	2.7139	2	2
2	56	TRUE	TRUE	3REY	0.333021	0	0.0105806	0.5917	3	4
2	57	TRUE	TRUE	3REY	0.811824	-6.1258	0.805559	3.2033	3	1
2	58	TRUE	TRUE	3REY	0.899977	-7.2819	0.968656	2.0489	0	2
2	59	TRUE	TRUE	3REY	0.890494	-6.34953	0.981219	2.14522	2	2
2	60	TRUE	TRUE	3REY	0.686294	-5.81878	0.994355	4.02708	1	0
2	61	TRUE	TRUE	3REY	0.895076	-6.42711	0.999137	1.4263	2	0
2	62	TRUE	TRUE	3REY	0.861954	-8.32786	0.711259	1.8476	1	3
2	63	TRUE	TRUE	3REY	0.727409	-5.73682	0.205204	2.116	1	1
3	0	TRUE	TRUE	3REY	0.877826	-6.37567	0.922493	3.0063	2	1
3	1	TRUE	TRUE	3REY	0.653084	-6.76636	0.767355	2.1527	4	3
3	2	TRUE	TRUE	3REY	0.866679	-5.40237	0.968268	0.9548	2	0
3	3	TRUE	TRUE	3REY	0.805625	-6.13144	0.570898	1.6836	1	0
3	4	TRUE	TRUE	3REY	0.911805	-7.88232	0.989173	2.7318	2	1
3	6	TRUE	TRUE	3REY	0.789795	-6.2204	0.97543	0.5106	1	1
3	7	TRUE	TRUE	3REY	0.805771	-7.45833	0.486276	2.78284	1	1
3	8	TRUE	TRUE	3REY	0.735215	-7.37703	0.96551	3.82678	1	0
3	9	TRUE	TRUE	3REY	0.901149	-7.08213	0.987365	2.2681	2	1
3	10	TRUE	TRUE	3REY	0.686616	-6.06287	0.980266	2.24008	5	1
3	11	TRUE	TRUE	3REY	0.896284	-6.75408	0.984144	2.5808	2	2
3	12	TRUE	TRUE	3REY	0.792101	-7.75959	0.99445	3.5959	2	3
3	13	TRUE	TRUE	3REY	0.899233	-8.00719	0.918282	1.3438	1	2
3	14	TRUE	TRUE	3REY	0.689857	-8.1418	0.827845	3.9651	1	0
3	15	TRUE	TRUE	3REY	0.908849	-7.56442	0.994842	1.3252	1	2
3	16	TRUE	TRUE	3REY	0.876987	-6.62369	0.896044	1.3872	1	2
3	17	TRUE	TRUE	3REY	0.891252	-7.11796	0.935576	2.4871	2	0
3	19	TRUE	TRUE	3REY	0.891831	-7.95462	0.884653	2.88288	2	0
3	21	TRUE	TRUE	3REY	0.780827	-6.89902	0.976733	0.4208	3	1
3	22	TRUE	TRUE	3REY	0.810006	-7.77711	0.954147	0.5328	0	1
3	23	TRUE	TRUE	3REY	0.743913	-4.69598	0.354678	2.7585	2	2
3	24	TRUE	TRUE	3REY	0.729564	-4.4257	0.885515	0.4148	2	0
3	25	TRUE	TRUE	3REY	0.882134	-6.29148	0.943151	2.54602	1	1
3	26	TRUE	TRUE	3REY	0.84933	-7.30522	0.713924	2.2882	1	1
3	27	TRUE	TRUE	3REY	0.886711	-6.16117	0.974416	1.3572	1	0
3	28	TRUE	TRUE	3REY	0.689383	-7.17708	0.922427	-0.4165	2	2
3	29	TRUE	TRUE	3REY	0.876849	-5.87405	0.943576	2.2775	1	1
3	30	TRUE	TRUE	3REY	0.896877	-6.90738	0.977247	1.2798	1	1
3	31	TRUE	TRUE	3REY	0.847298	-7.48591	0.995139	0.697	2	2
3	32	TRUE	TRUE	3REY	0.892492	-6.40036	0.987936	2.07918	2	2
3	33	TRUE	TRUE	3REY	0.872788	-6.48413	0.884028	1.7255	1	2
3	34	TRUE	TRUE	3REY	0.879139	-5.69877	0.966302	1.8159	1	0
3	35	TRUE	TRUE	3REY	0.891044	-6.39802	0.98085	2.18344	2	1
3	36	TRUE	TRUE	3REY	0.839447	-7.05341	0.890765	3.21006	1	0
3	37	TRUE	TRUE	3REY	0.865872	-4.6032	0.97044	1.11302	2	2
3	38	TRUE	TRUE	3REY	0.826757	-7.54887	0.982986	3.3976	2	0
3	39	TRUE	TRUE	3REY	0.61373	-5.81617	0.549723	3.91802	2	1
3	40	TRUE	TRUE	3REY	0.802347	-6.16439	0.915393	3.363	1	0
3	41	TRUE	TRUE	3REY	0.908763	-7.50693	0.99811	1.9412	3	1
3	42	TRUE	TRUE	3REY	0.890363	-6.83403	0.992598	3.0432	2	1
3	43	TRUE	TRUE	3REY	0.610863	0	0.991489	4.18664	3	1
3	44	TRUE	TRUE	3REY	0.705004	-7.22823	0.997242	-0.9628	1	2
3	45	TRUE	TRUE	3REY	0.850053	-5.12144	0.993279	3.13527	3	2
3	46	TRUE	TRUE	3REY	0.787332	-6.69786	0.99852	3.55552	1	1
3	47	TRUE	TRUE	3REY	0.872601	-5.01312	0.977715	1.1584	1	1
3	48	TRUE	TRUE	3REY	0.842014	-7.81773	0.831975	3.1876	2	3
3	49	TRUE	TRUE	3REY	0.879655	-6.26479	0.93247	1.701	1	0
3	50	TRUE	TRUE	3REY	0.891723	-7.34235	0.923497	1.4759	1	1
3	51	TRUE	TRUE	3REY	0.422645	-8.28869	0.171964	0.34527	2	4
3	52	TRUE	TRUE	3REY	0.923677	-8.78106	0.990723	1.9583	2	2
3	53	TRUE	TRUE	3REY	0.833048	-6.05259	0.984987	3.2719	2	1
3	54	TRUE	TRUE	3REY	0.786237	-8.22327	0.810002	0.5294	1	3
3	56	TRUE	TRUE	3REY	0.753428	-6.83369	0.987345	0.2774	3	2
3	57	TRUE	TRUE	3REY	0.802115	-7.72873	0.587787	3.13718	2	3
3	58	TRUE	TRUE	3REY	0.88974	-6.32853	0.978797	2.6335	1	1
3	59	TRUE	TRUE	3REY	0.675262	-8.22997	0.939598	0.8445	3	4
3	60	TRUE	TRUE	3REY	0.691612	-6.74475	0.228385	0.733	0	2
3	61	TRUE	TRUE	3REY	0.865578	-4.59325	0.969609	1.67	3	1
3	62	TRUE	TRUE	3REY	0.876762	-6.3669	0.911437	1.4234	1	1
4	0	TRUE	TRUE	3REY	0.812281	0	0.998583	1.7753	2	1
4	1	TRUE	TRUE	3REY	0.68055	-5.8005	0.96681	-0.59542	1	1
4	3	TRUE	TRUE	3REY	0.881429	-5.37713	0.998439	1.4945	1	2
4	4	TRUE	TRUE	3REY	0.881281	-5.65756	0.979661	2.3177	1	1
4	6	TRUE	TRUE	3REY	0.824347	-7.88055	0.932881	0.61912	1	2
4	7	TRUE	TRUE	3REY	0.882954	-5.57501	0.993338	1.7178	2	2
4	8	TRUE	TRUE	3REY	0.862599	-6.25283	0.847961	2.5796	2	1
4	10	TRUE	TRUE	3REY	0.893356	-6.60003	0.979412	1.5597	1	1
4	11	TRUE	TRUE	3REY	0.821474	-7.34553	0.975749	3.4037	2	2
4	12	TRUE	TRUE	3REY	0.880724	-6.7286	0.907983	2.2836	1	1
4	13	TRUE	TRUE	3REY	0.816607	-7.63162	0.734934	3.20562	2	1
4	14	TRUE	TRUE	3REY	0.878827	-5.28566	0.991314	1.9491	2	1
4	16	TRUE	TRUE	3REY	0.877002	-5.17318	0.989423	1.72542	1	3
4	17	TRUE	TRUE	3REY	0.834124	-7.07116	0.956848	0.6961	2	3
4	18	TRUE	TRUE	3REY	0.892029	-6.20809	0.997988	1.86392	3	2
4	19	TRUE	TRUE	3REY	0.841918	-6.33438	0.739309	2.7336	2	2
4	20	TRUE	TRUE	3REY	0.687036	-5.94468	0.989968	1.1139	4	1
4	21	TRUE	TRUE	3REY	0.901346	-7.01587	0.992616	1.13408	3	1
4	24	TRUE	TRUE	3REY	0.855011	-7.90844	0.703523	1.5064	3	2
4	25	TRUE	TRUE	3REY	0.733229	-8.08718	0.0831159	2.0349	1	1
4	26	TRUE	TRUE	3REY	0.899692	-7.00004	0.985362	1.8561	1	2
4	27	TRUE	TRUE	3REY	0.699143	0	0.432894	2.8689	1	1
4	28	TRUE	TRUE	3REY	0.887342	-6.92289	0.928577	1.39738	1	0
4	30	TRUE	TRUE	3REY	0.900752	-7.08246	0.98536	1.5368	1	1
4	31	TRUE	TRUE	3REY	0.681325	-7.13161	0.885065	1.3673	1	4
4	32	TRUE	TRUE	3REY	0.836011	-6.47865	0.935893	3.2354	1	1
4	33	TRUE	TRUE	3REY	0.896102	-6.53599	0.997261	2.5529	1	1
4	34	TRUE	TRUE	3REY	0.779027	-6.75148	0.975224	0.4228	3	2
4	37	TRUE	TRUE	3REY	0.902191	-7.3426	0.975824	2.1014	2	2
4	38	TRUE	TRUE	3REY	0.75983	-9.45104	0.972195	0.1562	1	3
4	39	TRUE	TRUE	3REY	0.892183	-6.29358	0.993258	1.8289	3	1
4	40	TRUE	TRUE	3REY	0.252993	-7.11202	0.163461	0.5812	4	4
4	41	TRUE	TRUE	3REY	0.882717	-5.76016	0.980244	2.0875	1	0
4	42	TRUE	TRUE	3REY	0.861642	-7.86414	0.739531	1.8729	2	1
4	43	TRUE	TRUE	3REY	0.420971	-6.88373	0.0512289	0.54801	4	2
4	44	TRUE	TRUE	3REY	0.613377	-7.62382	0.894263	3.3806	4	2
4	45	TRUE	TRUE	3REY	0.822927	-7.70932	0.985115	0.5708	0	1
4	46	TRUE	TRUE	3REY	0.708023	-7.81828	0.974381	1.6956	1	4
4	47	TRUE	TRUE	3REY	0.884968	-6.27684	0.958263	2.1691	3	3
4	49	TRUE	TRUE	3REY	0.892065	-7.19483	0.9347	1.0777	2	2
4	50	TRUE	TRUE	3REY	0.842007	-7.60713	0.657885	2.21918	1	2
4	51	TRUE	TRUE	3REY	0.897534	-6.69032	0.994497	1.6485	3	0
4	52	TRUE	TRUE	3REY	0.821615	-6.40733	0.955704	3.3226	1	2
4	53	TRUE	TRUE	3REY	0.863694	-6.44912	0.982012	0.8588	2	2
4	54	TRUE	TRUE	3REY	0.881163	-5.34028	0.999483	1.3518	2	2
4	55	TRUE	TRUE	3REY	0.690057	-7.13714	0.0140672	3.0857	0	1
4	56	TRUE	TRUE	3REY	0.834287	-5.31028	0.767028	1.3522	2	2
4	58	TRUE	TRUE	3REY	0.896939	-6.60557	0.996971	2.82932	2	1
4	59	TRUE	TRUE	3REY	0.864296	-4.02695	0.999624	2.12232	3	1
4	60	TRUE	TRUE	3REY	0.717628	0	0.525319	2.4875	2	1
4	61	TRUE	TRUE	3REY	0.536424	-6.48343	0.0195542	0.1827	1	2
4	62	TRUE	TRUE	3REY	0.908717	-8.01786	0.965018	1.5416	1	0
4	63	TRUE	TRUE	3REY	0.629044	-8.4792	0.536973	-2.0485	2	3
5	0	TRUE	TRUE	3REY	0.899102	-7.86692	0.928453	0.9982	2	1
5	1	TRUE	TRUE	3REY	0.894257	-6.51667	0.98928	2.9219	2	1
5	2	TRUE	TRUE	3REY	0.834296	-4.64044	0.981063	0.8291	1	2
5	3	TRUE	TRUE	3REY	0.783383	-3.62892	0.996646	0.62402	2	1
5	4	TRUE	TRUE	3REY	0.664913	-6.53604	0.841312	-0.418	1	2
5	6	TRUE	TRUE	3REY	0.754414	-7.49412	0.988193	0.239	1	2
5	7	TRUE	TRUE	3REY	0.66892	-4.42778	0.996963	-1.1994	2	1
5	8	TRUE	TRUE	3REY	0.8993	-7.32768	0.96233	2.09112	1	1
5	9	TRUE	TRUE	3REY	0.889531	-6.03961	0.996339	1.666	2	1
5	10	TRUE	TRUE	3REY	0.887352	-6.12609	0.979881	2.759	1	3
5	12	TRUE	TRUE	3REY	0.904476	-7.76464	0.960101	2.5074	1	2
5	13	TRUE	TRUE	3REY	0.863371	-4.4864	0.965445	1.8807	2	1
5	14	TRUE	TRUE	3REY	0.732411	-6.97616	0.150494	2.10202	2	1
5	15	TRUE	TRUE	3REY	0.882156	-6.36198	0.938725	1.0371	3	1
5	16	TRUE	TRUE	3REY	0.852629	-6.83246	0.760827	2.5404	3	2
5	17	TRUE	TRUE	3REY	0.909853	-7.84827	0.981607	2.1436	3	1
5	18	TRUE	TRUE	3REY	0.866359	-4.55213	0.976156	1.77204	1	2
5	19	TRUE	TRUE	3REY	0.912753	-7.9163	0.991729	1.49462	0	0
5	20	TRUE	TRUE	3REY	0.887849	-7.16805	0.915339	2.06542	1	1
5	21	TRUE	TRUE	3REY	0.892629	-6.52743	0.980448	2.45542	1	1
5	22	TRUE	TRUE	3REY	0.910133	-7.76147	0.988589	1.1724	2	1
5	23	TRUE	TRUE	3REY	0.611815	0	0.313554	0.6827	1	2
5	24	TRUE	TRUE	3REY	0.684657	-5.73984	0.99125	-0.076	1	1
5	25	TRUE	TRUE	3REY	0.715573	-8.09973	0.99403	-0.5786	1	1
5	26	TRUE	TRUE	3REY	0.874614	-7.39274	0.834714	2.1103	1	2
5	27	TRUE	TRUE	3REY	0.898834	-7.42957	0.953446	2.437	3	2
5	28	TRUE	TRUE	3REY	0.79176	0	0.895976	1.8197	1	3
5	29	TRUE	TRUE	3REY	0.898771	-6.78911	0.994327	2.1863	2	2
5	30	TRUE	TRUE	3REY	0.786455	-6.86188	0.995763	0.4323	2	1
5	31	TRUE	TRUE	3REY	0.899869	-6.83251	0.997026	1.863	2	1
5	32	TRUE	TRUE	3REY	0.887193	-5.9141	0.992721	2.0052	3	1
5	33	TRUE	TRUE	3REY	0.861625	-5.77445	0.949162	3.0753	1	0
5	34	TRUE	TRUE	3REY	0.705178	-7.62596	0.972532	1.72818	2	4
5	35	TRUE	TRUE	3REY	0.867382	-5.49273	0.920771	2.1717	1	3
5	37	TRUE	TRUE	3REY	0.885861	-6.09009	0.974739	1.8407	2	1
5	38	TRUE	TRUE	3REY	0.859577	-6.03078	0.979034	0.8681	2	3
5	40	TRUE	TRUE	3REY	0.878035	-5.5646	0.969414	2.5128	1	0
5	41	TRUE	TRUE	3REY	0.671114	-6.01119	0.906077	-0.09846	1	2
5	42	TRUE	TRUE	3REY	0.868833	-5.0651	0.989633	0.9659	2	2
5	43	TRUE	TRUE	3REY	0.898769	-6.96144	0.98323	2.277	3	1
5	44	TRUE	TRUE	3REY	0.668965	-4.46871	0.994555	-0.1779	2	2
5	45	TRUE	TRUE	3REY	0.897079	-7.55043	0.936893	1.3832	1	2
5	46	TRUE	TRUE	3REY	0.686684	-7.07981	0.915193	-0.7699	1	3
5	47	TRUE	TRUE	3REY	0.883611	-5.58522	0.995964	1.8145	1	2
5	48	TRUE	TRUE	3REY	0.682277	-7.40212	0.325723	0.5467	1	3
5	49	TRUE	TRUE	3REY	0.893227	-6.90294	0.959285	2.2244	3	2
5	50	TRUE	TRUE	3REY	0.777859	-7.50942	0.907691	0.43574	2	2
5	52	TRUE	TRUE	3REY	0.881969	-8.29845	0.919829	3.1066	2	0
5	53	TRUE	TRUE	3REY	0.825266	-5.95338	0.986558	0.694	1	3
5	54	TRUE	TRUE	3REY	0.734717	-6.44392	0.196257	1.504	1	2
5	55	TRUE	TRUE	3REY	0.90359	-7.56521	0.9685	2.0716	1	0
5	56	TRUE	TRUE	3REY	0.810482	0	0.989589	1.971	1	0
5	57	TRUE	TRUE	3REY	0.693391	-6.6802	0.974428	1.46198	4	1
5	58	TRUE	TRUE	3REY	0.727403	-5.16261	0.997009	0.2451	2	1
5	59	TRUE	TRUE	3REY	0.670033	-5.60067	0.927082	-0.5405	3	2
5	60	TRUE	TRUE	3REY	0.606839	-0.760247	0.922467	-1.28298	2	0
5	62	TRUE	TRUE	3REY	0.603478	0	0.861069	0.0935	1	2
5	63	TRUE	TRUE	3REY	0.887714	-6.21126	0.97621	1.8299	2	2
6	1	TRUE	TRUE	3REY	0.686401	0	0.700884	3.3317	2	0
6	2	TRUE	TRUE	3REY	0.582416	-6.81351	0.410982	-0.8114	2	3
6	3	TRUE	TRUE	3REY	0.888095	-6.61625	0.952065	1.05732	2	1
6	4	TRUE	TRUE	3REY	0.887059	-6.45421	0.95731	2.1525	1	0
6	5	TRUE	TRUE	3REY	0.791332	-8.20238	0.706523	0.6597	1	1
6	6	TRUE	TRUE	3REY	0.851476	-6.79357	0.989361	0.7682	1	2
6	7	TRUE	TRUE	3REY	0.897986	-7.33369	0.955372	1.05494	2	2
6	8	TRUE	TRUE	3REY	0.908553	-8.26976	0.947992	1.8708	0	1
6	9	TRUE	TRUE	3REY	0.835985	-6.8635	0.675612	1.7464	1	1
6	11	TRUE	TRUE	3REY	0.891254	-6.40121	0.981692	1.69418	1	0
6	12	TRUE	TRUE	3REY	0.764381	0	0.759083	1.1098	1	0
6	13	TRUE	TRUE	3REY	0.896753	-6.7486	0.986843	1.92892	2	1
6	14	TRUE	TRUE	3REY	0.874519	-6.34713	0.901496	2.4212	1	0
6	16	TRUE	TRUE	3REY	0.70383	-7.53042	0.971935	-1.107	1	3
6	17	TRUE	TRUE	3REY	0.894408	-8.98153	0.996086	0.8354	1	1
6	18	TRUE	TRUE	3REY	0.700964	-5.51026	0.709492	3.62194	1	2
6	19	TRUE	TRUE	3REY	0.892337	-6.24497	0.997156	1.8243	1	1
6	20	TRUE	TRUE	3REY	0.893444	-6.33736	0.996749	1.68502	1	1
6	21	TRUE	TRUE	3REY	0.872266	-4.72374	0.994652	2.9275	2	1
6	22	TRUE	TRUE	3REY	0.786304	-7.85359	0.867219	0.4963	0	2
6	23	TRUE	TRUE	3REY	0.627235	-7.83216	0.164151	0.4054	0	1
6	24	TRUE	TRUE	3REY	0.877112	-7.28744	0.853975	2.4844	1	0
6	25	TRUE	TRUE	3REY	0.862322	-5.88962	0.869941	1.2237	2	0
6	26	TRUE	TRUE	3REY	0.778969	-5.80052	0.993807	0.4651	2	1
6	27	TRUE	TRUE	3REY	0.881429	-6.13392	0.94976	2.329	1	2
6	28	TRUE	TRUE	3REY	0.824783	-7.56115	0.992022	0.5827	1	0
6	29	TRUE	TRUE	3REY	0.888533	-6.53048	0.98167	0.9781	1	1
6	30	TRUE	TRUE	3REY	0.892468	-6.74626	0.965567	2.9376	0	0
6	31	TRUE	TRUE	3REY	0.878787	-5.29304	0.990638	2.118	1	1
6	32	TRUE	TRUE	3REY	0.911462	-7.7813	0.993957	2.1057	2	1
6	33	TRUE	TRUE	3REY	0.901782	-7.31276	0.975695	2.207	2	0
6	36	TRUE	TRUE	3REY	0.761397	-6.86473	0.980193	0.3224	3	3
6	37	TRUE	TRUE	3REY	0.651126	-6.49799	0.0791354	0.69569	1	3
6	38	TRUE	TRUE	3REY	0.863705	-5.2087	0.920657	1.16052	2	2
6	39	TRUE	TRUE	3REY	0.888599	-6.03044	0.992264	1.3561	2	1
6	41	TRUE	TRUE	3REY	0.780094	-6.07835	0.99336	0.4533	1	2
6	42	TRUE	TRUE	3REY	0.333824	-7.44212	0.127586	-2.6763	1	4
6	45	TRUE	TRUE	3REY	0.886691	-6.14026	0.975661	2.7172	1	1
6	46	TRUE	TRUE	3REY	0.889978	-6.12425	0.99313	2.7986	1	0
6	47	TRUE	TRUE	3REY	0.891927	-6.41743	0.984013	1.3968	3	1
6	48	TRUE	TRUE	3REY	0.881571	-7.2903	0.876086	2.3565	0	2
6	49	TRUE	TRUE	3REY	0.891187	-6.91039	0.948607	1.1128	2	3
6	50	TRUE	TRUE	3REY	0.8882	-5.91222	0.997876	2.5281	2	2
6	51	TRUE	TRUE	3REY	0.879248	-6.09607	0.941289	2.6035	2	0
6	52	TRUE	TRUE	3REY	0.634111	-8.27844	0.575226	-0.4737	0	1
6	53	TRUE	TRUE	3REY	0.677036	-7.06373	0.867986	-0.59188	0	1
6	54	TRUE	TRUE	3REY	0.875965	-6.41482	0.904369	2.52031	1	0
6	55	TRUE	TRUE	3REY	0.889673	-7.07459	0.93047	1.1474	1	0
6	56	TRUE	TRUE	3REY	0.873003	-6.12286	0.979941	0.9284	0	1
6	57	TRUE	TRUE	3REY	0.887	-5.87095	0.99453	2.0677	3	3
6	58	TRUE	TRUE	3REY	0.839879	-5.2103	0.938422	0.863	2	3
6	59	TRUE	TRUE	3REY	0.846405	-5.68518	0.986505	3.183	1	0
6	60	TRUE	TRUE	3REY	0.606639	-5.88202	0.0687134	0.5233	1	2
6	61	TRUE	TRUE	3REY	0.899697	-8.10567	0.914267	1.2009	1	1
6	62	TRUE	TRUE	3REY	0.69035	-6.4415	0.974579	-0.3384	2	2
6	63	TRUE	TRUE	3REY	0.85825	-6.60281	0.803704	2.3491	2	3
7	0	TRUE	TRUE	3REY	0.628593	-6.21767	0.264294	0.4159	3	1
7	1	TRUE	TRUE	3REY	0.8495	-5.48635	0.831769	1.2173	2	1
7	3	TRUE	TRUE	3REY	0.743782	-6.63952	0.974101	0.2549	1	1
7	4	TRUE	TRUE	3REY	0.887601	-7.85572	0.869868	1.3123	1	2
7	5	TRUE	TRUE	3REY	0.881159	-5.58782	0.98354	1.3521	1	1
7	6	TRUE	TRUE	3REY	0.741268	-7.72015	0.203122	0.9438	1	3
7	7	TRUE	TRUE	3REY	0.710046	-7.62841	0.99671	-0.2395	1	2
7	9	TRUE	TRUE	3REY	0.711635	0	0.878651	3.3833	1	2
7	10	TRUE	TRUE	3REY	0.901375	-7.08038	0.988611	1.8323	3	1
7	12	TRUE	TRUE	3REY	0.84913	-7.83923	0.678574	1.1766	1	1
7	13	TRUE	TRUE	3REY	0.887261	-6.36691	0.963935	1.2973	2	1
7	14	TRUE	TRUE	3REY	0.706056	-7.68187	0.973325	-0.2974	1	1
7	15	TRUE	TRUE	3REY	0.893763	-6.48861	0.988615	1.4064	1	0
7	16	TRUE	TRUE	3REY	0.811333	-6.15011	0.96344	0.6348	2	2
7	17	TRUE	TRUE	3REY	0.786679	-6.4715	0.454298	2.1043	2	2
7	18	TRUE	TRUE	3REY	0.90168	-7.50518	0.962808	2.0038	1	1
7	19	TRUE	TRUE	3REY	0.689613	-4.52107	0.374008	0.72042	2	0
7	20	TRUE	TRUE	3REY	0.787129	-8.8423	0.373047	0.931	1	2
7	21	TRUE	TRUE	3REY	0.859307	-6.5385	0.813125	1.76042	1	0
7	22	TRUE	TRUE	3REY	0.891355	-7.68042	0.986411	0.9135	2	1
7	23	TRUE	TRUE	3REY	0.836024	-6.09907	0.724977	2.2556	1	3
7	24	TRUE	TRUE	3REY	0.690644	-4.57068	0.989592	0.1068	1	1
7	25	TRUE	TRUE	3REY	0.774976	-6.75269	0.970991	0.4067	1	3
7	26	TRUE	TRUE	3REY	0.910754	-7.9151	0.98181	1.7033	1	2
7	27	TRUE	TRUE	3REY	0.418753	-4.54689	0.738462	-0.2125	3	4
7	28	TRUE	TRUE	3REY	0.885752	-5.84615	0.989885	1.7864	3	1
7	29	TRUE	TRUE	3REY	0.707255	-8.66953	0.915786	-0.4388	0	2
7	30	TRUE	TRUE	3REY	0.865683	-6.56464	0.843326	1.08902	0	2
7	31	TRUE	TRUE	3REY	0.881726	-5.60143	0.985498	1.3354	0	1
7	32	TRUE	TRUE	3REY	0.889287	-6.75103	0.949355	1.0901	2	0
7	33	TRUE	TRUE	3REY	0.840588	-7.17816	0.786185	3.1078	1	1
7	34	TRUE	TRUE	3REY	0.903154	-7.11536	0.995254	1.8032	1	0
7	35	TRUE	TRUE	3REY	0.796488	-5.68687	0.987909	0.5659	2	0
7	36	TRUE	TRUE	3REY	0.810878	0	0.991566	2.6837	1	0
7	37	TRUE	TRUE	3REY	0.923819	-8.80594	0.989835	1.2163	2	2
7	38	TRUE	TRUE	3REY	0.886405	-6.30228	0.963811	1.71084	1	1
7	39	TRUE	TRUE	3REY	0.90325	-7.43639	0.975084	1.6716	1	2
7	40	TRUE	TRUE	3REY	0.814325	-6.56804	0.983395	0.60292	1	1
7	41	TRUE	TRUE	3REY	0.891924	-6.78397	0.960423	1.19	1	0
7	43	TRUE	TRUE	3REY	0.887636	-6.43447	0.96146	2.0579	2	3
7	44	TRUE	TRUE	3REY	0.896383	-6.59952	0.994582	1.1793	1	2
7	46	TRUE	TRUE	3REY	0.691241	-6.35139	0.969912	0.01492	0	1
7	48	TRUE	TRUE	3REY	0.685523	-7.93517	0.966267	0.8881	5	0
7	49	TRUE	TRUE	3REY	0.896486	-6.62899	0.993199	2.41592	1	1
7	50	TRUE	TRUE	3REY	0.891248	-6.17588	0.996157	1.649	1	2
7	52	TRUE	TRUE	3REY	0.737338	-6.20795	0.958145	3.7336	3	1
7	54	TRUE	TRUE	3REY	0.714328	-6.73702	0.990061	0.0854	1	2
7	55	TRUE	TRUE	3REY	0.797805	-6.62933	0.499771	2.3521	2	2
7	56	TRUE	TRUE	3REY	0.909484	-7.68781	0.990084	1.9774	3	0
7	57	TRUE	TRUE	3REY	0.829106	-5.1291	0.989578	0.7632	3	0
7	58	TRUE	TRUE	3REY	0.908188	-7.57552	0.990824	1.1587	0	2
7	59	TRUE	TRUE	3REY	0.912905	-8.04857	0.983984	1.27342	1	1
7	60	TRUE	TRUE	3REY	0.811735	0	0.995854	1.0044	1	1
7	61	TRUE	TRUE	3REY	0.672426	-6.86106	0.531974	0.326	2	2
7	62	TRUE	TRUE	3REY	0.842769	-6.65887	0.722692	1.1242	1	2
7	63	TRUE	TRUE	3REY	0.705935	-5.60891	0.995964	0.1101	1	1
8	0	TRUE	TRUE	3REY	0.893983	-6.42526	0.993789	1.7176	3	1
8	1	TRUE	TRUE	3REY	0.666267	-6.82343	0.829599	-0.3133	1	0
8	2	TRUE	TRUE	3REY	0.675883	-5.77788	0.944931	-0.2783	2	1
8	3	TRUE	TRUE	3REY	0.894144	-6.36189	0.99867	2.0169	1	1
8	4	TRUE	TRUE	3REY	0.883512	-7.05266	0.901079	1.30207	1	2
8	5	TRUE	TRUE	3REY	0.866259	-5.90859	0.953925	0.93448	1	0
8	7	TRUE	TRUE	3REY	0.822731	-5.34701	0.70689	1.7785	1	0
8	8	TRUE	TRUE	3REY	0.810006	-7.77711	0.954147	0.5328	0	1
8	9	TRUE	TRUE	3REY	0.891137	-6.96697	0.944714	2.3439	1	1
8	10	TRUE	TRUE	3REY	0.877049	-5.10226	0.994221	1.9438	1	0
8	11	TRUE	TRUE	3REY	0.880013	-5.28712	0.997149	2.163	3	2
8	12	TRUE	TRUE	3REY	0.905155	-7.82403	0.959676	2.0265	0	1
8	13	TRUE	TRUE	3REY	0.670463	-5.84734	0.913363	-0.1402	1	2
8	14	TRUE	TRUE	3REY	0.703002	-7.20574	0.988678	-0.8804	3	1
8	15	TRUE	TRUE	3REY	0.823866	-7.05678	0.918982	0.6836	2	2
8	16	TRUE	TRUE	3REY	0.884773	-7.31819	0.890301	1.3503	1	1
8	17	TRUE	TRUE	3REY	0.65959	0	0.611925	0.6232	1	0
8	19	TRUE	TRUE	3REY	0.870792	-6.19389	0.892716	1.3259	2	2
8	21	TRUE	TRUE	3REY	0.89908	-6.85449	0.991665	1.9771	1	1
8	22	TRUE	TRUE	3REY	0.885862	-8.16	0.841596	1.27752	2	3
8	23	TRUE	TRUE	3REY	0.873039	-6.59035	0.878451	2.8426	1	1
8	24	TRUE	TRUE	3REY	0.890479	-6.39742	0.978061	2.1259	1	2
8	25	TRUE	TRUE	3REY	0.919933	-8.66209	0.979658	1.2925	3	2
8	26	TRUE	TRUE	3REY	0.762308	-7.18299	0.286672	1.3306	1	0
8	27	TRUE	TRUE	3REY	0.858941	-4.56623	0.987162	0.951	1	1
8	28	TRUE	TRUE	3REY	0.61076	-6.78615	0.55446	-1.0196	1	1
8	30	TRUE	TRUE	3REY	0.887462	-6.26079	0.971764	1.64852	1	0
8	31	TRUE	TRUE	3REY	0.876505	-5.13881	0.989153	2.38882	3	1
8	32	TRUE	TRUE	3REY	0.882911	-6.23001	0.996591	3.0456	1	1
8	33	TRUE	TRUE	3REY	0.887936	-8.32944	0.841068	1.918	1	2
8	34	TRUE	TRUE	3REY	0.893797	-6.5071	0.987597	1.669	1	1
8	35	TRUE	TRUE	3REY	0.859751	-7.52097	0.752147	1.8079	2	2
8	36	TRUE	TRUE	3REY	0.866587	-6.84694	0.829683	1.72162	1	0
8	38	TRUE	TRUE	3REY	0.901658	-7.33849	0.973422	1.1714	2	0
8	41	TRUE	TRUE	3REY	0.905842	-7.81642	0.963602	2.7758	1	1
8	42	TRUE	TRUE	3REY	0.906936	-7.4593	0.992042	2.5132	1	0
8	43	TRUE	TRUE	3REY	0.885568	-6.15763	0.96893	1.6196	1	0
8	44	TRUE	TRUE	3REY	0.916029	-8.29384	0.983825	2.2945	1	0
8	45	TRUE	TRUE	3REY	0.850581	-6.06176	0.800163	1.0799	2	2
8	46	TRUE	TRUE	3REY	0.752552	0	0.97684	3.2769	1	1
8	47	TRUE	TRUE	3REY	0.70674	-7.79571	0.96942	-1.0397	0	1
8	48	TRUE	TRUE	3REY	0.74054	-5.20157	0.995606	3.69032	1	1
8	49	TRUE	TRUE	3REY	0.892758	-7.00898	0.982695	0.96742	2	1
8	50	TRUE	TRUE	3REY	0.889197	-6.70675	0.951754	1.6182	2	2
8	51	TRUE	TRUE	3REY	0.678876	-5.26216	0.993068	2.5976	4	1
8	52	TRUE	TRUE	3REY	0.899615	-6.88012	0.99269	1.4871	1	2
8	53	TRUE	TRUE	3REY	0.85083	-7.4875	0.988158	0.72154	1	1
8	54	TRUE	TRUE	3REY	0.892989	-6.49401	0.984399	1.0539	1	2
8	55	TRUE	TRUE	3REY	0.690947	-6.94724	0.945034	-0.16352	1	2
8	56	TRUE	TRUE	3REY	0.582937	-9.42248	0.245765	-0.1427	1	3
8	57	TRUE	TRUE	3REY	0.828543	-6.41918	0.666981	1.5194	0	1
8	58	TRUE	TRUE	3REY	0.895911	-6.8198	0.978053	1.1757	1	0
8	59	TRUE	TRUE	3REY	0.518873	-7.01706	0.0801731	4.0628	3	3
8	60	TRUE	TRUE	3REY	0.873375	-7.5726	0.81695	1.4235	1	1
8	62	TRUE	TRUE	3REY	0.898377	-7.36795	0.955123	1.8344	2	1
8	63	TRUE	TRUE	3REY	0.90032	-7.58248	0.951038	1.8115	1	1
9	0	TRUE	TRUE	3REY	0.898075	-6.8453	0.987231	1.4798	2	1
9	1	TRUE	TRUE	3REY	0.686458	-7.07658	0.914267	-0.1052	2	3
9	2	TRUE	TRUE	3REY	0.77948	0	0.834578	1.1749	2	1
9	3	TRUE	TRUE	3REY	0.69601	-5.29014	0.993142	0.0838	3	1
9	4	TRUE	TRUE	3REY	0.892756	-6.2788	0.997077	1.7254	1	2
9	5	TRUE	TRUE	3REY	0.730922	-4.33748	0.992562	0.32022	1	0
9	6	TRUE	TRUE	3REY	0.890961	-6.1061	0.99921	1.8817	1	2
9	8	TRUE	TRUE	3REY	0.920825	-8.52021	0.993243	2.6666	1	2
9	9	TRUE	TRUE	3REY	0.881884	-6.12321	0.952724	2.1621	0	0
9	10	TRUE	TRUE	3REY	0.921973	-8.73689	0.985044	2.1812	1	0
9	11	TRUE	TRUE	3REY	0.698789	-6.79495	0.99404	1.8072	4	1
9	12	TRUE	TRUE	3REY	0.903475	-7.12722	0.996099	2.2158	1	1
9	13	TRUE	TRUE	3REY	0.866547	-6.94816	0.822977	1.47722	1	1
9	14	TRUE	TRUE	3REY	0.911284	-7.82612	0.990184	1.72332	1	1
9	15	TRUE	TRUE	3REY	0.379655	-8.45226	0.291762	-0.2077	2	4
9	16	TRUE	TRUE	3REY	0.703926	-7.61499	0.966974	-0.04358	1	1
9	18	TRUE	TRUE	3REY	0.897935	-7.13526	0.967882	1.50624	2	0
9	19	TRUE	TRUE	3REY	0.895195	-7.09403	0.956832	2.0287	1	0
9	20	TRUE	TRUE	3REY	0.896454	-6.57585	0.99646	1.50588	1	2
9	21	TRUE	TRUE	3REY	0.863119	-7.27398	0.990377	0.7945	1	1
9	22	TRUE	TRUE	3REY	0.852113	-8.32569	0.955096	0.7071	3	2
9	23	TRUE	TRUE	3REY	0.858726	-6.50944	0.812092	1.4604	2	1
9	24	TRUE	TRUE	3REY	0.700908	-7.33442	0.969933	-1.0293	0	0
9	25	TRUE	TRUE	3REY	0.707312	-7.58002	0.986155	1.2125	2	4
9	26	TRUE	TRUE	3REY	0.883319	-5.89612	0.974509	1.23912	1	2
9	27	TRUE	TRUE	3REY	0.865536	-6.88419	0.973432	0.8486	2	2
9	29	TRUE	TRUE	3REY	0.888038	-6.38254	0.966815	1.7199	2	1
9	30	TRUE	TRUE	3REY	0.764362	-5.90635	0.472564	0.9065	1	2
9	31	TRUE	TRUE	3REY	0.905171	-7.97945	0.949758	2.22452	3	0
9	32	TRUE	TRUE	3REY	0.69173	-6.89957	0.911916	0.0401	2	2
9	34	TRUE	TRUE	3REY	0.893477	-7.02168	0.952897	2.8795	3	0
9	36	TRUE	TRUE	3REY	0.889807	-6.35661	0.977325	2.3914	1	0
9	37	TRUE	TRUE	3REY	0.838935	-6.56847	0.709339	1.8633	2	1
9	38	TRUE	TRUE	3REY	0.666561	-5.90456	0.890175	-0.90978	1	1
9	39	TRUE	TRUE	3REY	0.866865	-6.47429	0.855044	2.0105	2	2
9	40	TRUE	TRUE	3REY	0.685341	-5.79678	0.991005	-0.0264	1	2
9	41	TRUE	TRUE	3REY	0.511884	-6.41253	0.0841119	-0.9153	1	2
9	42	TRUE	TRUE	3REY	0.897922	-7.71943	0.930238	2.8776	1	1
9	44	TRUE	TRUE	3REY	0.886414	-6.41726	0.95646	2.3312	2	2
9	45	TRUE	TRUE	3REY	0.850307	-5.71605	0.981388	0.83964	2	0
9	46	TRUE	TRUE	3REY	0.903051	-7.1233	0.99423	2.23414	2	0
9	47	TRUE	TRUE	3REY	0.752688	-7.37047	0.964515	0.262	1	1
9	48	TRUE	TRUE	3REY	0.896171	-7.02002	0.966472	1.3275	1	0
9	49	TRUE	TRUE	3REY	0.879739	-5.46138	0.984571	1.1476	1	0
9	50	TRUE	TRUE	3REY	0.756761	0	0.959381	0.7616	0	1
9	52	TRUE	TRUE	3REY	0.696243	-6.93748	0.347444	3.3753	1	0
9	53	TRUE	TRUE	3REY	0.680082	-6.01618	0.8603	0.0903	1	1
9	54	TRUE	TRUE	3REY	0.88738	-5.94637	0.991579	1.7463	1	3
9	55	TRUE	TRUE	3REY	0.888054	-5.88429	0.998942	1.5562	2	0
9	56	TRUE	TRUE	3REY	0.820922	-6.26888	0.992144	0.6464	1	2
9	58	TRUE	TRUE	3REY	0.909759	-7.77375	0.985931	1.4785	2	2
9	59	TRUE	TRUE	3REY	0.863202	-6.54025	0.83249	1.6666	1	2
9	60	TRUE	TRUE	3REY	0.877135	-5.56039	0.965181	2.56272	2	1
9	61	TRUE	TRUE	3REY	0.740124	-7.0851	0.944353	0.2377	1	1
10	0	TRUE	TRUE	3REY	0.894481	-7.00478	0.959002	2.3842	1	0
10	2	TRUE	TRUE	3REY	0.837116	-5.96351	0.986559	0.7526	2	0
10	3	TRUE	TRUE	3REY	0.729834	-6.81015	0.886206	0.26208	2	2
10	4	TRUE	TRUE	3REY	0.785312	-5.84245	0.973625	0.5143	1	0
10	5	TRUE	TRUE	3REY	0.685584	-6.6141	0.939646	-0.0385	1	1
10	6	TRUE	TRUE	3REY	0.862428	-3.91756	0.99732	2.98722	2	1
10	7	TRUE	TRUE	3REY	0.907985	-7.61917	0.987003	1.6343	1	0
10	8	TRUE	TRUE	3REY	0.719089	-5.03895	0.963996	0.2445	1	1
10	9	TRUE	TRUE	3REY	0.886605	-5.78652	0.997986	2.17852	1	1
10	10	TRUE	TRUE	3REY	0.809374	0	0.984048	2.8398	0	0
10	11	TRUE	TRUE	3REY	0.8973	-6.66302	0.995079	1.7798	2	1
10	12	TRUE	TRUE	3REY	0.895303	-6.67726	0.984183	2.5612	1	1
10	13	TRUE	TRUE	3REY	0.896506	-7.34066	0.947521	1.8962	2	0
10	14	TRUE	TRUE	3REY	0.705659	-7.38788	0.990247	-0.0893	0	1
10	15	TRUE	TRUE	3REY	0.832552	-5.07769	0.773319	1.78152	1	2
10	16	TRUE	TRUE	3REY	0.726325	-8.43555	0.054189	0.972	1	0
10	17	TRUE	TRUE	3REY	0.889906	-6.12651	0.992623	2.1121	1	0
10	18	TRUE	TRUE	3REY	0.886437	-6.08623	0.977868	2.2348	0	0
10	19	TRUE	TRUE	3REY	0.680497	-6.37536	0.911372	0.0182	0	3
10	21	TRUE	TRUE	3REY	0.897005	-7.01138	0.9712	2.3774	0	1
10	23	TRUE	TRUE	3REY	0.681877	-5.48529	0.993724	2.466	4	0
10	24	TRUE	TRUE	3REY	0.894809	-6.4182	0.998373	2.9417	3	0
10	25	TRUE	TRUE	3REY	0.884394	-6.01442	0.972274	2.0816	0	1
10	26	TRUE	TRUE	3REY	0.904476	-7.76464	0.960101	2.5074	1	2
10	27	TRUE	TRUE	3REY	0.884075	-5.70412	0.990639	1.3869	1	0
10	28	TRUE	TRUE	3REY	0.897322	-6.94708	0.976917	1.1384	2	3
10	29	TRUE	TRUE	3REY	0.798773	-6.8371	0.791971	0.69928	1	1
10	30	TRUE	TRUE	3REY	0.90696	-7.92296	0.991034	0.9713	2	1
10	31	TRUE	TRUE	3REY	0.5861	-7.09815	0.114791	0.2963	1	3
10	33	TRUE	TRUE	3REY	0.679857	-5.55216	0.979323	-0.205	1	1
10	34	TRUE	TRUE	3REY	0.707588	-5.76211	0.560779	0.54369	1	3
10	35	TRUE	TRUE	3REY	0.837027	-5.98235	0.737501	1.2051	1	2
10	36	TRUE	TRUE	3REY	0.886172	-6.17547	0.970805	1.4767	0	1
10	37	TRUE	TRUE	3REY	0.872221	-6.2229	0.987996	0.91	1	2
10	38	TRUE	TRUE	3REY	0.868757	-5.63303	0.918619	1.1286	1	1
10	39	TRUE	TRUE	3REY	0.895119	-8.31204	0.958106	3.08	2	1
10	41	TRUE	TRUE	3REY	0.905848	-7.43866	0.987927	2.2071	1	2
10	42	TRUE	TRUE	3REY	0.781616	0	0.953156	3.1079	2	1
10	44	TRUE	TRUE	3REY	0.581189	-6.26667	0.440021	1.1885	1	5
10	45	TRUE	TRUE	3REY	0.740156	-6.60673	0.88348	0.3295	1	1
10	46	TRUE	TRUE	3REY	0.897056	-6.86645	0.980776	2.9267	2	0
10	47	TRUE	TRUE	3REY	0.87578	-6.3834	0.944569	0.9609	1	2
10	48	TRUE	TRUE	3REY	0.887865	-6.0149	0.989595	1.9114	1	2
10	49	TRUE	TRUE	3REY	0.880279	-6.0265	0.950922	1.867	1	1
10	50	TRUE	TRUE	3REY	0.909038	-7.77626	0.982165	2.7985	1	0
10	53	TRUE	TRUE	3REY	0.912801	-7.87046	0.994918	2.0838	2	2
10	54	TRUE	TRUE	3REY	0.898904	-7.33603	0.95981	2.1032	1	0
10	55	TRUE	TRUE	3REY	0.847495	-7.58027	0.744753	3.0577	2	3
10	56	TRUE	TRUE	3REY	0.82356	-7.22008	0.99045	0.6001	1	1
10	58	TRUE	TRUE	3REY	0.912466	-8.34946	0.962433	1.4148	0	1
10	59	TRUE	TRUE	3REY	0.645235	-8.20923	0.635295	4.0671	3	1
10	60	TRUE	TRUE	3REY	0.898281	-6.81292	0.990345	2.0627	0	1
10	61	TRUE	TRUE	3REY	0.814521	-5.30131	0.668776	1.9062	0	1
10	62	TRUE	TRUE	3REY	0.890805	-6.39619	0.998169	0.9816	2	0
10	63	TRUE	TRUE	3REY	0.900271	-6.97723	0.989727	1.50732	1	1
11	0	TRUE	TRUE	3REY	0.876699	-6.69404	0.94948	0.9406	1	2
11	1	TRUE	TRUE	3REY	0.907549	-7.53086	0.990503	1.9378	2	1
11	2	TRUE	TRUE	3REY	0.690179	-6.20525	0.98892	1.1533	4	1
11	3	TRUE	TRUE	3REY	0.765709	-6.60655	0.88086	0.4599	1	2
11	4	TRUE	TRUE	3REY	0.891037	-7.27351	0.924494	1.8445	2	0
11	5	TRUE	TRUE	3REY	0.690832	-6.39356	0.980075	-0.5173	2	0
11	6	TRUE	TRUE	3REY	0.888651	-6.75502	0.945916	2.3909	0	2
11	7	TRUE	TRUE	3REY	0.890561	-6.28962	0.985402	2.5942	1	0
11	8	TRUE	TRUE	3REY	0.771791	-6.97966	0.985666	0.3615	1	1
11	9	TRUE	TRUE	3REY	0.860347	-7.05823	0.784897	2.2847	1	0
11	10	TRUE	TRUE	3REY	0.871176	-4.98457	0.972425	2.0868	1	1
11	11	TRUE	TRUE	3REY	0.711905	-5.59952	0.750115	0.3864	1	3
11	12	TRUE	TRUE	3REY	0.877174	-7.03099	0.870784	1.134	1	1
11	13	TRUE	TRUE	3REY	0.894302	-7.01189	0.95765	2.4717	0	0
11	14	TRUE	TRUE	3REY	0.894717	-6.6856	0.980714	1.3354	0	1
11	15	TRUE	TRUE	3REY	0.891166	-6.21277	0.993375	1.9278	3	0
11	17	TRUE	TRUE	3REY	0.895512	-6.48701	0.997465	2.2244	3	2
11	18	TRUE	TRUE	3REY	0.902347	-7.59983	0.960057	2.0903	3	0
11	20	TRUE	TRUE	3REY	0.713719	0	0.98977	3.484	1	1
11	21	TRUE	TRUE	3REY	0.880503	-6.05439	0.950245	1.67008	1	0
11	22	TRUE	TRUE	3REY	0.850745	-6.18433	0.989196	0.8039	2	1
11	23	TRUE	TRUE	3REY	0.706068	-7.43778	0.989084	2.4977	4	2
11	24	TRUE	TRUE	3REY	0.903841	-7.26721	0.988924	2.1823	2	1
11	25	TRUE	TRUE	3REY	0.899866	-7.08355	0.98086	1.9871	2	1
11	26	TRUE	TRUE	3REY	0.875728	-6.2505	0.996657	0.9171	2	2
11	27	TRUE	TRUE	3REY	0.897155	-6.89463	0.979456	1.1574	0	1
11	28	TRUE	TRUE	3REY	0.878905	-5.23195	0.995158	2.7256	1	2
11	30	TRUE	TRUE	3REY	0.828402	-8.0439	0.990765	0.571	1	2
11	32	TRUE	TRUE	3REY	0.670289	-7.07208	0.692312	0.1414	1	1
11	33	TRUE	TRUE	3REY	0.90051	-7.01191	0.988688	2.2837	2	3
11	34	TRUE	TRUE	3REY	0.8545	-6.88634	0.990215	0.7765	2	1
11	35	TRUE	TRUE	3REY	0.890329	-6.20042	0.989985	1.7999	1	0
11	36	TRUE	TRUE	3REY	0.831608	-5.28603	0.987396	0.7678	3	0
11	38	TRUE	TRUE	3REY	0.883781	-5.63398	0.993677	2.267	1	1
11	39	TRUE	TRUE	3REY	0.841953	-7.27146	0.97681	0.7024	1	2
11	40	TRUE	TRUE	3REY	0.89138	-6.85302	0.953261	2.1561	3	1
11	41	TRUE	TRUE	3REY	0.879825	-5.41219	0.988165	1.7587	3	2
11	42	TRUE	TRUE	3REY	0.887679	-6.34353	0.99173	0.9758	1	1
11	43	TRUE	TRUE	3REY	0.90359	-7.09908	0.99848	1.9973	3	0
11	44	TRUE	TRUE	3REY	0.832653	-6.86271	0.98852	3.32952	2	1
11	45	TRUE	TRUE	3REY	0.880185	-6.0086	0.951599	2.6457	1	2
11	46	TRUE	TRUE	3REY	0.898814	-6.76493	0.996098	2.7695	2	0
11	47	TRUE	TRUE	3REY	0.601988	-4.10161	0.0459819	0.6373	2	3
11	48	TRUE	TRUE	3REY	0.90016	-7.50497	0.955221	1.52597	1	2
11	49	TRUE	TRUE	3REY	0.901076	-7.0382	0.989825	1.3331	2	2
11	50	TRUE	TRUE	3REY	0.769533	-4.70188	0.482398	2.53184	2	2
11	51	TRUE	TRUE	3REY	0.870402	-4.86598	0.976186	1.7879	3	1
11	52	TRUE	TRUE	3REY	0.882021	-6.8167	0.9088	1.7655	1	1
11	53	TRUE	TRUE	3REY	0.897008	-6.63035	0.995721	1.3929	1	0
11	54	TRUE	TRUE	3REY	0.901264	-7.23807	0.977913	1.6271	1	0
11	55	TRUE	TRUE	3REY	0.889033	-6.85323	0.941511	1.6925	1	2
11	56	TRUE	TRUE	3REY	0.814284	-5.45787	0.993744	3.33622	2	1
11	58	TRUE	TRUE	3REY	0.693811	-5.95265	0.0453307	0.978	1	0
11	59	TRUE	TRUE	3REY	0.891044	-6.45892	0.976928	2.6912	1	0
11	60	TRUE	TRUE	3REY	0.605734	0	0.965848	1.9215	4	1
11	61	TRUE	TRUE	3REY	0.683601	-6.08138	0.964	-1.4335	0	2
11	62	TRUE	TRUE	3REY	0.895816	-6.54618	0.995177	1.18419	2	2
11	63	TRUE	TRUE	3REY	0.49214	-7.11881	0.939963	-0.3583	1	4
12	0	TRUE	TRUE	3REY	0.89277	-6.36052	0.991889	2.472	1	1
12	1	TRUE	TRUE	3REY	0.811225	0	0.993303	2.3249	3	0
12	2	TRUE	TRUE	3REY	0.889452	-6.39103	0.973339	2.2028	0	1
12	3	TRUE	TRUE	3REY	0.905371	-7.53687	0.979227	2.0199	1	1
12	4	TRUE	TRUE	3REY	0.871801	-4.90784	0.980486	1.2228	0	0
12	5	TRUE	TRUE	3REY	0.913696	-8.53847	0.956421	1.3409	3	2
12	6	TRUE	TRUE	3REY	0.901034	-6.96533	0.994305	2.1687	3	2
12	8	TRUE	TRUE	3REY	0.892761	-6.41859	0.988108	2.9009	0	1
12	9	TRUE	TRUE	3REY	0.896552	-7.45271	0.940546	2.06317	1	1
12	10	TRUE	TRUE	3REY	0.832962	-6.78339	0.877348	0.7883	1	2
12	11	TRUE	TRUE	3REY	0.878625	-6.72322	0.897831	2.2002	2	0
12	12	TRUE	TRUE	3REY	0.905801	-7.617	0.976224	2.8602	1	1
12	13	TRUE	TRUE	3REY	0.904915	-7.50612	0.978922	1.9974	1	1
12	15	TRUE	TRUE	3REY	0.877875	-6.07397	0.935846	2.5268	2	0
12	16	TRUE	TRUE	3REY	0.899529	-6.81477	0.996464	2.3571	0	0
12	17	TRUE	TRUE	3REY	0.859	-7.21324	0.974089	0.7941	1	2
12	18	TRUE	TRUE	3REY	0.684301	-6.74579	0.674361	0.2504	2	1
12	19	TRUE	TRUE	3REY	0.893293	-6.36728	0.994071	1.2133	3	2
12	20	TRUE	TRUE	3REY	0.617767	-8.80403	0.256019	0.20368	1	1
12	21	TRUE	TRUE	3REY	0.886143	-5.84931	0.991638	1.8915	1	1
12	22	TRUE	TRUE	3REY	0.831654	-5.438	0.958752	0.7869	2	2
12	23	TRUE	TRUE	3REY	0.879057	-5.32803	0.989738	1.2625	1	0
12	24	TRUE	TRUE	3REY	0.890934	-6.18739	0.993847	2.0199	1	1
12	25	TRUE	TRUE	3REY	0.887186	-6.1378	0.978296	2.6812	2	2
12	26	TRUE	TRUE	3REY	0.884508	-5.6398	0.996937	1.1239	1	1
12	27	TRUE	TRUE	3REY	0.887092	-6.64341	0.945303	1.92132	1	1
12	28	TRUE	TRUE	3REY	0.908616	-7.66415	0.987266	1.2358	1	0
12	29	TRUE	TRUE	3REY	0.888812	-6.49596	0.963385	2.0378	2	0
12	30	TRUE	TRUE	3REY	0.693401	-6.94765	0.957278	-0.3886	0	2
12	31	TRUE	TRUE	3REY	0.892378	-6.42359	0.985873	2.49052	2	0
12	32	TRUE	TRUE	3REY	0.895897	-6.78043	0.980513	2.1632	1	1
12	33	TRUE	TRUE	3REY	0.810751	0	0.990931	1.0962	1	1
12	34	TRUE	TRUE	3REY	0.890848	-6.8327	0.951906	1.122	1	1
12	35	TRUE	TRUE	3REY	0.879538	-5.47037	0.98299	2.6685	1	2
12	36	TRUE	TRUE	3REY	0.898415	-6.89144	0.985966	2.6249	1	1
12	38	TRUE	TRUE	3REY	0.881366	-5.70828	0.976825	1.88172	0	0
12	39	TRUE	TRUE	3REY	0.915722	-8.35128	0.978592	1.9461	1	2
12	40	TRUE	TRUE	3REY	0.787209	-6.87414	0.659848	0.7712	1	1
12	41	TRUE	TRUE	3REY	0.901497	-7.98156	0.931249	1.49827	1	3
12	42	TRUE	TRUE	3REY	0.914905	-8.49173	0.965477	1.4678	1	2
12	43	TRUE	TRUE	3REY	0.815476	-6.13521	0.619913	1.6404	3	2
12	44	TRUE	TRUE	3REY	0.871285	-7.70014	0.798295	1.9294	1	1
12	45	TRUE	TRUE	3REY	0.805595	0	0.96515	2.2448	1	2
12	46	TRUE	TRUE	3REY	0.908967	-7.93335	0.971703	1.0829	1	2
12	47	TRUE	TRUE	3REY	0.878773	-5.89341	0.951953	1.6887	1	0
12	48	TRUE	TRUE	3REY	0.873879	-6.34357	0.898526	2.0196	0	1
12	49	TRUE	TRUE	3REY	0.886799	-5.78383	0.999128	2.1405	3	2
12	50	TRUE	TRUE	3REY	0.889922	-6.82154	0.947992	1.7563	1	1
12	51	TRUE	TRUE	3REY	0.777022	-6.16837	0.964907	0.4606	2	2
12	53	TRUE	TRUE	3REY	0.892361	-6.56795	0.976502	2.5743	1	1
12	54	TRUE	TRUE	3REY	0.883113	-6.10494	0.960046	2.1906	2	0
12	55	TRUE	TRUE	3REY	0.893209	-6.80443	0.965532	1.5012	1	0
12	56	TRUE	TRUE	3REY	0.81458	-3.58536	0.952652	0.8268	0	1
12	57	TRUE	TRUE	3REY	0.729759	-7.97471	0.108904	0.9641	1	3
12	58	TRUE	TRUE	3REY	0.898989	-6.9369	0.985909	2.4043	2	1
12	59	TRUE	TRUE	3REY	0.906207	-7.67088	0.974784	2.9735	0	1
12	60	TRUE	TRUE	3REY	0.848851	-7.09343	0.725151	2.4356	1	0
12	61	TRUE	TRUE	3REY	0.897267	-6.65719	0.995289	1.02918	1	2
12	62	TRUE	TRUE	3REY	0.809451	0	0.984432	2.422	0	1
12	63	TRUE	TRUE	3REY	0.900919	-7.00032	0.991478	1.2402	2	0
13	0	TRUE	TRUE	3REY	0.869967	-5.31644	0.945036	2.62	1	0
13	1	TRUE	TRUE	3REY	0.861502	-5.8487	0.868473	1.5209	1	0
13	2	TRUE	TRUE	3REY	0.887914	-5.86961	0.999185	1.8307	1	1
13	3	TRUE	TRUE	3REY	0.893474	-6.49747	0.986602	2.8898	1	0
13	4	TRUE	TRUE	3REY	0.895225	-6.86771	0.971539	1.078	1	0
13	5	TRUE	TRUE	3REY	0.819642	-5.88137	0.99205	0.66502	3	1
13	6	TRUE	TRUE	3REY	0.891418	-7.73947	0.896427	1.1031	0	2
13	7	TRUE	TRUE	3REY	0.810493	0	0.98964	1.2308	2	1
13	8	TRUE	TRUE	3REY	0.883192	-5.98618	0.968078	1.039	1	1
13	9	TRUE	TRUE	3REY	0.86276	-6.76143	0.816051	1.7374	1	2
13	10	TRUE	TRUE	3REY	0.884113	-5.90447	0.977942	2.482	1	0
13	11	TRUE	TRUE	3REY	0.891664	-7.00108	0.945155	2.1048	1	1
13	12	TRUE	TRUE	3REY	0.909468	-8.79745	0.918623	1.2703	1	1
13	13	TRUE	TRUE	3REY	0.872731	-6.65071	0.87303	1.3872	1	1
13	14	TRUE	TRUE	3REY	0.886073	-5.9969	0.981796	1.5733	0	0
13	15	TRUE	TRUE	3REY	0.866561	-5.21393	0.934599	1.8555	1	1
13	16	TRUE	TRUE	3REY	0.817804	-8.46602	0.504825	3.0232	1	0
13	17	TRUE	TRUE	3REY	0.848187	-6.66233	0.88276	0.8668	3	2
13	18	TRUE	TRUE	3REY	0.864205	-4.77512	0.951043	1.4818	1	1
13	19	TRUE	TRUE	3REY	0.859491	-6.31918	0.985552	0.8426	0	2
13	20	TRUE	TRUE	3REY	0.887573	-5.91992	0.994245	1.3095	3	1
13	21	TRUE	TRUE	3REY	0.883467	-6.86292	0.989957	0.9231	0	1
13	22	TRUE	TRUE	3REY	0.887556	-6.54312	0.954072	1.5322	2	2
13	24	TRUE	TRUE	3REY	0.820064	-5.2277	0.988029	0.7132	1	1
13	25	TRUE	TRUE	3REY	0.849081	-7.57732	0.969374	0.7258	1	2
13	26	TRUE	TRUE	3REY	0.796512	-5.88922	0.540918	2.2428	1	1
13	27	TRUE	TRUE	3REY	0.886677	-6.47154	0.954283	1.545	2	1
13	29	TRUE	TRUE	3REY	0.796302	0	0.918688	2.3721	0	1
13	30	TRUE	TRUE	3REY	0.873815	-5.11803	0.977035	2.0843	2	0
13	31	TRUE	TRUE	3REY	0.903634	-7.83821	0.951155	2.19557	0	2
13	32	TRUE	TRUE	3REY	0.893621	-6.38732	0.99442	2.1139	2	2
13	33	TRUE	TRUE	3REY	0.725385	-6.34452	0.973093	0.1829	1	1
13	35	TRUE	TRUE	3REY	0.720952	0	0.610335	3.0684	2	2
13	36	TRUE	TRUE	3REY	0.827814	-6.41474	0.989553	0.67407	1	2
13	37	TRUE	TRUE	3REY	0.892903	-7.23258	0.936462	1.1505	3	1
13	38	TRUE	TRUE	3REY	0.896283	-6.96931	0.970293	1.5871	1	1
13	39	TRUE	TRUE	3REY	0.737242	-7.85507	0.118115	2.0399	1	1
13	40	TRUE	TRUE	3REY	0.794798	0	0.911165	2.11382	1	1
13	41	TRUE	TRUE	3REY	0.891489	-7.43193	0.916565	2.103	1	2
13	42	TRUE	TRUE	3REY	0.917231	-8.29503	0.989756	1.9785	1	1
13	43	TRUE	TRUE	3REY	0.853744	-8.33629	0.669671	1.57338	2	3
13	44	TRUE	TRUE	3REY	0.892484	-7.68314	0.973782	0.9316	1	1
13	45	TRUE	TRUE	3REY	0.814721	-6.96463	0.562784	2.0518	0	2
13	46	TRUE	TRUE	3REY	0.742236	-7.85062	0.143369	1.9172	2	3
13	47	TRUE	TRUE	3REY	0.825915	-6.73312	0.969746	0.6639	3	3
13	48	TRUE	TRUE	3REY	0.794849	-6.45904	0.905347	0.5906	2	2
13	49	TRUE	TRUE	3REY	0.637608	-6.7443	0.646554	0.04484	0	0
13	50	TRUE	TRUE	3REY	0.847496	-6.317	0.974118	0.7942	0	2
13	51	TRUE	TRUE	3REY	0.792883	-5.0524	0.707997	0.8686	1	1
13	52	TRUE	TRUE	3REY	0.696183	-6.96725	0.969925	-0.3788	2	0
13	53	TRUE	TRUE	3REY	0.900458	-6.87218	0.997419	1.9102	2	0
13	54	TRUE	TRUE	3REY	0.711378	-6.91683	0.049144	1.4579	1	2
13	55	TRUE	TRUE	3REY	0.890721	-6.58865	0.966972	2.7045	1	0
13	56	TRUE	TRUE	3REY	0.896987	-6.99481	0.972172	1.7049	1	1
13	58	TRUE	TRUE	3REY	0.88964	-6.25195	0.983222	1.9404	0	1
13	59	TRUE	TRUE	3REY	0.883428	-5.67782	0.989095	2.5765	1	1
13	61	TRUE	TRUE	3REY	0.78065	-6.12529	0.978322	3.5319	1	0
13	62	TRUE	TRUE	3REY	0.882349	-6.33884	0.941181	1.61728	2	2
13	63	TRUE	TRUE	3REY	0.778796	-6.58417	0.967031	0.4406	1	1
14	0	TRUE	TRUE	3REY	0.718477	-6.38851	0.925926	0.1927	2	0
14	1	TRUE	TRUE	3REY	0.903211	-7.09374	0.996931	2.0375	2	0
14	2	TRUE	TRUE	3REY	0.783407	-6.29411	0.957644	0.4917	0	2
14	3	TRUE	TRUE	3REY	0.898064	-6.68719	0.997346	2.3489	1	3
14	4	TRUE	TRUE	3REY	0.899661	-6.81955	0.996818	2.7224	2	0
14	5	TRUE	TRUE	3REY	0.888795	-6.13808	0.986321	1.77372	1	0
14	6	TRUE	TRUE	3REY	0.846449	-7.29606	0.916206	0.7839	1	1
14	7	TRUE	TRUE	3REY	0.811206	0	0.993207	2.5916	1	0
14	8	TRUE	TRUE	3REY	0.885902	-5.94932	0.984	2.1258	1	0
14	9	TRUE	TRUE	3REY	0.904281	-7.26698	0.991136	2.0199	1	1
14	10	TRUE	TRUE	3REY	0.891972	-6.89759	0.953353	1.7162	2	1
14	11	TRUE	TRUE	3REY	0.747113	-5.53989	0.963491	0.3529	0	1
14	13	TRUE	TRUE	3REY	0.889058	-6.13216	0.988018	1.154	1	0
14	14	TRUE	TRUE	3REY	0.889535	-6.42819	0.971364	1.3076	2	2
14	16	TRUE	TRUE	3REY	0.897044	-6.8038	0.984744	2.7788	2	0
14	17	TRUE	TRUE	3REY	0.889611	-6.30004	0.979985	1.95378	1	2
14	18	TRUE	TRUE	3REY	0.890117	-6.20308	0.988753	2.2848	1	0
14	19	TRUE	TRUE	3REY	0.87765	-5.16749	0.99303	2.2428	3	1
14	21	TRUE	TRUE	3REY	0.899548	-6.83463	0.995283	1.8812	1	1
14	22	TRUE	TRUE	3REY	0.673869	-6.05755	0.916871	-0.273	1	2
14	23	TRUE	TRUE	3REY	0.875942	-6.53527	0.89651	1.532	1	1
14	24	TRUE	TRUE	3REY	0.887874	-6.59261	0.95248	2.2803	2	1
14	25	TRUE	TRUE	3REY	0.795824	0	0.919599	0.9967	1	2
14	26	TRUE	TRUE	3REY	0.884326	-5.61841	0.997405	1.9153	2	1
14	27	TRUE	TRUE	3REY	0.892514	-6.7935	0.962757	1.7717	1	1
14	28	TRUE	TRUE	3REY	0.876713	-5.5293	0.965071	1.4653	1	0
14	29	TRUE	TRUE	3REY	0.713239	-6.29214	0.836234	0.2624	3	3
14	30	TRUE	TRUE	3REY	0.883418	-6.95071	0.907164	1.8961	1	2
14	31	TRUE	TRUE	3REY	0.884906	-7.63971	0.870286	2.1361	2	1
14	32	TRUE	TRUE	3REY	0.884231	-5.74404	0.988851	2.3916	1	0
14	34	TRUE	TRUE	3REY	0.89518	-7.19023	0.978071	0.9725	0	1
14	35	TRUE	TRUE	3REY	0.880826	-6.36651	0.951883	0.9799	1	2
14	36	TRUE	TRUE	3REY	0.902314	-7.27975	0.980481	2.6077	1	1
14	37	TRUE	TRUE	3REY	0.913499	-8.2337	0.975042	2.6813	0	1
14	38	TRUE	TRUE	3REY	0.897913	-6.87956	0.984219	1.6574	1	1
14	39	TRUE	TRUE	3REY	0.869482	-6.55145	0.863169	2.6825	0	2
14	40	TRUE	TRUE	3REY	0.884167	-5.62252	0.996347	1.9459	3	3
14	41	TRUE	TRUE	3REY	0.692479	-7.42519	0.910432	0.01152	1	3
14	43	TRUE	TRUE	3REY	0.89315	-6.4341	0.989057	2.48914	1	0
14	44	TRUE	TRUE	3REY	0.668125	-4.90774	0.962114	2.35	4	1
14	45	TRUE	TRUE	3REY	0.89768	-6.68121	0.995809	1.0623	1	2
14	46	TRUE	TRUE	3REY	0.895114	-6.62426	0.986642	1.8106	2	0
14	48	TRUE	TRUE	3REY	0.884203	-5.91132	0.977947	1.6194	2	1
14	49	TRUE	TRUE	3REY	0.873843	-7.61974	0.816257	2.0987	1	1
14	50	TRUE	TRUE	3REY	0.876949	-5.15694	0.990202	2.0856	1	0
14	51	TRUE	TRUE	3REY	0.894372	-6.4453	0.994446	2.6399	2	0
14	52	TRUE	TRUE	3REY	0.895166	-7.37246	0.938779	1.9306	1	1
14	53	TRUE	TRUE	3REY	0.906888	-7.84395	0.99586	0.9712	1	1
14	54	TRUE	TRUE	3REY	0.901711	-7.33181	0.974115	1.5217	1	1
14	55	TRUE	TRUE	3REY	0.895483	-6.49868	0.996567	1.4586	1	1
14	56	TRUE	TRUE	3REY	0.754535	-7.95588	0.718791	0.4793	0	3
14	57	TRUE	TRUE	3REY	0.811784	0	0.996095	2.0918	1	0
14	58	TRUE	TRUE	3REY	0.910334	-7.85533	0.983556	2.8042	1	1
14	59	TRUE	TRUE	3REY	0.892735	-6.91373	0.95613	2.1518	2	0
14	60	TRUE	TRUE	3REY	0.890662	-6.49752	0.982137	0.9904	2	0
14	61	TRUE	TRUE	3REY	0.900584	-6.99472	0.990165	1.0026	2	1
14	62	TRUE	TRUE	3REY	0.903541	-7.47545	0.974025	1.203	1	0
14	63	TRUE	TRUE	3REY	0.827528	-7.06933	0.981505	3.36142	1	0
15	0	TRUE	TRUE	3REY	0.756292	-6.57322	0.295816	2.6031	1	0
15	1	TRUE	TRUE	3REY	0.908785	-7.62836	0.990413	2.788	3	0
15	2	TRUE	TRUE	3REY	0.907239	-7.45958	0.993536	2.5423	1	1
15	3	TRUE	TRUE	3REY	0.834668	-7.67928	0.616552	1.02212	1	1
15	4	TRUE	TRUE	3REY	0.86677	-8.32285	0.735663	1.8095	2	2
15	5	TRUE	TRUE	3REY	0.885725	-6.14203	0.970716	2.558	1	2
15	7	TRUE	TRUE	3REY	0.880681	-5.65279	0.976966	1.7366	1	0
15	8	TRUE	TRUE	3REY	0.879316	-5.57718	0.975009	2.2302	2	0
15	9	TRUE	TRUE	3REY	0.901677	-7.5814	0.957891	2.0078	0	0
15	11	TRUE	TRUE	3REY	0.795487	-7.83064	0.998209	3.5873	1	1
15	12	TRUE	TRUE	3REY	0.883047	-5.70539	0.985416	2.3963	1	0
15	13	TRUE	TRUE	3REY	0.913973	-8.12095	0.984665	2.497	2	2
15	14	TRUE	TRUE	3REY	0.864395	-6.04873	0.987868	0.8822	1	1
15	15	TRUE	TRUE	3REY	0.895075	-6.50078	0.994392	2.2964	2	0
15	16	TRUE	TRUE	3REY	0.905634	-8.57334	0.913869	2.5472	1	0
15	17	TRUE	TRUE	3REY	0.835969	-7.28492	0.978022	0.6704	1	2
15	18	TRUE	TRUE	3REY	0.912839	-8.39768	0.961196	1.6585	0	2
15	19	TRUE	TRUE	3REY	0.891411	-6.78171	0.958004	1.6518	0	0
15	20	TRUE	TRUE	3REY	0.872399	-5.61766	0.93782	2.4168	1	1
15	21	TRUE	TRUE	3REY	0.89595	-6.91159	0.972343	2.9533	0	0
15	22	TRUE	TRUE	3REY	0.874007	-6.69728	0.95881	0.9176	0	2
15	23	TRUE	TRUE	3REY	0.888345	-6.11168	0.985773	2.5235	0	1
15	24	TRUE	TRUE	3REY	0.88899	-6.20256	0.983149	2.1931	0	1
15	25	TRUE	TRUE	3REY	0.688838	-7.76974	0.881579	1.7943	1	4
15	26	TRUE	TRUE	3REY	0.880083	-6.5203	0.918179	1.4041	2	0
15	27	TRUE	TRUE	3REY	0.880557	-5.5268	0.984455	1.9395	1	0
15	28	TRUE	TRUE	3REY	0.903036	-7.16469	0.991491	2.0218	2	1
15	29	TRUE	TRUE	3REY	0.797761	-6.2137	0.52629	2.4672	1	1
15	30	TRUE	TRUE	3REY	0.884962	-6.15678	0.965956	1.97812	1	1
15	31	TRUE	TRUE	3REY	0.890311	-6.15493	0.992818	1.8871	1	1
15	32	TRUE	TRUE	3REY	0.895051	-7.09444	0.956086	1.17679	1	1
15	33	TRUE	TRUE	3REY	0.590332	-6.73351	0.455707	2.5042	4	1
15	34	TRUE	TRUE	3REY	0.700904	0	0.994899	0.4468	1	1
15	35	TRUE	TRUE	3REY	0.88166	-5.80814	0.971869	1.1863	1	0
15	36	TRUE	TRUE	3REY	0.881271	-6.30446	0.937999	1.2902	2	1
15	37	TRUE	TRUE	3REY	0.887052	-7.16401	0.988516	0.9231	0	1
15	38	TRUE	TRUE	3REY	0.848311	-7.36391	0.906631	0.79842	1	0
15	39	TRUE	TRUE	3REY	0.862936	-7.10239	0.996499	3.2015	2	1
15	40	TRUE	TRUE	3REY	0.895564	-6.51516	0.995912	1.1766	1	2
15	43	TRUE	TRUE	3REY	0.882325	-5.96659	0.965005	1.84082	2	0
15	44	TRUE	TRUE	3REY	0.882252	-5.47394	0.996328	1.104	2	1
15	45	TRUE	TRUE	3REY	0.85689	-6.66103	0.974957	0.8182	0	1
15	46	TRUE	TRUE	3REY	0.835926	-5.04208	0.792476	1.3447	1	1
15	47	TRUE	TRUE	3REY	0.89241	-6.89284	0.955847	1.3489	2	1
15	48	TRUE	TRUE	3REY	0.877622	-5.26909	0.986357	1.2673	1	0
15	49	TRUE	TRUE	3REY	0.874376	-5.6414	0.946176	1.6501	1	0
15	50	TRUE	TRUE	3REY	0.807211	-6.86226	0.53182	2.6402	2	2
15	51	TRUE	TRUE	3REY	0.845864	-6.50491	0.74807	2.7016	3	2
15	52	TRUE	TRUE	3REY	0.897568	-6.65703	0.996807	2.1932	1	1
15	53	TRUE	TRUE	3REY	0.825768	-7.71732	0.929903	3.3603	1	2
15	54	TRUE	TRUE	3REY	0.88385	-5.90607	0.976522	2.3793	1	0
15	56	TRUE	TRUE	3REY	0.889984	-6.2666	0.983999	1.051	1	0
15	57	TRUE	TRUE	3REY	0.879727	-5.36718	0.99057	2.7986	1	0
15	58	TRUE	TRUE	3REY	0.826175	-7.62129	0.577815	1.952	1	1
15	59	TRUE	TRUE	3REY	0.899164	-6.87899	0.990507	1.5411	1	1
15	60	TRUE	TRUE	3REY	0.898647	-6.8297	0.991095	2.6249	1	1
15	61	TRUE	TRUE	3REY	0.816396	-5.53238	0.994089	0.6692	3	3
15	62	TRUE	TRUE	3REY	0.903885	-7.18816	0.994227	2.62028	1	0
15	63	TRUE	TRUE	3REY	0.861826	-7.80962	0.743957	2.00172	0	2
16	1	TRUE	TRUE	3REY	0.905492	-7.48627	0.983085	1.5774	1	2
16	2	TRUE	TRUE	3REY	0.90555	-7.30138	0.995267	2.6366	1	1
16	3	TRUE	TRUE	3REY	0.874409	-4.82743	0.998698	1.7258	2	1
16	4	TRUE	TRUE	3REY	0.835616	-6.11354	0.998807	3.2768	1	1
16	5	TRUE	TRUE	3REY	0.792336	-8.15947	0.933102	0.4409	3	2
16	7	TRUE	TRUE	3REY	0.885548	-6.62766	0.938593	1.5762	1	0
16	8	TRUE	TRUE	3REY	0.901254	-6.93758	0.997188	1.3337	1	1
16	9	TRUE	TRUE	3REY	0.841188	-6.36486	0.996899	0.7368	1	1
16	10	TRUE	TRUE	3REY	0.882671	-5.69746	0.984043	2.0791	3	2
16	11	TRUE	TRUE	3REY	0.894556	-6.66191	0.981431	2.5653	2	0
16	12	TRUE	TRUE	3REY	0.83692	-7.59805	0.998037	0.635	1	1
16	13	TRUE	TRUE	3REY	0.858817	-5.80784	0.857676	2.399	2	0
16	14	TRUE	TRUE	3REY	0.896052	-6.70869	0.985903	2.5587	1	1
16	15	TRUE	TRUE	3REY	0.890969	-6.37256	0.982108	2.1436	1	0
16	16	TRUE	TRUE	3REY	0.890938	-6.22007	0.991766	1.7924	1	1
16	17	TRUE	TRUE	3REY	0.906004	-7.79998	0.971965	0.9935	1	1
16	18	TRUE	TRUE	3REY	0.80547	0	0.964525	2.9067	1	1
16	20	TRUE	TRUE	3REY	0.893597	-6.45058	0.990232	1.1949	1	0
16	21	TRUE	TRUE	3REY	0.879688	-6.79275	0.898674	2.2869	1	0
16	22	TRUE	TRUE	3REY	0.893891	-7.40144	0.930536	1.8681	2	2
16	23	TRUE	TRUE	3REY	0.890334	-6.64699	0.961285	1.7729	1	0
16	24	TRUE	TRUE	3REY	0.673627	-6.53533	0.88493	-0.1488	3	2
16	25	TRUE	TRUE	3REY	0.886058	-6.05243	0.978146	1.87132	0	1
16	26	TRUE	TRUE	3REY	0.879443	-5.22773	0.998122	2.23532	1	1
16	27	TRUE	TRUE	3REY	0.888153	-6.31926	0.971457	1.2856	2	0
16	29	TRUE	TRUE	3REY	0.89602	-6.7059	0.98592	1.7637	0	1
16	30	TRUE	TRUE	3REY	0.797048	-6.23022	0.934159	3.4125	1	0
16	31	TRUE	TRUE	3REY	0.891232	-6.26157	0.990562	2.6249	1	1
16	32	TRUE	TRUE	3REY	0.840302	-6.54868	0.996444	3.279	3	0
16	33	TRUE	TRUE	3REY	0.88898	-6.03285	0.994015	1.2799	1	1
16	34	TRUE	TRUE	3REY	0.86907	-7.21027	0.818729	1.71289	0	0
16	35	TRUE	TRUE	3REY	0.899567	-7.56641	0.948305	1.6762	0	1
16	36	TRUE	TRUE	3REY	0.901892	-7.39174	0.971165	1.8322	1	1
16	37	TRUE	TRUE	3REY	0.88905	-6.10858	0.989497	1.8006	1	1
16	38	TRUE	TRUE	3REY	0.888382	-6.02324	0.991647	1.5882	1	1
16	39	TRUE	TRUE	3REY	0.884301	-5.9075	0.978683	1.06972	1	2
16	40	TRUE	TRUE	3REY	0.851969	-6.31186	0.791016	2.8586	2	1
16	41	TRUE	TRUE	3REY	0.893707	-6.74832	0.971627	2.7161	0	1
16	43	TRUE	TRUE	3REY	0.877977	-5.78567	0.954903	2.9133	3	0
16	44	TRUE	TRUE	3REY	0.902314	-7.27975	0.980481	2.6077	1	1
16	45	TRUE	TRUE	3REY	0.887311	-6.19715	0.975104	1.6496	2	1
16	46	TRUE	TRUE	3REY	0.888814	-6.78217	0.944987	2.6925	1	0
16	47	TRUE	TRUE	3REY	0.905606	-7.57105	0.978201	2.3558	1	1
16	48	TRUE	TRUE	3REY	0.726489	-6.21688	0.792124	0.3776	1	1
16	49	TRUE	TRUE	3REY	0.797956	0	0.926957	2.4534	1	1
16	50	TRUE	TRUE	3REY	0.89903	-7.08663	0.976484	2.838	1	0
16	51	TRUE	TRUE	3REY	0.891598	-6.43775	0.981061	2.3517	1	0
16	52	TRUE	TRUE	3REY	0.892997	-6.64632	0.97464	1.3275	1	0
16	53	TRUE	TRUE	3REY	0.77054	0	0.987277	3.1974	0	2
16	54	TRUE	TRUE	3REY	0.692446	-4.65732	0.434127	3.3343	1	2
16	55	TRUE	TRUE	3REY	0.902523	-7.24332	0.983868	2.1695	1	0
16	56	TRUE	TRUE	3REY	0.810804	0	0.991198	2.9358	1	1
16	57	TRUE	TRUE	3REY	0.900246	-7.09006	0.982342	1.7444	0	0
16	58	TRUE	TRUE	3REY	0.873689	-6.34199	0.985854	0.91182	1	0
16	59	TRUE	TRUE	3REY	0.88318	-5.63097	0.990865	1.9404	0	1
16	60	TRUE	TRUE	3REY	0.811495	0	0.994654	2.58042	3	1
16	61	TRUE	TRUE	3REY	0.906839	-7.60182	0.982389	2.5632	0	1
16	62	TRUE	TRUE	3REY	0.816883	-6.48353	0.982043	0.6225	1	1
16	63	TRUE	TRUE	3REY	0.88836	-6.10531	0.986256	1.3521	1	1
17	0	TRUE	TRUE	3REY	0.888828	-6.24023	0.979919	2.60081	0	1
17	1	TRUE	TRUE	3REY	0.874293	-7.6619	0.815794	1.3352	2	3
17	2	TRUE	TRUE	3REY	0.692053	0	0.880543	3.4831	1	1
17	3	TRUE	TRUE	3REY	0.875419	-4.91399	0.998183	2.3108	1	0
17	4	TRUE	TRUE	3REY	0.87653	-6.23409	0.918824	1.6129	1	1
17	5	TRUE	TRUE	3REY	0.898183	-6.71211	0.996336	2.3374	1	0
17	6	TRUE	TRUE	3REY	0.778613	-6.1165	0.436803	2.6418	1	2
17	7	TRUE	TRUE	3REY	0.889885	-6.04617	0.997687	1.3111	1	2
17	8	TRUE	TRUE	3REY	0.828818	-6.81297	0.643025	2.35692	1	1
17	10	TRUE	TRUE	3REY	0.895419	-6.63797	0.98729	2.7486	1	0
17	11	TRUE	TRUE	3REY	0.905123	-7.52603	0.978682	1.9796	1	2
17	12	TRUE	TRUE	3REY	0.889264	-6.45228	0.968458	2.4732	1	1
17	13	TRUE	TRUE	3REY	0.724453	-7.70196	0.887216	3.8232	1	1
17	14	TRUE	TRUE	3REY	0.7726	0	0.800176	2.0396	1	2
17	15	TRUE	TRUE	3REY	0.881681	-5.42502	0.996618	1.4837	3	1
17	16	TRUE	TRUE	3REY	0.896148	-7.33199	0.94629	2.175	1	1
17	17	TRUE	TRUE	3REY	0.888674	-6.19719	0.981917	2.3293	1	0
17	18	TRUE	TRUE	3REY	0.746074	-7.00622	0.994975	3.7781	1	1
17	19	TRUE	TRUE	3REY	0.886915	-6.23249	0.970849	2.65002	1	0
17	20	TRUE	TRUE	3REY	0.895071	-6.55663	0.990781	2.2983	0	2
17	21	TRUE	TRUE	3REY	0.806313	0	0.968744	1.5629	0	1
17	22	TRUE	TRUE	3REY	0.841576	-7.03693	0.93984	0.75257	1	2
17	24	TRUE	TRUE	3REY	0.891874	-6.37552	0.986443	2.797	1	0
17	25	TRUE	TRUE	3REY	0.906417	-7.477	0.988308	2.9462	0	0
17	26	TRUE	TRUE	3REY	0.891528	-6.24538	0.993087	2.89322	2	0
17	27	TRUE	TRUE	3REY	0.877951	-6.67293	0.8977	1.9686	2	1
17	28	TRUE	TRUE	3REY	0.860342	-5.21961	0.946837	0.9563	2	1
17	29	TRUE	TRUE	3REY	0.773763	-5.74912	0.994483	3.5583	3	0
17	30	TRUE	TRUE	3REY	0.879894	-5.899	0.960395	3.0032	0	0
17	31	TRUE	TRUE	3REY	0.903569	-7.32765	0.983676	2.4317	2	0
17	32	TRUE	TRUE	3REY	0.902638	-7.16161	0.989699	2.855	1	0
17	33	TRUE	TRUE	3REY	0.887736	-6.27055	0.972505	2.57232	1	0
17	34	TRUE	TRUE	3REY	0.897513	-6.71646	0.992711	1.3535	2	2
17	35	TRUE	TRUE	3REY	0.885378	-7.1441	0.904527	2.4325	2	2
17	36	TRUE	TRUE	3REY	0.760622	-4.81183	0.901667	0.5291	2	1
17	37	TRUE	TRUE	3REY	0.871883	-5.3483	0.996767	3.0442	3	1
17	38	TRUE	TRUE	3REY	0.680881	-6.03835	0.953168	2.4204	4	2
17	39	TRUE	TRUE	3REY	0.886807	-5.81727	0.997017	1.9524	2	0
17	40	TRUE	TRUE	3REY	0.898928	-7.15041	0.97187	2.855	1	0
17	41	TRUE	TRUE	3REY	0.911436	-8.13996	0.970756	2.4768	1	1
17	43	TRUE	TRUE	3REY	0.88819	-6.0307	0.990205	2.9029	1	0
17	44	TRUE	TRUE	3REY	0.902378	-7.20705	0.985478	2.783	0	0
17	45	TRUE	TRUE	3REY	0.906448	-7.79476	0.968022	2.8874	2	1
17	47	TRUE	TRUE	3REY	0.885839	-6.06162	0.97646	2.4205	1	0
17	48	TRUE	TRUE	3REY	0.887078	-7.0282	0.973481	3.053	1	0
17	49	TRUE	TRUE	3REY	0.886253	-5.77057	0.997254	1.90092	2	1
17	50	TRUE	TRUE	3REY	0.855748	-7.17021	0.754695	2.704	0	2
17	51	TRUE	TRUE	3REY	0.832614	-6.18972	0.971496	0.7306	2	0
17	52	TRUE	TRUE	3REY	0.909316	-7.74923	0.98529	2.0199	1	1
17	53	TRUE	TRUE	3REY	0.886032	-6.87219	0.976586	3.0513	1	1
17	54	TRUE	TRUE	3REY	0.675665	-7.78915	0.814467	2.3427	1	4
17	55	TRUE	TRUE	3REY	0.809952	-5.50432	0.960972	0.6719	2	2
17	56	TRUE	TRUE	3REY	0.897342	-6.68049	0.994165	1.4138	1	2
17	57	TRUE	TRUE	3REY	0.902172	-7.06695	0.993458	2.69208	1	1
17	58	TRUE	TRUE	3REY	0.891642	-6.70105	0.964346	2.3568	1	0
17	59	TRUE	TRUE	3REY	0.888766	-5.95348	0.998054	2.25522	1	1
17	60	TRUE	TRUE	3REY	0.884071	-5.84998	0.981236	1.6298	0	0
17	61	TRUE	TRUE	3REY	0.885094	-5.67163	0.997822	2.2102	1	2
17	62	TRUE	TRUE	3REY	0.891803	-6.58402	0.97268	1.0117	1	2
17	63	TRUE	TRUE	3REY	0.925685	-9.91155	0.928046	1.15008	1	2
18	0	TRUE	TRUE	3REY	0.886881	-5.79693	0.998698	1.557	3	2
18	1	TRUE	TRUE	3REY	0.890925	-7.53369	0.907202	1.8952	0	2
18	2	TRUE	TRUE	3REY	0.90309	-7.17572	0.991054	2.3869	0	2
18	3	TRUE	TRUE	3REY	0.839576	-6.99258	0.981553	3.29629	3	1
18	4	TRUE	TRUE	3REY	0.853573	-3.20947	0.998593	2.8258	1	1
18	6	TRUE	TRUE	3REY	0.891729	-6.24635	0.994029	1.9719	2	1
18	8	TRUE	TRUE	3REY	0.87807	-5.84818	0.986943	3.0356	3	1
18	9	TRUE	TRUE	3REY	0.915857	-8.53643	0.967357	1.8065	1	0
18	10	TRUE	TRUE	3REY	0.890443	-6.37371	0.979406	2.8995	1	0
18	11	TRUE	TRUE	3REY	0.897936	-6.87827	0.984415	1.826	0	0
18	12	TRUE	TRUE	3REY	0.890177	-6.3293	0.980931	2.46742	1	1
18	13	TRUE	TRUE	3REY	0.810673	0	0.990542	2.8296	1	0
18	14	TRUE	TRUE	3REY	0.887684	-6.0712	0.985072	2.2848	1	0
18	15	TRUE	TRUE	3REY	0.910087	-7.93836	0.976982	1.628	1	1
18	16	TRUE	TRUE	3REY	0.889249	-5.98144	0.998671	2.2428	2	0
18	17	TRUE	TRUE	3REY	0.875317	-5.12499	0.9841	1.44002	1	0
18	18	TRUE	TRUE	3REY	0.880606	-6.37561	0.994501	0.9356	1	2
18	19	TRUE	TRUE	3REY	0.893451	-6.5983	0.980001	2.448	1	0
18	20	TRUE	TRUE	3REY	0.888526	-5.94767	0.997227	2.69232	1	1
18	22	TRUE	TRUE	3REY	0.892947	-6.79766	0.964657	2.6249	1	1
18	23	TRUE	TRUE	3REY	0.902275	-7.18122	0.986621	2.1418	1	1
18	24	TRUE	TRUE	3REY	0.63969	-5.65451	0.984803	0.7871	4	2
18	27	TRUE	TRUE	3REY	0.895443	-6.90844	0.970011	2.2071	1	0
18	28	TRUE	TRUE	3REY	0.910904	-7.94235	0.980807	2.25032	2	1
18	29	TRUE	TRUE	3REY	0.899716	-7.01921	0.984248	1.7132	3	1
18	30	TRUE	TRUE	3REY	0.904992	-7.22616	0.997315	2.3003	1	0
18	31	TRUE	TRUE	3REY	0.889547	-6.47525	0.968394	2.0124	1	1
18	32	TRUE	TRUE	3REY	0.703655	-7.37831	0.980846	2.5153	4	0
18	33	TRUE	TRUE	3REY	0.895843	-6.65821	0.988108	1.0135	2	1
18	34	TRUE	TRUE	3REY	0.869148	-4.65949	0.983196	1.6604	2	0
18	35	TRUE	TRUE	3REY	0.890128	-6.80064	0.95037	2.549	0	0
18	36	TRUE	TRUE	3REY	0.863323	-6.91762	0.808818	2.5605	1	0
18	38	TRUE	TRUE	3REY	0.902743	-7.32373	0.979796	1.5281	0	1
18	39	TRUE	TRUE	3REY	0.686548	-6.15727	0.973852	-0.2765	0	0
18	40	TRUE	TRUE	3REY	0.87837	-5.6733	0.964093	2.4199	3	0
18	41	TRUE	TRUE	3REY	0.895557	-6.49357	0.997265	2.6321	1	0
18	42	TRUE	TRUE	3REY	0.893769	-6.33895	0.998274	2.6953	1	2
18	43	TRUE	TRUE	3REY	0.881346	-6.52691	0.924066	2.5836	1	1
18	44	TRUE	TRUE	3REY	0.888838	-7.30818	0.91127	2.42777	0	1
18	45	TRUE	TRUE	3REY	0.895691	-6.55825	0.993773	2.0934	1	0
18	46	TRUE	TRUE	3REY	0.895026	-6.48388	0.995235	1.4971	2	2
18	47	TRUE	TRUE	3REY	0.843411	-6.17636	0.756941	1.3843	1	0
18	48	TRUE	TRUE	3REY	0.861538	-6.48724	0.827578	1.3781	1	1
18	49	TRUE	TRUE	3REY	0.7991	0.615885	0.972295	1.5017	2	1
18	50	TRUE	TRUE	3REY	0.892857	-6.60284	0.976737	1.4869	2	2
18	51	TRUE	TRUE	3REY	0.913716	-8.42908	0.963558	2.9863	1	2
18	52	TRUE	TRUE	3REY	0.880171	-5.42692	0.988948	1.4866	1	1
18	53	TRUE	TRUE	3REY	0.885118	-5.68002	0.997402	1.6557	2	3
18	55	TRUE	TRUE	3REY	0.887434	-6.25182	0.972201	1.7829	1	0
18	56	TRUE	TRUE	3REY	0.896078	-6.76356	0.982504	2.9111	1	1
18	57	TRUE	TRUE	3REY	0.901465	-7.05184	0.990898	1.4915	2	2
18	58	TRUE	TRUE	3REY	0.86452	-6.39197	0.989019	3.1404	1	0
18	60	TRUE	TRUE	3REY	0.868767	-6.70745	0.975737	0.87382	1	2
18	61	TRUE	TRUE	3REY	0.793474	-5.83331	0.95722	3.4279	1	1
18	62	TRUE	TRUE	3REY	0.88139	-6.04845	0.955062	1.1678	1	1
18	63	TRUE	TRUE	3REY	0.906566	-7.5498	0.984368	2.7239	3	1
19	0	TRUE	TRUE	3REY	0.909732	-7.98019	0.972514	1.1798	3	1
19	1	TRUE	TRUE	3REY	0.889688	-6.20083	0.986751	2.1121	1	0
19	2	TRUE	TRUE	3REY	0.87757	-5.09442	0.997333	2.8189	3	0
19	3	TRUE	TRUE	3REY	0.711627	-6.22816	0.98469	0.11	2	1
19	4	TRUE	TRUE	3REY	0.865974	-5.3497	0.922931	2.61028	1	1
19	5	TRUE	TRUE	3REY	0.887933	-5.94292	0.994565	1.9567	3	2
19	6	TRUE	TRUE	3REY	0.863333	-4.11303	0.989272	1.396	1	1
19	7	TRUE	TRUE	3REY	0.810159	0	0.987972	2.5154	0	1
19	8	TRUE	TRUE	3REY	0.89779	-6.76936	0.990692	2.6062	1	0
19	11	TRUE	TRUE	3REY	0.888015	-5.99694	0.991502	1.9314	2	0
19	12	TRUE	TRUE	3REY	0.895643	-6.53949	0.99474	1.933	1	1
19	13	TRUE	TRUE	3REY	0.880542	-5.78591	0.967709	2.2223	1	0
19	14	TRUE	TRUE	3REY	0.863582	-7.91398	0.975925	3.2299	1	1
19	15	TRUE	TRUE	3REY	0.897323	-7.01856	0.972326	2.2179	1	1
19	16	TRUE	TRUE	3REY	0.875281	-6.12793	0.987007	3.0676	2	0
19	18	TRUE	TRUE	3REY	0.892379	-6.47321	0.982683	2.8183	1	1
19	19	TRUE	TRUE	3REY	0.890312	-6.07	0.998285	2.2618	2	1
19	22	TRUE	TRUE	3REY	0.888955	-6.59968	0.957431	2.4028	1	1
19	23	TRUE	TRUE	3REY	0.887356	-5.91554	0.993442	2.5923	1	1
19	24	TRUE	TRUE	3REY	0.888154	-5.89792	0.998568	2.1691	1	1
19	27	TRUE	TRUE	3REY	0.762098	-6.34089	0.339793	1.2798	3	1
19	29	TRUE	TRUE	3REY	0.887706	-6.65608	0.947557	2.8585	1	0
19	30	TRUE	TRUE	3REY	0.809567	-6.12741	0.98207	0.6088	1	2
19	32	TRUE	TRUE	3REY	0.899109	-6.84681	0.992305	1.9272	1	0
19	33	TRUE	TRUE	3REY	0.806833	0	0.971345	2.6817	1	1
19	34	TRUE	TRUE	3REY	0.8951	-6.71581	0.980684	2.2848	1	0
19	35	TRUE	TRUE	3REY	0.70094	-7.08915	0.985871	1.8131	4	2
19	36	TRUE	TRUE	3REY	0.907386	-7.98554	0.960438	2.12	2	2
19	37	TRUE	TRUE	3REY	0.888256	-6.1429	0.98332	1.3298	1	2
19	38	TRUE	TRUE	3REY	0.879817	-5.994	0.950698	1.83202	0	0
19	39	TRUE	TRUE	3REY	0.868885	-4.79922	0.972893	1.643	3	2
19	41	TRUE	TRUE	3REY	0.880067	-6.2627	0.934665	2.73798	1	0
19	42	TRUE	TRUE	3REY	0.886919	-5.80568	0.998326	2.8101	1	1
19	43	TRUE	TRUE	3REY	0.87988	-5.40201	0.989095	1.8661	1	2
19	44	TRUE	TRUE	3REY	0.879305	-5.76371	0.962955	1.7258	1	1
19	45	TRUE	TRUE	3REY	0.725559	-5.72168	0.996329	0.2006	1	2
19	46	TRUE	TRUE	3REY	0.811145	-7.06545	0.538418	1.4486	2	2
19	47	TRUE	TRUE	3REY	0.895832	-6.58136	0.992996	2.2371	2	1
19	48	TRUE	TRUE	3REY	0.83257	-5.58737	0.975724	3.2351	1	1
19	49	TRUE	TRUE	3REY	0.825704	-6.89702	0.995051	0.627	1	2
19	50	TRUE	TRUE	3REY	0.786225	0	0.868302	2.3124	1	1
19	51	TRUE	TRUE	3REY	0.882361	-5.85821	0.972155	1.5645	1	1
19	52	TRUE	TRUE	3REY	0.844608	-5.44036	0.995968	3.1857	1	2
19	53	TRUE	TRUE	3REY	0.854367	-6.65113	0.992779	3.2116	2	0
19	54	TRUE	TRUE	3REY	0.822889	-6.50134	0.995925	0.6375	1	1
19	55	TRUE	TRUE	3REY	0.87105	-7.61703	0.999664	3.1972	1	0
19	56	TRUE	TRUE	3REY	0.876269	-5.03621	0.99457	2.049	1	1
19	58	TRUE	TRUE	3REY	0.89077	-6.55878	0.969139	1.2945	2	1
19	59	TRUE	TRUE	3REY	0.876733	-7.18211	0.858854	1.8379	1	2
19	60	TRUE	TRUE	3REY	0.889565	-6.48582	0.967803	1.793	0	0
19	61	TRUE	TRUE	3REY	0.884565	-6.08908	0.968322	2.8175	0	1
19	62	TRUE	TRUE	3REY	0.885673	-7.05565	0.911691	2.7533	1	1
19	63	TRUE	TRUE	3REY	0.866402	-5.69235	0.983132	3.0801	1	1
20	0	TRUE	TRUE	3REY	0.867853	-5.57767	0.91766	2.2554	1	1
20	1	TRUE	TRUE	3REY	0.897923	-6.74807	0.992727	2.7455	3	2
20	2	TRUE	TRUE	3REY	0.876718	-5.21943	0.985029	2.3416	1	0
20	5	TRUE	TRUE	3REY	0.886767	-6.02489	0.983461	1.2673	1	0
20	7	TRUE	TRUE	3REY	0.888949	-6.53841	0.96134	2.5142	1	0
20	8	TRUE	TRUE	3REY	0.877997	-5.12084	0.997769	1.5556	3	1
20	10	TRUE	TRUE	3REY	0.888948	-6.1497	0.986342	2.7486	1	0
20	11	TRUE	TRUE	3REY	0.787304	-7.27144	0.979966	3.574	1	0
20	12	TRUE	TRUE	3REY	0.899438	-6.91347	0.989663	2.178	0	0
20	14	TRUE	TRUE	3REY	0.893225	-6.53712	0.982806	2.2398	1	1
20	15	TRUE	TRUE	3REY	0.87672	-7.08218	0.86522	1.0333	1	0
20	16	TRUE	TRUE	3REY	0.901518	-7.24867	0.978498	2.956	1	0
20	17	TRUE	TRUE	3REY	0.8207	-7.34518	0.60112	0.96708	1	1
20	18	TRUE	TRUE	3REY	0.887455	-5.89287	0.995398	2.4666	2	2
20	19	TRUE	TRUE	3REY	0.848398	-5.52504	0.91499	3.09122	1	1
20	21	TRUE	TRUE	3REY	0.883818	-5.9973	0.970495	1.66	1	2
20	22	TRUE	TRUE	3REY	0.798954	-5.63615	0.989103	3.4197	3	1
20	23	TRUE	TRUE	3REY	0.88777	-6.31219	0.969998	2.3901	0	1
20	25	TRUE	TRUE	3REY	0.875775	-6.80005	0.878643	2.561	2	2
20	26	TRUE	TRUE	3REY	0.887448	-6.03506	0.986212	2.6236	3	1
20	27	TRUE	TRUE	3REY	0.904314	-7.35959	0.985343	1.3954	2	0
20	28	TRUE	TRUE	3REY	0.866095	-7.69285	0.772811	2.6203	2	1
20	29	TRUE	TRUE	3REY	0.921306	-8.59207	0.991026	1.7653	1	2
20	30	TRUE	TRUE	3REY	0.811179	0	0.993072	2.3308	1	1
20	31	TRUE	TRUE	3REY	0.893235	-7.33633	0.931443	2.2989	0	1
20	32	TRUE	TRUE	3REY	0.893083	-7.68918	0.90799	2.7831	2	0
20	33	TRUE	TRUE	3REY	0.86425	-8.31499	0.723568	1.4178	0	1
20	34	TRUE	TRUE	3REY	0.701062	-5.8195	0.976751	3.9086	1	0
20	36	TRUE	TRUE	3REY	0.894183	-6.54103	0.987341	2.68732	1	0
20	37	TRUE	TRUE	3REY	0.881076	-6.73178	0.96234	0.9472	2	0
20	38	TRUE	TRUE	3REY	0.893197	-6.47463	0.986683	1.84612	1	1
20	39	TRUE	TRUE	3REY	0.697746	-6.76581	0.990699	2.1698	4	2
20	40	TRUE	TRUE	3REY	0.90082	-7.18698	0.978978	1.48	2	0
20	41	TRUE	TRUE	3REY	0.90024	-7.49713	0.956129	2.6653	2	1
20	42	TRUE	TRUE	3REY	0.820363	-5.77941	0.994636	3.3274	2	0
20	43	TRUE	TRUE	3REY	0.802941	-6.01685	0.907052	0.6578	3	1
20	45	TRUE	TRUE	3REY	0.881085	-5.5369	0.986444	2.3833	1	1
20	46	TRUE	TRUE	3REY	0.84632	-7.43677	0.976309	0.7141	2	2
20	47	TRUE	TRUE	3REY	0.898973	-6.78798	0.995411	2.06692	3	0
20	48	TRUE	TRUE	3REY	0.877761	-6.10354	0.933377	1.2261	1	1
20	50	TRUE	TRUE	3REY	0.744069	0	0.997822	3.3403	3	1
20	52	TRUE	TRUE	3REY	0.879924	-5.51452	0.98208	2.24228	1	1
20	53	TRUE	TRUE	3REY	0.803964	0	0.957	2.7165	1	1
20	55	TRUE	TRUE	3REY	0.909075	-7.777	0.982298	2.8825	2	0
20	56	TRUE	TRUE	3REY	0.880155	-6.97752	0.889124	1.5992	1	1
20	57	TRUE	TRUE	3REY	0.906371	-7.77603	0.968844	1.2079	0	0
20	58	TRUE	TRUE	3REY	0.893342	-6.96201	0.978757	3.0227	1	1
20	59	TRUE	TRUE	3REY	0.884814	-7.62673	0.989963	3.1193	3	1
20	60	TRUE	TRUE	3REY	0.835845	-7.41883	0.639189	1.3872	1	1
20	61	TRUE	TRUE	3REY	0.875549	-5.20398	0.980177	1.59322	3	1
20	62	TRUE	TRUE	3REY	0.637333	0	0.977242	3.8534	0	0
20	63	TRUE	TRUE	3REY	0.89381	-6.65369	0.978232	2.6054	3	1
21	0	TRUE	TRUE	3REY	0.907876	-7.86491	0.970649	2.3946	1	1
21	1	TRUE	TRUE	3REY	0.873278	-5.49605	0.950037	1.3534	1	2
21	2	TRUE	TRUE	3REY	0.789273	-6.07741	0.987416	3.4948	1	0
21	3	TRUE	TRUE	3REY	0.884369	-6.62579	0.93282	2.8556	0	0
21	4	TRUE	TRUE	3REY	0.903126	-7.19214	0.990177	2.7915	1	0
21	5	TRUE	TRUE	3REY	0.840258	-6.73575	0.977191	0.728	1	3
21	6	TRUE	TRUE	3REY	0.896212	-6.74742	0.984211	1.1208	1	1
21	7	TRUE	TRUE	3REY	0.811413	0	0.994242	2.14067	1	1
21	8	TRUE	TRUE	3REY	0.883679	-5.54812	0.99869	1.6325	1	2
21	9	TRUE	TRUE	3REY	0.661702	-6.296	0.982496	3.1418	4	1
21	10	TRUE	TRUE	3REY	0.88059	-5.73311	0.991667	3.02032	2	1
21	11	TRUE	TRUE	3REY	0.880864	-5.32832	0.998757	2.5975	1	1
21	13	TRUE	TRUE	3REY	0.898365	-8.07984	0.91337	3.0041	2	3
21	14	TRUE	TRUE	3REY	0.861367	-5.6087	0.992434	3.1092	1	1
21	15	TRUE	TRUE	3REY	0.874099	-7.74293	0.809609	1.8749	1	2
21	16	TRUE	TRUE	3REY	0.638619	0	0.972572	3.8423	0	0
21	17	TRUE	TRUE	3REY	0.890426	-6.11736	0.995813	2.7101	1	1
21	19	TRUE	TRUE	3REY	0.884293	-5.74758	0.988933	1.8668	1	2
21	21	TRUE	TRUE	3REY	0.898036	-6.74156	0.993709	1.9933	1	0
21	22	TRUE	TRUE	3REY	0.901389	-7.18512	0.981942	2.7741	1	1
21	23	TRUE	TRUE	3REY	0.871234	-7.38914	0.983645	3.1656	1	1
21	24	TRUE	TRUE	3REY	0.886089	-6.32043	0.987263	3.0262	1	2
21	25	TRUE	TRUE	3REY	0.799814	-7.45736	0.961053	3.5045	1	0
21	26	TRUE	TRUE	3REY	0.898996	-6.81256	0.99394	1.8155	1	0
21	27	TRUE	TRUE	3REY	0.863731	-7.85603	0.750494	2.0462	0	1
21	28	TRUE	TRUE	3REY	0.883503	-5.61764	0.993341	2.0005	2	1
21	29	TRUE	TRUE	3REY	0.889039	-6.20125	0.983478	2.6173	2	1
21	30	TRUE	TRUE	3REY	0.880805	-5.60149	0.980889	2.4328	0	0
21	31	TRUE	TRUE	3REY	0.904372	-7.22553	0.994259	2.94192	1	1
21	32	TRUE	TRUE	3REY	0.904009	-7.25839	0.990328	1.6449	2	0
21	33	TRUE	TRUE	3REY	0.901084	-7.32668	0.971312	1.2106	2	0
21	34	TRUE	TRUE	3REY	0.816434	-7.5115	0.969275	0.5669	0	2
21	36	TRUE	TRUE	3REY	0.761252	0	0.743439	2.4854	1	1
21	37	TRUE	TRUE	3REY	0.885918	-5.88842	0.987996	2.9252	1	1
21	38	TRUE	TRUE	3REY	0.699888	-6.88622	0.993663	1.2913	5	3
21	39	TRUE	TRUE	3REY	0.868888	-4.59953	0.985752	2.5396	1	0
21	40	TRUE	TRUE	3REY	0.885871	-5.84177	0.990764	2.3916	1	0
21	41	TRUE	TRUE	3REY	0.879045	-5.44933	0.981874	2.7986	1	0
21	42	TRUE	TRUE	3REY	0.905236	-7.36768	0.989435	1.945	1	1
21	43	TRUE	TRUE	3REY	0.891402	-6.22107	0.994018	2.9973	0	0
21	45	TRUE	TRUE	3REY	0.902649	-7.2563	0.983662	2.7015	2	2
21	46	TRUE	TRUE	3REY	0.893299	-6.74802	0.969607	2.6249	1	1
21	47	TRUE	TRUE	3REY	0.88676	-6.06739	0.980696	1.1968	1	2
21	48	TRUE	TRUE	3REY	0.898913	-6.8788	0.989264	1.7138	1	1
21	49	TRUE	TRUE	3REY	0.810477	0	0.989564	2.558	1	2
21	50	TRUE	TRUE	3REY	0.904574	-7.2261	0.995233	2.7301	1	1
21	51	TRUE	TRUE	3REY	0.88334	-5.53441	0.997878	1.6587	3	2
21	52	TRUE	TRUE	3REY	0.874945	-7.39879	0.976377	3.1404	1	0
21	53	TRUE	TRUE	3REY	0.730562	-6.35363	0.990092	3.8088	1	0
21	54	TRUE	TRUE	3REY	0.77318	-6.49947	0.992304	0.3927	3	0
21	55	TRUE	TRUE	3REY	0.903441	-7.69892	0.959151	2.0415	0	1
21	56	TRUE	TRUE	3REY	0.850641	-6.18761	0.990586	3.19822	1	0
21	57	TRUE	TRUE	3REY	0.785753	-7.4585	0.993575	3.6074	1	1
21	58	TRUE	TRUE	3REY	0.889062	-6.31988	0.975961	2.1893	1	0
21	59	TRUE	TRUE	3REY	0.900133	-6.83066	0.998462	2.0351	1	2
21	60	TRUE	TRUE	3REY	0.555966	-4.96551	0.386405	0.0112	0	1
21	62	TRUE	TRUE	3REY	0.887427	-6.04586	0.985415	2.1521	1	0
21	63	TRUE	TRUE	3REY	0.891177	-6.14336	0.997893	2.1932	1	1
22	0	TRUE	TRUE	3REY	0.889433	-6.41723	0.971555	1.5705	1	2
22	1	TRUE	TRUE	3REY	0.814414	-7.44823	0.684444	3.1543	1	0
22	2	TRUE	TRUE	3REY	0.889325	-6.19759	0.985147	1.949	1	1
22	3	TRUE	TRUE	3REY	0.901043	-7.11114	0.984969	2.009	1	3
22	4	TRUE	TRUE	3REY	0.887743	-6.85874	0.934705	1.8712	2	2
22	5	TRUE	TRUE	3REY	0.89781	-7.45872	0.946447	2.1399	1	1
22	6	TRUE	TRUE	3REY	0.838216	-6.20727	0.728975	2.5068	1	1
22	7	TRUE	TRUE	3REY	0.900008	-7.05388	0.983481	1.8356	2	1
22	8	TRUE	TRUE	3REY	0.837259	-5.73719	0.992031	3.2376	1	2
22	10	TRUE	TRUE	3REY	0.886693	-7.05662	0.916726	2.4152	0	1
22	11	TRUE	TRUE	3REY	0.710395	-6.59117	0.586777	3.5216	2	0
22	13	TRUE	TRUE	3REY	0.893278	-6.32205	0.996906	1.36618	1	1
22	15	TRUE	TRUE	3REY	0.89823	-7.18224	0.966332	1.5365	1	2
22	17	TRUE	TRUE	3REY	0.871378	-6.08538	0.902629	2.2883	1	1
22	18	TRUE	TRUE	3REY	0.895423	-6.55752	0.992484	2.7513	1	1
22	20	TRUE	TRUE	3REY	0.892859	-6.67416	0.972158	2.5941	1	0
22	21	TRUE	TRUE	3REY	0.789075	-6.79927	0.987893	3.5427	1	0
22	22	TRUE	TRUE	3REY	0.898739	-6.82886	0.993507	3.0019	2	0
22	23	TRUE	TRUE	3REY	0.874361	-5.06316	0.983296	1.7366	1	0
22	24	TRUE	TRUE	3REY	0.823397	-7.60918	0.941104	0.6236	1	2
22	25	TRUE	TRUE	3REY	0.901038	-7.03872	0.989605	2.0925	2	0
22	26	TRUE	TRUE	3REY	0.889434	-6.0868	0.992817	1.6123	2	1
22	27	TRUE	TRUE	3REY	0.690579	-6.19838	0.991365	4.0593	1	0
22	28	TRUE	TRUE	3REY	0.887197	-6.65123	0.992424	3.0471	1	1
22	29	TRUE	TRUE	3REY	0.882166	-6.14076	0.953007	2.767	3	0
22	30	TRUE	TRUE	3REY	0.903781	-7.25864	0.989171	2.948	2	0
22	32	TRUE	TRUE	3REY	0.896863	-7.21809	0.95719	1.0188	1	3
22	33	TRUE	TRUE	3REY	0.882997	-5.75479	0.981986	2.7709	2	0
22	34	TRUE	TRUE	3REY	0.836201	-7.46048	0.989489	3.3512	1	2
22	35	TRUE	TRUE	3REY	0.692468	-7.77664	0.894187	0.0051	1	1
22	36	TRUE	TRUE	3REY	0.901555	-7.46979	0.964459	2.0965	2	2
22	37	TRUE	TRUE	3REY	0.881811	-6.85079	0.90796	3.0024	1	1
22	38	TRUE	TRUE	3REY	0.910753	-7.71554	0.994642	2.8605	1	2
22	39	TRUE	TRUE	3REY	0.840548	-6.52307	0.932403	3.21208	1	1
22	40	TRUE	TRUE	3REY	0.905812	-7.44474	0.987357	2.879	1	1
22	41	TRUE	TRUE	3REY	0.907308	-7.57719	0.986315	2.6249	1	1
22	42	TRUE	TRUE	3REY	0.889153	-6.95629	0.994684	3.0592	1	1
22	43	TRUE	TRUE	3REY	0.899591	-7.22694	0.970264	1.8649	1	1
22	44	TRUE	TRUE	3REY	0.818324	-6.66511	0.988064	3.388	0	0
22	45	TRUE	TRUE	3REY	0.652724	-6.84469	0.148517	0.612	1	1
22	46	TRUE	TRUE	3REY	0.874023	-6.17938	0.909806	2.8053	1	1
22	47	TRUE	TRUE	3REY	0.855953	-7.11627	0.75919	2.2825	0	2
22	48	TRUE	TRUE	3REY	0.881491	-7.44313	0.865856	2.0492	0	1
22	49	TRUE	TRUE	3REY	0.904762	-7.40029	0.984968	2.1634	2	1
22	50	TRUE	TRUE	3REY	0.896811	-6.68023	0.99153	2.81082	1	0
22	53	TRUE	TRUE	3REY	0.910492	-9.02032	0.909407	2.0808	2	2
22	54	TRUE	TRUE	3REY	0.904141	-7.35911	0.984512	2.855	1	0
22	55	TRUE	TRUE	3REY	0.890265	-6.66129	0.960016	2.7344	1	0
22	57	TRUE	TRUE	3REY	0.898431	-6.79171	0.992456	2.3079	2	0
22	58	TRUE	TRUE	3REY	0.850291	-6.9451	0.741893	2.11252	2	2
22	59	TRUE	TRUE	3REY	0.745007	-5.3506	0.318038	2.475	0	1
22	60	TRUE	TRUE	3REY	0.90367	-7.46084	0.975611	2.2118	1	1
22	61	TRUE	TRUE	3REY	0.90737	-7.81669	0.973621	3.0024	1	1
22	62	TRUE	TRUE	3REY	0.884961	-6.05277	0.972641	2.7684	2	1
22	63	TRUE	TRUE	3REY	0.889272	-6.13889	0.988656	2.2832	0	0
23	0	TRUE	TRUE	3REY	0.756826	0	0.721306	2.8476	1	1
23	1	TRUE	TRUE	3REY	0.619767	0	0.813015	3.777	1	1
23	2	TRUE	TRUE	3REY	0.788012	0	0.904037	3.0268	1	0
23	3	TRUE	TRUE	3REY	0.894029	-6.52524	0.987587	2.9343	1	0
23	4	TRUE	TRUE	3REY	0.880881	-5.3433	0.997874	2.1008	3	1
23	5	TRUE	TRUE	3REY	0.838667	-6.9177	0.982333	3.2968	1	0
23	6	TRUE	TRUE	3REY	0.901485	-7.07562	0.989467	2.8289	1	0
23	7	TRUE	TRUE	3REY	0.900782	-7.35381	0.968057	2.8776	1	1
23	8	TRUE	TRUE	3REY	0.782415	-6.10533	0.92173	3.4652	1	1
23	9	TRUE	TRUE	3REY	0.851118	-5.73768	0.823696	2.1457	0	2
23	10	TRUE	TRUE	3REY	0.845119	-6.2548	0.990333	3.2299	1	1
23	11	TRUE	TRUE	3REY	0.888165	-6.04992	0.988843	2.9654	2	0
23	13	TRUE	TRUE	3REY	0.801906	-7.64697	0.858137	3.40332	1	0
23	14	TRUE	TRUE	3REY	0.768229	-7.45263	0.944633	3.6457	1	0
23	15	TRUE	TRUE	3REY	0.88949	-6.14195	0.989549	1.6789	2	2
23	16	TRUE	TRUE	3REY	0.914485	-8.21566	0.981135	1.4283	3	2
23	17	TRUE	TRUE	3REY	0.881523	-8.59118	0.984367	3.1922	1	0
23	18	TRUE	TRUE	3REY	0.909058	-7.67648	0.988682	2.5075	1	1
23	19	TRUE	TRUE	3REY	0.883855	-5.63282	0.994122	2.4028	3	1
23	20	TRUE	TRUE	3REY	0.722382	-6.61555	0.123546	2.468	1	1
23	21	TRUE	TRUE	3REY	0.895058	-6.55347	0.990919	2.0868	1	0
23	22	TRUE	TRUE	3REY	0.654308	-6.60785	0.78367	4.2941	1	0
23	23	TRUE	TRUE	3REY	0.889709	-6.39799	0.974176	2.9052	2	1
23	24	TRUE	TRUE	3REY	0.803343	0	0.953893	2.20802	0	2
23	25	TRUE	TRUE	3REY	0.804553	-5.84551	0.987532	3.4036	1	0
23	26	TRUE	TRUE	3REY	0.892478	-6.39665	0.989404	3.0013	1	0
23	27	TRUE	TRUE	3REY	0.901178	-7.08313	0.987446	2.2957	1	2
23	28	TRUE	TRUE	3REY	0.907967	-8.11783	0.954838	2.1725	1	0
23	29	TRUE	TRUE	3REY	0.902403	-7.08415	0.993506	1.97368	1	1
23	30	TRUE	TRUE	3REY	0.905517	-8.01985	0.948886	2.3688	1	1
23	31	TRUE	TRUE	3REY	0.890303	-6.18045	0.991138	1.6384	1	0
23	32	TRUE	TRUE	3REY	0.894809	-6.80764	0.991425	3.0181	1	1
23	33	TRUE	TRUE	3REY	0.877637	-5.39668	0.993223	3.015	1	2
23	34	TRUE	TRUE	3REY	0.866963	-7.74237	0.951266	3.1773	1	1
23	35	TRUE	TRUE	3REY	0.890596	-7.65173	0.942561	3.0446	0	1
23	36	TRUE	TRUE	3REY	0.872142	-6.50743	0.8793	1.8101	1	1
23	37	TRUE	TRUE	3REY	0.897023	-6.60207	0.997619	2.0339	2	1
23	38	TRUE	TRUE	3REY	0.886489	-5.8892	0.990801	2.93882	2	1
23	39	TRUE	TRUE	3REY	0.879521	-5.42177	0.986027	2.0232	2	1
23	40	TRUE	TRUE	3REY	0.907908	-7.80579	0.974612	2.1258	1	0
23	41	TRUE	TRUE	3REY	0.902357	-7.42262	0.985687	0.98582	2	3
23	42	TRUE	TRUE	3REY	0.913499	-8.2337	0.975042	2.6813	0	1
23	43	TRUE	TRUE	3REY	0.800277	0	0.938564	2.9798	0	2
23	44	TRUE	TRUE	3REY	0.692372	-6.08018	0.970632	3.9627	0	0
23	45	TRUE	TRUE	3REY	0.900988	-6.96061	0.994377	2.2071	1	2
23	47	TRUE	TRUE	3REY	0.877461	-7.61941	0.834366	2.4943	1	0
23	48	TRUE	TRUE	3REY	0.903244	-7.57891	0.965887	2.0233	3	0
23	49	TRUE	TRUE	3REY	0.874341	-6.66197	0.987954	3.1076	1	0
23	50	TRUE	TRUE	3REY	0.847796	-5.48221	0.985917	3.1624	1	0
23	51	TRUE	TRUE	3REY	0.888622	-5.98201	0.995499	2.86902	2	0
23	53	TRUE	TRUE	3REY	0.859181	-6.8573	0.791992	2.3548	1	0
23	54	TRUE	TRUE	3REY	0.856769	-3.82825	0.974771	1.5374	2	0
23	55	TRUE	TRUE	3REY	0.901824	-7.02387	0.994489	2.984	1	0
23	57	TRUE	TRUE	3REY	0.808729	0	0.980821	2.8815	1	1
23	60	TRUE	TRUE	3REY	0.897604	-6.92464	0.979771	2.3064	0	0
23	61	TRUE	TRUE	3REY	0.902238	-7.30431	0.978519	1.5488	1	1
23	62	TRUE	TRUE	3REY	0.783624	-5.65528	0.491525	1.7696	0	0
23	63	TRUE	TRUE	3REY	0.889596	-6.02124	0.997845	1.6275	2	3
24	0	TRUE	TRUE	3REY	0.898921	-6.74596	0.997852	1.911	2	2
24	1	TRUE	TRUE	3REY	0.773397	-6.41185	0.919324	0.4724	2	1
24	2	TRUE	TRUE	3REY	0.878347	-5.19808	0.994545	1.5181	2	1
24	4	TRUE	TRUE	3REY	0.898297	-7.01338	0.977528	1.5093	1	1
24	5	TRUE	TRUE	3REY	0.890439	-6.23859	0.988079	2.5466	1	1
24	6	TRUE	TRUE	3REY	0.659956	-4.49191	0.948014	4.2973	1	1
24	7	TRUE	TRUE	3REY	0.83793	-7.03011	0.975419	0.6992	2	1
24	8	TRUE	TRUE	3REY	0.896241	-6.70891	0.986833	2.42042	2	0
24	9	TRUE	TRUE	3REY	0.888608	-6.01408	0.993366	2.1936	1	0
24	10	TRUE	TRUE	3REY	0.899573	-7.50757	0.952119	2.0849	1	1
24	11	TRUE	TRUE	3REY	0.90794	-7.52893	0.992584	1.7485	2	0
24	12	TRUE	TRUE	3REY	0.900972	-7.61892	0.951955	2.3111	0	2
24	13	TRUE	TRUE	3REY	0.914789	-8.73221	0.949429	2.2734	2	2
24	15	TRUE	TRUE	3REY	0.886368	-7.63414	0.877954	2.43668	1	2
24	16	TRUE	TRUE	3REY	0.739388	-6.08462	0.993326	3.7506	1	0
24	17	TRUE	TRUE	3REY	0.907848	-7.64359	0.984749	1.125	1	1
24	19	TRUE	TRUE	3REY	0.797586	-5.92555	0.995947	3.452	1	0
24	20	TRUE	TRUE	3REY	0.900182	-7.1102	0.980724	2.5337	1	1
24	21	TRUE	TRUE	3REY	0.89547	-7.54372	0.968381	3.0391	1	0
24	23	TRUE	TRUE	3REY	0.856907	-6.47754	0.805045	2.656	1	1
24	24	TRUE	TRUE	3REY	0.717121	0	0.992784	3.47	1	1
24	25	TRUE	TRUE	3REY	0.899872	-7.47532	0.955689	2.3841	1	0
24	26	TRUE	TRUE	3REY	0.835723	-8.10546	0.594414	2.474	2	1
24	27	TRUE	TRUE	3REY	0.896305	-6.61133	0.99343	2.5606	1	1
24	28	TRUE	TRUE	3REY	0.839026	-6.57651	0.989277	0.72	1	0
24	29	TRUE	TRUE	3REY	0.818041	-7.29444	0.994072	3.4359	1	0
24	30	TRUE	TRUE	3REY	0.897598	-6.71258	0.993384	2.6249	1	1
24	31	TRUE	TRUE	3REY	0.804701	-6.72919	0.996428	3.4686	1	0
24	32	TRUE	TRUE	3REY	0.681248	-6.01031	0.956805	4.0998	1	0
24	33	TRUE	TRUE	3REY	0.901284	-7.35428	0.970534	1.6841	1	2
24	34	TRUE	TRUE	3REY	0.886711	-5.96855	0.986806	2.0767	1	1
24	35	TRUE	TRUE	3REY	0.876191	-7.09551	0.952819	3.0911	2	0
24	36	TRUE	TRUE	3REY	0.794578	-5.99186	0.524645	2.0889	1	1
24	37	TRUE	TRUE	3REY	0.901849	-7.24007	0.980707	1.7243	2	2
24	38	TRUE	TRUE	3REY	0.888426	-6.03009	0.991425	2.6918	1	0
24	39	TRUE	TRUE	3REY	0.897507	-6.69307	0.994185	2.0576	2	0
24	40	TRUE	TRUE	3REY	0.899528	-7.00888	0.983975	1.8001	3	2
24	41	TRUE	TRUE	3REY	0.774832	0	0.974336	3.163	1	2
24	42	TRUE	TRUE	3REY	0.867918	-7.29655	0.807421	2.9694	1	0
24	43	TRUE	TRUE	3REY	0.886515	-6.00451	0.983514	1.93822	0	0
24	44	TRUE	TRUE	3REY	0.885403	-6.44631	0.949537	2.80057	0	2
24	45	TRUE	TRUE	3REY	0.890101	-6.43116	0.974	1.3127	2	2
24	46	TRUE	TRUE	3REY	0.885741	-5.7507	0.995969	1.9001	1	1
24	47	TRUE	TRUE	3REY	0.905711	-7.30291	0.995975	2.3193	1	1
24	49	TRUE	TRUE	3REY	0.887764	-7.63877	0.884636	1.0266	1	1
24	50	TRUE	TRUE	3REY	0.908959	-7.65885	0.989318	1.6021	1	2
24	52	TRUE	TRUE	3REY	0.805678	-7.29883	0.955072	3.459	1	0
24	53	TRUE	TRUE	3REY	0.905461	-7.32169	0.993519	1.98168	1	0
24	54	TRUE	TRUE	3REY	0.87756	-7.71388	0.828786	2.0913	1	1
24	55	TRUE	TRUE	3REY	0.867027	-7.55934	0.946262	3.1602	1	1
24	56	TRUE	TRUE	3REY	0.904902	-7.73399	0.964202	2.6249	1	1
24	57	TRUE	TRUE	3REY	0.884309	-5.72642	0.990372	2.69688	2	1
24	58	TRUE	TRUE	3REY	0.796541	-6.69817	0.826827	3.3378	2	1
24	59	TRUE	TRUE	3REY	0.889085	-6.15768	0.986511	2.97672	2	1
24	60	TRUE	TRUE	3REY	0.899615	-7.24622	0.969141	1.3149	0	1
24	61	TRUE	TRUE	3REY	0.711046	-7.79153	0.991219	4.4354	2	1
24	62	TRUE	TRUE	3REY	0.904382	-7.42879	0.981233	2.0199	1	1
24	63	TRUE	TRUE	3REY	0.886041	-6.01686	0.98035	1.7853	1	1
25	1	TRUE	TRUE	3REY	0.892049	-6.29419	0.992551	2.9444	3	0
25	2	TRUE	TRUE	3REY	0.858363	-7.54078	0.920135	3.1762	0	2
25	3	TRUE	TRUE	3REY	0.894951	-6.82055	0.973203	2.3963	1	0
25	4	TRUE	TRUE	3REY	0.865532	-7.1095	0.983522	0.824	1	1
25	5	TRUE	TRUE	3REY	0.897245	-6.87153	0.981395	2.78	0	0
25	6	TRUE	TRUE	3REY	0.886792	-5.97811	0.986595	2.5222	2	0
25	7	TRUE	TRUE	3REY	0.892199	-6.69662	0.993216	3.0258	2	1
25	8	TRUE	TRUE	3REY	0.900613	-6.94459	0.993532	2.8971	1	1
25	9	TRUE	TRUE	3REY	0.906843	-7.502	0.98883	2.90892	1	0
25	10	TRUE	TRUE	3REY	0.900447	-7.14152	0.980037	1.9268	1	0
25	12	TRUE	TRUE	3REY	0.810215	-6.32557	0.998763	3.4174	3	1
25	13	TRUE	TRUE	3REY	0.815562	-7.54275	0.984401	3.4546	1	0
25	14	TRUE	TRUE	3REY	0.901907	-7.07224	0.991794	2.25248	1	1
25	15	TRUE	TRUE	3REY	0.904513	-7.29859	0.990264	1.97742	1	1
25	16	TRUE	TRUE	3REY	0.884961	-5.71869	0.994129	2.3439	1	2
25	17	TRUE	TRUE	3REY	0.884226	-5.82411	0.995876	3.0122	1	0
25	18	TRUE	TRUE	3REY	0.882447	-5.5873	0.990013	2.5967	1	0
25	19	TRUE	TRUE	3REY	0.589707	-8.72634	0.280794	0.0436	1	3
25	20	TRUE	TRUE	3REY	0.903543	-7.30355	0.985092	1.6038	3	1
25	21	TRUE	TRUE	3REY	0.72432	-7.66198	0.0659249	2.0475	1	3
25	22	TRUE	TRUE	3REY	0.8015	0	0.944678	2.0431	0	1
25	23	TRUE	TRUE	3REY	0.913837	-8.71565	0.94573	1.5076	2	1
25	24	TRUE	TRUE	3REY	0.894178	-6.53273	0.98785	2.7903	1	1
25	26	TRUE	TRUE	3REY	0.800841	-6.67887	0.511767	2.9803	2	1
25	27	TRUE	TRUE	3REY	0.847045	-6.03124	0.981466	3.19702	3	3
25	28	TRUE	TRUE	3REY	0.870269	-5.87869	0.952478	3.0421	2	0
25	29	TRUE	TRUE	3REY	0.770431	-6.90489	0.661876	3.3167	1	0
25	30	TRUE	TRUE	3REY	0.805019	-5.43705	0.978237	3.3657	3	1
25	31	TRUE	TRUE	3REY	0.810615	-7.49689	0.95572	3.4477	1	0
25	32	TRUE	TRUE	3REY	0.901943	-7.06011	0.992755	1.9849	1	1
25	33	TRUE	TRUE	3REY	0.885305	-5.89775	0.984332	2.3501	1	0
25	34	TRUE	TRUE	3REY	0.854079	-5.29429	0.86702	1.7966	1	0
25	37	TRUE	TRUE	3REY	0.682532	-5.80561	0.964695	3.9883	2	1
25	38	TRUE	TRUE	3REY	0.840374	-7.00985	0.993442	3.3053	1	0
25	39	TRUE	TRUE	3REY	0.902678	-7.10917	0.993274	1.5137	1	1
25	40	TRUE	TRUE	3REY	0.895881	-6.74143	0.982942	2.2826	1	1
25	41	TRUE	TRUE	3REY	0.883108	-5.50171	0.998821	1.5863	1	2
25	42	TRUE	TRUE	3REY	0.810815	-6.50505	0.572818	2.27	2	0
25	43	TRUE	TRUE	3REY	0.896896	-6.92927	0.975935	1.9339	1	1
25	44	TRUE	TRUE	3REY	0.861551	-6.61374	0.819504	2.3068	1	0
25	45	TRUE	TRUE	3REY	0.902743	-7.32373	0.979796	1.5281	0	1
25	46	TRUE	TRUE	3REY	0.795317	-6.6255	0.982381	3.4948	1	0
25	47	TRUE	TRUE	3REY	0.805632	0	0.965338	1.4045	1	1
25	49	TRUE	TRUE	3REY	0.896034	-6.68436	0.987379	2.1853	1	1
25	50	TRUE	TRUE	3REY	0.730597	-7.72753	0.953792	0.1393	0	1
25	51	TRUE	TRUE	3REY	0.875107	-6.41187	0.900271	2.4302	2	1
25	52	TRUE	TRUE	3REY	0.708433	-6.89947	0.987335	3.9518	1	0
25	53	TRUE	TRUE	3REY	0.893466	-6.70576	0.973161	2.3963	1	0
25	54	TRUE	TRUE	3REY	0.891711	-6.16549	0.999137	2.0993	1	2
25	56	TRUE	TRUE	3REY	0.877774	-5.32809	0.98332	1.4186	3	1
25	57	TRUE	TRUE	3REY	0.894034	-6.66109	0.978875	2.3963	1	0
25	58	TRUE	TRUE	3REY	0.889857	-6.27836	0.982612	2.2837	2	3
25	59	TRUE	TRUE	3REY	0.702314	-7.39401	0.973131	4.3561	2	0
25	60	TRUE	TRUE	3REY	0.702281	-5.27908	0.944808	3.8358	0	0
25	61	TRUE	TRUE	3REY	0.811459	0	0.994474	2.1327	2	1
25	62	TRUE	TRUE	3REY	0.921269	-9.02838	0.962773	1.1752	1	2
25	63	TRUE	TRUE	3REY	0.643208	-5.94224	0.770986	2.3254	4	1
26	0	TRUE	TRUE	3REY	0.898827	-6.94317	0.984696	2.6918	1	0
26	1	TRUE	TRUE	3REY	0.845534	-7.0065	0.714159	2.4949	2	2
26	2	TRUE	TRUE	3REY	0.895609	-6.70648	0.98383	2.3808	1	1
26	3	TRUE	TRUE	3REY	0.892452	-6.43374	0.985587	1.98042	1	1
26	4	TRUE	TRUE	3REY	0.901714	-7.14469	0.986166	1.3009	1	0
26	5	TRUE	TRUE	3REY	0.876126	-4.97377	0.997871	2.3339	1	1
26	6	TRUE	TRUE	3REY	0.905361	-7.26807	0.996469	2.6416	1	1
26	7	TRUE	TRUE	3REY	0.881949	-6.36191	0.937696	2.0199	1	1
26	8	TRUE	TRUE	3REY	0.874015	-5.75132	0.985589	3.04829	1	1
26	9	TRUE	TRUE	3REY	0.886244	-5.83146	0.993293	2.1984	1	1
26	10	TRUE	TRUE	3REY	0.902677	-7.28741	0.981801	2.0965	2	2
26	11	TRUE	TRUE	3REY	0.891035	-6.22434	0.991972	1.8578	1	1
26	12	TRUE	TRUE	3REY	0.914404	-8.45178	0.965542	2.52592	1	1
26	13	TRUE	TRUE	3REY	0.907308	-7.57719	0.986315	2.6249	1	1
26	14	TRUE	TRUE	3REY	0.685507	-6.28251	0.960592	4.0093	1	0
26	15	TRUE	TRUE	3REY	0.886679	-6.25856	0.967992	2.2475	1	0
26	16	TRUE	TRUE	3REY	0.894769	-6.50125	0.992834	1.2257	1	1
26	17	TRUE	TRUE	3REY	0.910178	-7.75413	0.989286	1.6823	2	0
26	18	TRUE	TRUE	3REY	0.866171	-6.48562	0.972348	3.1215	1	1
26	19	TRUE	TRUE	3REY	0.850492	-6.63607	0.762773	2.5772	1	0
26	20	TRUE	TRUE	3REY	0.883817	-5.65737	0.992352	2.4325	1	2
26	21	TRUE	TRUE	3REY	0.911587	-8.10758	0.973598	2.7469	1	1
26	22	TRUE	TRUE	3REY	0.905	-7.85994	0.95659	1.0535	0	2
26	23	TRUE	TRUE	3REY	0.880768	-6.46132	0.925395	1.3822	1	0
26	24	TRUE	TRUE	3REY	0.893447	-6.3548	0.995642	2.7804	1	2
26	25	TRUE	TRUE	3REY	0.843364	-6.78279	0.981399	3.2637	2	2
26	26	TRUE	TRUE	3REY	0.862504	-6.57694	0.935539	3.1089	2	2
26	27	TRUE	TRUE	3REY	0.897788	-8.02755	0.90975	1.5302	1	1
26	28	TRUE	TRUE	3REY	0.876371	-7.51415	0.963468	0.87222	1	1
26	29	TRUE	TRUE	3REY	0.87857	-7.67177	0.950343	3.1138	1	0
26	30	TRUE	TRUE	3REY	0.872591	-4.73671	0.995444	2.9068	1	2
26	31	TRUE	TRUE	3REY	0.715715	-8.23049	0.986326	4.1227	1	1
26	32	TRUE	TRUE	3REY	0.894211	-7.16738	0.947193	2.5307	2	1
26	33	TRUE	TRUE	3REY	0.886159	-5.759	0.997526	2.3839	1	1
26	34	TRUE	TRUE	3REY	0.898015	-7.06108	0.973053	1.2469	2	1
26	35	TRUE	TRUE	3REY	0.672003	0	0.997391	3.7002	3	1
26	36	TRUE	TRUE	3REY	0.84277	-8.1781	0.993975	3.369	1	1
26	37	TRUE	TRUE	3REY	0.892392	-6.54556	0.978096	2.448	1	0
26	39	TRUE	TRUE	3REY	0.906442	-7.93104	0.959229	2.2154	0	1
26	40	TRUE	TRUE	3REY	0.89296	-6.45914	0.986495	1.6544	2	2
26	41	TRUE	TRUE	3REY	0.894335	-6.83403	0.969257	2.879	1	1
26	42	TRUE	TRUE	3REY	0.814632	-7.13756	0.979515	3.4283	2	0
26	43	TRUE	TRUE	3REY	0.846349	-6.97053	0.990147	3.2696	2	0
26	45	TRUE	TRUE	3REY	0.719692	-6.93907	0.906663	3.81738	1	1
26	46	TRUE	TRUE	3REY	0.875715	-7.23632	0.850279	2.0592	1	0
26	47	TRUE	TRUE	3REY	0.879352	-5.52595	0.995883	3.0174	2	0
26	48	TRUE	TRUE	3REY	0.881485	-6.59442	0.920417	1.7168	1	1
26	49	TRUE	TRUE	3REY	0.899526	-6.95711	0.987295	2.3293	1	0
26	50	TRUE	TRUE	3REY	0.889681	-6.18549	0.987705	2.5765	1	1
26	52	TRUE	TRUE	3REY	0.885514	-6.00279	0.97862	1.5757	1	2
26	53	TRUE	TRUE	3REY	0.88584	-5.97427	0.982087	2.7986	1	0
26	54	TRUE	TRUE	3REY	0.872434	-4.81091	0.989886	2.3977	1	1
26	55	TRUE	TRUE	3REY	0.901446	-7.01105	0.993424	2.2061	1	1
26	56	TRUE	TRUE	3REY	0.697466	-6.7143	0.992613	4.3059	2	0
26	57	TRUE	TRUE	3REY	0.883633	-5.72386	0.987157	2.2469	3	2
26	58	TRUE	TRUE	3REY	0.891124	-6.22342	0.99248	2.82162	2	0
26	59	TRUE	TRUE	3REY	0.894544	-6.97393	0.961302	2.1716	1	2
26	60	TRUE	TRUE	3REY	0.90176	-7.03322	0.993567	2.3288	1	2
26	61	TRUE	TRUE	3REY	0.862071	-6.29032	0.842907	2.99082	1	1
26	62	TRUE	TRUE	3REY	0.889195	-6.31175	0.977151	2.59322	1	0
26	63	TRUE	TRUE	3REY	0.89804	-7.13676	0.96831	1.0585	2	1
27	0	TRUE	TRUE	3REY	0.889416	-6.27647	0.980524	1.5634	1	2
27	2	TRUE	TRUE	3REY	0.901576	-7.092	0.988869	2.0027	1	1
27	3	TRUE	TRUE	3REY	0.895321	-6.58167	0.990417	2.1807	1	0
27	4	TRUE	TRUE	3REY	0.699635	-6.95861	0.987741	4.1498	1	0
27	5	TRUE	TRUE	3REY	0.88676	-6.0555	0.98146	1.72012	1	2
27	6	TRUE	TRUE	3REY	0.882197	-7.35178	0.925262	0.95	1	0
27	7	TRUE	TRUE	3REY	0.870552	-8.11016	0.968957	3.2007	2	0
27	8	TRUE	TRUE	3REY	0.891547	-7.38541	0.91985	2.0471	0	1
27	9	TRUE	TRUE	3REY	0.910537	-7.70541	0.994214	1.1335	1	1
27	10	TRUE	TRUE	3REY	0.866702	-5.3548	0.926243	1.0569	1	1
27	11	TRUE	TRUE	3REY	0.86555	-7.54282	0.991256	3.21152	1	1
27	13	TRUE	TRUE	3REY	0.908876	-8.38985	0.941882	2.3691	2	2
27	14	TRUE	TRUE	3REY	0.876918	-7.06327	0.867427	2.4954	1	1
27	15	TRUE	TRUE	3REY	0.896391	-7.06638	0.964592	1.3375	0	3
27	16	TRUE	TRUE	3REY	0.890352	-6.18101	0.991348	2.3219	1	1
27	18	TRUE	TRUE	3REY	0.898417	-6.76408	0.994167	2.3645	3	0
27	19	TRUE	TRUE	3REY	0.893368	-6.44156	0.989664	2.3963	1	0
27	20	TRUE	TRUE	3REY	0.88809	-5.94305	0.995342	2.858	1	0
27	21	TRUE	TRUE	3REY	0.875151	-6.0233	0.925484	2.04552	1	1
27	22	TRUE	TRUE	3REY	0.88306	-6.92893	0.994477	0.9123	1	1
27	23	TRUE	TRUE	3REY	0.883961	-5.68802	0.991104	2.904	1	0
27	24	TRUE	TRUE	3REY	0.883624	-7.63286	0.864315	1.4719	2	1
27	25	TRUE	TRUE	3REY	0.829292	-7.17257	0.916486	3.29422	1	1
27	27	TRUE	TRUE	3REY	0.904826	-7.7317	0.96397	1.2063	1	1
27	28	TRUE	TRUE	3REY	0.901403	-7.03365	0.991756	1.0491	1	1
27	30	TRUE	TRUE	3REY	0.792911	0	0.901734	2.4349	0	2
27	32	TRUE	TRUE	3REY	0.895567	-6.56133	0.992959	2.6249	1	1
27	33	TRUE	TRUE	3REY	0.807243	-6.94866	0.986423	3.46	1	0
27	34	TRUE	TRUE	3REY	0.902282	-7.02906	0.996448	1.2107	2	1
27	35	TRUE	TRUE	3REY	0.878476	-5.13777	0.999073	1.74472	1	1
27	36	TRUE	TRUE	3REY	0.887529	-6.59976	0.950296	2.5181	2	0
27	37	TRUE	TRUE	3REY	0.890336	-6.06185	0.99893	2.8624	3	1
27	38	TRUE	TRUE	3REY	0.899545	-6.82233	0.996057	1.09762	2	1
27	39	TRUE	TRUE	3REY	0.906656	-7.47025	0.989936	2.9548	1	0
27	40	TRUE	TRUE	3REY	0.877461	-5.58418	0.994882	3.0296	1	0
27	41	TRUE	TRUE	3REY	0.891223	-7.0963	0.936827	2.4507	1	0
27	42	TRUE	TRUE	3REY	0.699829	-6.89744	0.992644	1.6593	4	1
27	43	TRUE	TRUE	3REY	0.89731	-7.22875	0.98764	3.0289	1	0
27	44	TRUE	TRUE	3REY	0.890427	-6.16142	0.99298	2.1255	1	1
27	45	TRUE	TRUE	3REY	0.800065	-6.89105	0.976737	3.4825	1	0
27	46	TRUE	TRUE	3REY	0.874758	-5.24057	0.973869	1.1567	1	1
27	47	TRUE	TRUE	3REY	0.908095	-7.64749	0.985729	2.4574	2	2
27	48	TRUE	TRUE	3REY	0.793478	-7.98807	0.991728	3.60099	1	1
27	49	TRUE	TRUE	3REY	0.918637	-8.7468	0.967726	2.45459	2	1
27	51	TRUE	TRUE	3REY	0.890563	-6.64245	0.962719	2.8995	1	0
27	52	TRUE	TRUE	3REY	0.785184	0	0.992318	3.12922	1	1
27	53	TRUE	TRUE	3REY	0.865857	-7.15995	0.975003	3.1691	1	0
27	55	TRUE	TRUE	3REY	0.894229	-7.22831	0.943363	2.98428	2	0
27	56	TRUE	TRUE	3REY	0.891498	-6.35948	0.985596	1.9414	3	0
27	57	TRUE	TRUE	3REY	0.873892	-6.38053	0.89621	2.4842	1	2
27	59	TRUE	TRUE	3REY	0.891209	-6.52058	0.973786	1.4938	1	0
27	60	TRUE	TRUE	3REY	0.904406	-7.30214	0.9895	2.2027	1	0
27	61	TRUE	TRUE	3REY	0.843304	-7.16249	0.989772	3.2968	1	0
27	62	TRUE	TRUE	3REY	0.808715	-6.40582	0.9874	0.5813	2	1
27	63	TRUE	TRUE	3REY	0.886381	-6.80915	0.931088	2.804	2	1
28	0	TRUE	TRUE	3REY	0.896743	-6.78272	0.984599	2.5084	1	0
28	1	TRUE	TRUE	3REY	0.84222	-7.21531	0.980957	3.2968	1	0
28	3	TRUE	TRUE	3REY	0.909129	-7.60283	0.993771	1.16022	2	1
28	5	TRUE	TRUE	3REY	0.89264	-7.54422	0.915096	1.3206	1	1
28	10	TRUE	TRUE	3REY	0.716119	-8.84902	0.94856	2.7386	4	1
28	12	TRUE	TRUE	3REY	0.884284	-6.19792	0.959921	2.358	1	2
28	14	TRUE	TRUE	3REY	0.890632	-6.21838	0.990341	1.91202	1	1
28	16	TRUE	TRUE	3REY	0.902877	-7.53695	0.966751	1.6297	1	2
28	17	TRUE	TRUE	3REY	0.844844	-8.44945	0.87679	0.7411	2	2
28	18	TRUE	TRUE	3REY	0.89422	-6.64756	0.980675	1.4149	1	0
28	19	TRUE	TRUE	3REY	0.908508	-7.64098	0.988214	2.6107	1	0
28	20	TRUE	TRUE	3REY	0.756281	0	0.71858	2.3838	3	1
28	21	TRUE	TRUE	3REY	0.884937	-5.72471	0.993623	2.9017	2	1
28	22	TRUE	TRUE	3REY	0.832869	-6.13605	0.706822	1.923	1	0
28	23	TRUE	TRUE	3REY	0.894365	-6.76745	0.973688	2.2945	1	0
28	24	TRUE	TRUE	3REY	0.780891	-7.63387	0.960088	0.3905	0	1
28	25	TRUE	TRUE	3REY	0.892447	-7.06202	0.945148	2.151	1	2
28	26	TRUE	TRUE	3REY	0.882125	-5.60197	0.987457	1.7441	2	1
28	27	TRUE	TRUE	3REY	0.904009	-7.89521	0.949368	2.0166	1	1
28	28	TRUE	TRUE	3REY	0.783477	-7.10802	0.468043	3.0707	2	0
28	29	TRUE	TRUE	3REY	0.900776	-7.94285	0.930135	2.3234	1	1
28	30	TRUE	TRUE	3REY	0.896781	-6.79427	0.984045	2.03078	1	0
28	32	TRUE	TRUE	3REY	0.897074	-6.92891	0.976849	1.5927	0	2
28	34	TRUE	TRUE	3REY	0.863091	-7.36656	0.993483	3.2147	2	0
28	35	TRUE	TRUE	3REY	0.891423	-6.17344	0.997188	2.905	1	1
28	36	TRUE	TRUE	3REY	0.791883	-6.50807	0.994166	3.5162	1	1
28	37	TRUE	TRUE	3REY	0.891275	-6.21135	0.994011	2.2592	2	1
28	38	TRUE	TRUE	3REY	0.906761	-7.98944	0.957065	2.0825	1	0
28	39	TRUE	TRUE	3REY	0.895241	-7.00127	0.963029	2.8472	0	0
28	40	TRUE	TRUE	3REY	0.701589	-5.78908	0.957541	0.1152	3	1
28	41	TRUE	TRUE	3REY	0.890602	-6.19723	0.99155	1.7817	1	2
28	42	TRUE	TRUE	3REY	0.63972	-7.3248	0.664612	4.0388	2	1
28	43	TRUE	TRUE	3REY	0.810299	0	0.988674	2.4874	3	1
28	44	TRUE	TRUE	3REY	0.887316	-6.0298	0.985893	1.9904	1	2
28	45	TRUE	TRUE	3REY	0.783896	0	0.856658	2.1873	3	1
28	47	TRUE	TRUE	3REY	0.900182	-7.1102	0.980724	2.5337	1	1
28	49	TRUE	TRUE	3REY	0.897649	-6.9415	0.978914	2.3425	3	2
28	50	TRUE	TRUE	3REY	0.822955	-4.71423	0.991712	3.243	2	1
28	51	TRUE	TRUE	3REY	0.910113	-7.88825	0.980335	1.47922	1	1
28	52	TRUE	TRUE	3REY	0.893496	-6.58101	0.981338	2.03209	1	1
28	53	TRUE	TRUE	3REY	0.900933	-7.10306	0.984942	1.6932	1	1
28	55	TRUE	TRUE	3REY	0.879495	-5.81536	0.960584	1.58756	1	0
28	56	TRUE	TRUE	3REY	0.830061	-7.2673	0.620015	2.0934	1	1
28	57	TRUE	TRUE	3REY	0.897604	-6.64009	0.998076	2.7198	2	1
28	60	TRUE	TRUE	3REY	0.88093	-5.34451	0.998045	2.841	1	2
28	61	TRUE	TRUE	3REY	0.901576	-7.17102	0.983782	2.93332	1	1
28	62	TRUE	TRUE	3REY	0.887793	-6.35646	0.967266	2.5358	1	0
28	63	TRUE	TRUE	3REY	0.893587	-6.34828	0.996762	2.196	1	2
29	1	TRUE	TRUE	3REY	0.857951	-6.69096	0.796537	2.21298	1	0
29	2	TRUE	TRUE	3REY	0.900433	-6.96827	0.99111	2.58242	1	1
29	3	TRUE	TRUE	3REY	0.894842	-6.72088	0.979069	2.1503	1	3
29	4	TRUE	TRUE	3REY	0.891827	-6.32164	0.989675	2.8101	1	0
29	5	TRUE	TRUE	3REY	0.890279	-6.30619	0.982927	2.0199	1	1
29	6	TRUE	TRUE	3REY	0.885829	-7.7555	0.867452	2.7282	0	1
29	7	TRUE	TRUE	3REY	0.884818	-5.74993	0.991407	1.7486	1	1
29	8	TRUE	TRUE	3REY	0.897613	-7.15611	0.964931	2.6846	1	1
29	10	TRUE	TRUE	3REY	0.897022	-6.89125	0.979009	2.4628	1	1
29	13	TRUE	TRUE	3REY	0.883884	-5.94951	0.987417	3.01352	2	0
29	14	TRUE	TRUE	3REY	0.845557	-6.88935	0.721806	2.05462	1	1
29	15	TRUE	TRUE	3REY	0.901569	-6.93367	0.999018	2.7447	1	1
29	16	TRUE	TRUE	3REY	0.905642	-7.38003	0.990667	1.669	1	1
29	17	TRUE	TRUE	3REY	0.71552	-5.97704	0.654408	0.4759	2	2
29	18	TRUE	TRUE	3REY	0.787595	-8.30296	0.993167	3.6521	1	1
29	19	TRUE	TRUE	3REY	0.83488	-7.20575	0.99677	3.3487	3	1
29	20	TRUE	TRUE	3REY	0.897063	-6.65205	0.994602	1.6724	2	3
29	21	TRUE	TRUE	3REY	0.907359	-7.46349	0.993886	2.93332	1	1
29	23	TRUE	TRUE	3REY	0.783567	-5.76984	0.510492	3.02662	3	1
29	24	TRUE	TRUE	3REY	0.897357	-7.18679	0.961673	1.5875	2	3
29	25	TRUE	TRUE	3REY	0.882086	-6.53836	0.978332	3.0513	1	0
29	26	TRUE	TRUE	3REY	0.892767	-6.59918	0.976523	1.8306	3	1
29	27	TRUE	TRUE	3REY	0.89899	-6.92448	0.986711	1.6896	1	1
29	28	TRUE	TRUE	3REY	0.891666	-6.3601	0.986395	2.52452	2	1
29	30	TRUE	TRUE	3REY	0.830409	-6.77748	0.653266	1.8647	1	1
29	31	TRUE	TRUE	3REY	0.909081	-7.51802	0.998988	2.2297	1	0
29	32	TRUE	TRUE	3REY	0.903969	-7.13139	0.998298	1.3005	2	3
29	33	TRUE	TRUE	3REY	0.883192	-6.21527	0.953342	1.8016	1	0
29	34	TRUE	TRUE	3REY	0.885775	-7.16034	0.978867	3.0734	1	0
29	35	TRUE	TRUE	3REY	0.863572	-7.00875	0.988001	0.8162	1	1
29	36	TRUE	TRUE	3REY	0.89261	-6.57555	0.977256	2.274	1	1
29	37	TRUE	TRUE	3REY	0.896672	-7.15582	0.978841	0.9814	1	1
29	38	TRUE	TRUE	3REY	0.917619	-8.43351	0.982792	2.7773	1	1
29	39	TRUE	TRUE	3REY	0.88423	-6.75238	0.923982	1.9491	2	2
29	40	TRUE	TRUE	3REY	0.913931	-8.01684	0.99115	1.6021	1	2
29	41	TRUE	TRUE	3REY	0.885347	-6.78352	0.927565	2.0264	3	0
29	42	TRUE	TRUE	3REY	0.848868	-6.20484	0.967995	3.1856	1	1
29	43	TRUE	TRUE	3REY	0.808907	0	0.981712	1.906	2	2
29	44	TRUE	TRUE	3REY	0.811594	-6.72529	0.562545	2.0616	1	2
29	45	TRUE	TRUE	3REY	0.876886	-5.91452	0.941156	1.6314	1	0
29	46	TRUE	TRUE	3REY	0.887929	-6.56736	0.954381	1.7788	2	0
29	48	TRUE	TRUE	3REY	0.897839	-6.66634	0.997565	1.4888	1	1
29	49	TRUE	TRUE	3REY	0.734222	0	0.897478	3.28919	0	1
29	52	TRUE	TRUE	3REY	0.810234	0	0.988348	2.6077	1	1
29	53	TRUE	TRUE	3REY	0.883527	-5.77595	0.983277	1.6474	2	1
29	55	TRUE	TRUE	3REY	0.857433	-5.62896	0.996461	3.1342	2	0
29	56	TRUE	TRUE	3REY	0.898834	-6.92108	0.986154	1.981	2	1
29	57	TRUE	TRUE	3REY	0.896793	-6.73034	0.988216	2.033	1	1
29	58	TRUE	TRUE	3REY	0.910953	-8.43714	0.949225	2.5901	1	1
29	59	TRUE	TRUE	3REY	0.845156	-6.98222	0.991631	3.2778	1	1
29	60	TRUE	TRUE	3REY	0.878007	-5.12778	0.997371	1.9146	1	1
29	61	TRUE	TRUE	3REY	0.879621	-5.3424	0.991632	2.2013	1	0
29	62	TRUE	TRUE	3REY	0.887305	-7.16934	0.912538	2.7317	1	1
29	63	TRUE	TRUE	3REY	0.896511	-6.91878	0.974683	1.7243	1	0
30	0	TRUE	TRUE	3REY	0.898764	-6.96677	0.982864	1.9287	1	1
30	1	TRUE	TRUE	3REY	0.886746	-5.97638	0.986481	1.6809	1	1
30	2	TRUE	TRUE	3REY	0.908369	-7.62223	0.988725	2.2264	1	2
30	3	TRUE	TRUE	3REY	0.808221	-7.44277	0.993828	3.4943	2	1
30	4	TRUE	TRUE	3REY	0.910467	-7.70566	0.993847	2.9676	1	1
30	5	TRUE	TRUE	3REY	0.900388	-7.34656	0.966551	2.2	1	1
30	6	TRUE	TRUE	3REY	0.792304	-5.82989	0.977293	0.5464	0	0
30	7	TRUE	TRUE	3REY	0.91337	-8.17957	0.977881	1.91052	1	2
30	9	TRUE	TRUE	3REY	0.895194	-6.52845	0.993205	2.4403	1	1
30	11	TRUE	TRUE	3REY	0.803646	-6.84233	0.932678	3.4174	1	0
30	12	TRUE	TRUE	3REY	0.751185	0	0.693102	2.2306	3	1
30	13	TRUE	TRUE	3REY	0.877622	-5.11004	0.996588	2.0358	1	1
30	18	TRUE	TRUE	3REY	0.893997	-7.83357	0.903271	2.50652	1	1
30	19	TRUE	TRUE	3REY	0.723351	-6.15522	0.995201	3.8372	1	3
30	20	TRUE	TRUE	3REY	0.894389	-6.39896	0.997514	1.894	1	1
30	21	TRUE	TRUE	3REY	0.881202	-5.46874	0.991415	1.5629	0	1
30	22	TRUE	TRUE	3REY	0.903491	-7.43601	0.976316	2.484	2	2
30	23	TRUE	TRUE	3REY	0.883004	-9.18404	0.761437	2.8343	2	1
30	24	TRUE	TRUE	3REY	0.896942	-6.96172	0.974076	1.9985	3	1
30	25	TRUE	TRUE	3REY	0.897204	-6.60829	0.998122	1.1876	3	2
30	26	TRUE	TRUE	3REY	0.903796	-7.59427	0.967661	2.5377	2	0
30	29	TRUE	TRUE	3REY	0.874343	-6.74386	0.988897	3.1138	1	0
30	30	TRUE	TRUE	3REY	0.877726	-5.25343	0.987884	2.7022	1	1
30	31	TRUE	TRUE	3REY	0.88492	-5.94132	0.979603	1.6058	1	1
30	32	TRUE	TRUE	3REY	0.910052	-7.65846	0.994811	2.5727	1	0
30	33	TRUE	TRUE	3REY	0.903701	-7.19316	0.992986	2.1675	1	0
30	34	TRUE	TRUE	3REY	0.889958	-7.07424	0.931917	2.02958	2	3
30	36	TRUE	TRUE	3REY	0.836599	-6.64195	0.975132	3.2822	2	1
30	37	TRUE	TRUE	3REY	0.89617	-6.59982	0.993498	2.7438	2	1
30	38	TRUE	TRUE	3REY	0.893667	-6.58358	0.982028	1.4671	2	1
30	39	TRUE	TRUE	3REY	0.889703	-6.40635	0.973604	2.2745	2	0
30	40	TRUE	TRUE	3REY	0.896106	-6.55571	0.996014	2.0339	2	1
30	41	TRUE	TRUE	3REY	0.905606	-7.38067	0.990448	1.9476	1	0
30	42	TRUE	TRUE	3REY	0.882675	-6.82689	0.911415	2.56402	1	0
30	43	TRUE	TRUE	3REY	0.885005	-6.2139	0.962497	1.7295	1	1
30	44	TRUE	TRUE	3REY	0.896341	-6.77189	0.983282	2.0199	1	1
30	45	TRUE	TRUE	3REY	0.898759	-7.33391	0.95922	2.38214	2	0
30	46	TRUE	TRUE	3REY	0.892767	-6.28972	0.996427	2.0743	1	2
30	47	TRUE	TRUE	3REY	0.904748	-7.62582	0.970388	1.7412	1	2
30	48	TRUE	TRUE	3REY	0.898215	-6.79721	0.991024	2.4266	1	1
30	50	TRUE	TRUE	3REY	0.880529	-5.55936	0.982218	1.4414	2	2
30	53	TRUE	TRUE	3REY	0.866226	-6.13862	0.873443	1.82028	1	3
30	55	TRUE	TRUE	3REY	0.846628	-7.40697	0.693869	2.7203	1	1
30	56	TRUE	TRUE	3REY	0.89454	-6.81384	0.971578	1.4225	1	2
30	57	TRUE	TRUE	3REY	0.891885	-6.26496	0.993612	2.80598	1	0
30	58	TRUE	TRUE	3REY	0.881968	-5.46562	0.995446	2.2053	3	1
30	61	TRUE	TRUE	3REY	0.907109	-8.07706	0.953166	2.3787	1	0
30	62	TRUE	TRUE	3REY	0.905952	-8.00026	0.952323	1.6159	1	2
30	63	TRUE	TRUE	3REY	0.891713	-6.24376	0.994115	2.6494	1	1
31	0	TRUE	TRUE	3REY	0.907505	-7.71779	0.978261	2.2512	2	1
31	1	TRUE	TRUE	3REY	0.878828	-5.39673	0.984174	2.7878	1	1
31	2	TRUE	TRUE	3REY	0.910042	-7.85568	0.982074	2.41042	1	1
31	3	TRUE	TRUE	3REY	0.890054	-6.07294	0.996809	2.3465	3	1
31	4	TRUE	TRUE	3REY	0.886762	-5.79103	0.998479	2.4572	1	1
31	6	TRUE	TRUE	3REY	0.844815	-7.4487	0.993716	3.3116	2	0
31	7	TRUE	TRUE	3REY	0.893672	-6.81082	0.967434	1.97742	1	1
31	8	TRUE	TRUE	3REY	0.911952	-7.91119	0.988054	2.7122	2	3
31	9	TRUE	TRUE	3REY	0.886947	-6.17099	0.974966	1.65562	1	2
31	11	TRUE	TRUE	3REY	0.878344	-6.5371	0.9084	2.8063	1	0
31	12	TRUE	TRUE	3REY	0.884785	-5.70852	0.993901	1.9715	1	1
31	14	TRUE	TRUE	3REY	0.90311	-7.2831	0.984243	1.6952	3	1
31	16	TRUE	TRUE	3REY	0.820306	-3.16715	0.994683	3.1597	1	1
31	18	TRUE	TRUE	3REY	0.885221	-5.69081	0.997223	2.4691	3	2
31	19	TRUE	TRUE	3REY	0.883703	-6.59611	0.931401	1.1291	1	2
31	20	TRUE	TRUE	3REY	0.883602	-6.85332	0.914348	2.4183	3	2
31	22	TRUE	TRUE	3REY	0.880461	-6.18857	0.941404	1.7481	1	1
31	23	TRUE	TRUE	3REY	0.899807	-7.00654	0.985518	2.1984	1	1
31	24	TRUE	TRUE	3REY	0.903686	-7.25019	0.989242	2.9083	1	0
31	26	TRUE	TRUE	3REY	0.888442	-6.01457	0.9925	1.7265	2	2
31	27	TRUE	TRUE	3REY	0.897489	-6.78272	0.988326	1.3711	1	2
31	28	TRUE	TRUE	3REY	0.904803	-7.26527	0.993858	1.965	2	3
31	29	TRUE	TRUE	3REY	0.76469	-6.7265	0.980446	3.6525	1	0
31	31	TRUE	TRUE	3REY	0.877669	-5.66088	0.961386	1.6311	3	0
31	32	TRUE	TRUE	3REY	0.901365	-7.06569	0.989506	1.6841	1	2
31	33	TRUE	TRUE	3REY	0.912685	-7.95953	0.98861	2.879	1	1
31	34	TRUE	TRUE	3REY	0.908903	-7.61545	0.991833	2.0756	1	0
31	35	TRUE	TRUE	3REY	0.882633	-6.73861	0.916882	2.3808	1	1
31	36	TRUE	TRUE	3REY	0.813893	-5.94222	0.874211	0.7502	2	3
31	37	TRUE	TRUE	3REY	0.890485	-6.32791	0.982564	2.63772	1	0
31	39	TRUE	TRUE	3REY	0.892732	-6.72187	0.968456	2.4566	1	0
31	40	TRUE	TRUE	3REY	0.900539	-7.61401	0.950103	2.023	0	2
31	41	TRUE	TRUE	3REY	0.897073	-6.9793	0.973601	2.3146	1	2
31	42	TRUE	TRUE	3REY	0.884691	-6.17248	0.96359	2.7015	2	2
31	44	TRUE	TRUE	3REY	0.817372	-5.42302	0.675203	1.9946	2	1
31	46	TRUE	TRUE	3REY	0.890217	-8.41229	0.847146	2.0706	2	1
31	47	TRUE	TRUE	3REY	0.848674	-7.05534	0.995816	3.2691	1	2
31	49	TRUE	TRUE	3REY	0.897102	-6.60294	0.997954	2.468	2	1
31	50	TRUE	TRUE	3REY	0.815569	-6.09306	0.876087	3.253	1	0
31	51	TRUE	TRUE	3REY	0.907296	-8.14387	0.949804	1.93268	3	3
31	52	TRUE	TRUE	3REY	0.889234	-6.22704	0.982798	1.8374	1	1
31	53	TRUE	TRUE	3REY	0.904685	-7.25332	0.994036	1.5048	2	2
31	54	TRUE	TRUE	3REY	0.891918	-6.18888	0.99867	2.34362	2	1
31	55	TRUE	TRUE	3REY	0.881711	-6.1567	0.949706	2.47182	2	1
31	56	TRUE	TRUE	3REY	0.880928	-6.55001	0.920493	2.34592	1	1
31	57	TRUE	TRUE	3REY	0.852409	-4.76806	0.892517	1.9574	1	2
31	58	TRUE	TRUE	3REY	0.888674	-6.19719	0.981917	2.3293	1	0
31	59	TRUE	TRUE	3REY	0.893045	-7.78007	0.976155	3.0742	1	0
31	60	TRUE	TRUE	3REY	0.815095	-5.89221	0.989161	3.35552	1	1
31	61	TRUE	TRUE	3REY	0.680948	-5.66098	0.977776	1.5488	4	0
31	62	TRUE	TRUE	3REY	0.909667	-8.37572	0.946745	1.8651	3	3
31	63	TRUE	TRUE	3REY	0.885482	-5.73758	0.995519	1.90638	1	2
32	0	TRUE	TRUE	3REY	0.902687	-7.31444	0.980113	2.76502	1	0
32	1	TRUE	TRUE	3REY	0.893769	-6.33895	0.998274	2.6953	1	2
32	2	TRUE	TRUE	3REY	0.899509	-7.58084	0.947086	2.7446	1	1
32	3	TRUE	TRUE	3REY	0.883158	-6.80197	0.999032	3.0836	1	0
32	4	TRUE	TRUE	3REY	0.809369	0	0.984021	2.12542	0	1
32	6	TRUE	TRUE	3REY	0.887677	-6.76899	0.987052	3.0469	1	1
32	7	TRUE	TRUE	3REY	0.902005	-7.24678	0.981054	1.7137	1	3
32	8	TRUE	TRUE	3REY	0.867736	-7.48839	0.794169	1.0582	1	1
32	9	TRUE	TRUE	3REY	0.89369	-6.82861	0.966382	2.148	1	1
32	10	TRUE	TRUE	3REY	0.893253	-6.54078	0.982708	1.4492	1	2
32	11	TRUE	TRUE	3REY	0.80978	0	0.986078	1.14218	2	0
32	12	TRUE	TRUE	3REY	0.792103	-6.73641	0.940876	3.4765	1	1
32	13	TRUE	TRUE	3REY	0.915432	-8.1443	0.990461	2.9783	2	1
32	14	TRUE	TRUE	3REY	0.888144	-6.32372	0.971125	2.3963	1	0
32	16	TRUE	TRUE	3REY	0.843558	-7.31953	0.994961	3.31082	1	1
32	17	TRUE	TRUE	3REY	0.891566	-6.1823	0.997334	2.4403	1	1
32	18	TRUE	TRUE	3REY	0.901957	-7.12337	0.988754	2.54592	1	0
32	19	TRUE	TRUE	3REY	0.910242	-8.12709	0.965613	2.5266	1	1
32	21	TRUE	TRUE	3REY	0.886383	-5.80345	0.995785	1.7375	1	1
32	23	TRUE	TRUE	3REY	0.90664	-7.34536	0.997892	2.3779	3	1
32	24	TRUE	TRUE	3REY	0.873932	-6.108	0.913945	2.41188	1	1
32	25	TRUE	TRUE	3REY	0.900506	-7.32772	0.968354	1.2405	2	3
32	27	TRUE	TRUE	3REY	0.89086	-6.1743	0.994317	2.8407	1	0
32	28	TRUE	TRUE	3REY	0.746399	-7.07983	0.994067	0.2197	1	2
32	29	TRUE	TRUE	3REY	0.80636	-7.31536	0.498419	1.9954	1	0
32	31	TRUE	TRUE	3REY	0.899129	-7.604	0.943697	1.3389	1	2
32	32	TRUE	TRUE	3REY	0.798258	-6.56734	0.904626	3.3986	2	3
32	33	TRUE	TRUE	3REY	0.907749	-7.69982	0.980637	2.72337	2	2
32	34	TRUE	TRUE	3REY	0.895486	-7.41688	0.937519	1.5927	1	1
32	35	TRUE	TRUE	3REY	0.82285	-7.7262	0.985362	3.43092	1	2
32	36	TRUE	TRUE	3REY	0.880425	-5.93893	0.957283	2.5423	1	1
32	37	TRUE	TRUE	3REY	0.895377	-6.74002	0.980514	1.7761	2	2
32	38	TRUE	TRUE	3REY	0.777908	-7.74986	0.981332	3.65312	1	0
32	39	TRUE	TRUE	3REY	0.562624	-7.78287	0.249667	-0.9987	2	3
32	40	TRUE	TRUE	3REY	0.904152	-7.27479	0.989988	2.43632	3	2
32	41	TRUE	TRUE	3REY	0.718552	-6.42829	0.98854	3.8721	1	0
32	43	TRUE	TRUE	3REY	0.899963	-7.22533	0.972226	2.27782	1	0
32	44	TRUE	TRUE	3REY	0.894706	-6.87132	0.96871	2.2179	1	1
32	45	TRUE	TRUE	3REY	0.894031	-6.42928	0.99377	2.46402	2	1
32	46	TRUE	TRUE	3REY	0.905524	-7.5521	0.979013	1.6778	1	3
32	47	TRUE	TRUE	3REY	0.899564	-6.85788	0.993867	2.85412	3	1
32	48	TRUE	TRUE	3REY	0.895192	-7.5465	0.927711	2.4427	1	1
32	50	TRUE	TRUE	3REY	0.877942	-5.74095	0.957604	2.7949	1	0
32	51	TRUE	TRUE	3REY	0.894195	-6.5142	0.989131	2.2694	3	1
32	52	TRUE	TRUE	3REY	0.890417	-6.12672	0.995165	2.6034	1	2
32	53	TRUE	TRUE	3REY	0.900286	-7.47947	0.957495	2.7624	2	2
32	54	TRUE	TRUE	3REY	0.908622	-7.56899	0.993413	2.3957	1	1
32	57	TRUE	TRUE	3REY	0.780399	-6.89883	0.989006	0.4064	2	0
32	59	TRUE	TRUE	3REY	0.880843	-5.45685	0.990384	2.1209	2	0
32	60	TRUE	TRUE	3REY	0.898973	-6.90157	0.988102	2.1763	3	2
32	61	TRUE	TRUE	3REY	0.884835	-5.69641	0.994934	2.1949	3	1
32	62	TRUE	TRUE	3REY	0.88983	-6.44066	0.972037	1.7468	2	1
32	63	TRUE	TRUE	3REY	0.889603	-6.45806	0.969781	1.04002	1	1
33	0	TRUE	TRUE	3REY	0.669629	-4.81761	0.97543	4.0672	1	1
33	1	TRUE	TRUE	3REY	0.896249	-6.77754	0.982462	2.6656	1	0
33	2	TRUE	TRUE	3REY	0.890181	-6.0739	0.997379	1.7767	2	1
33	3	TRUE	TRUE	3REY	0.899011	-7.22932	0.967211	2.4692	1	0
33	5	TRUE	TRUE	3REY	0.886089	-6.66501	0.948996	3.0101	3	1
33	6	TRUE	TRUE	3REY	0.905304	-7.34517	0.991222	2.2754	2	1
33	7	TRUE	TRUE	3REY	0.916944	-8.17589	0.995988	2.9878	2	2
33	9	TRUE	TRUE	3REY	0.911509	-8.38153	0.955586	1.7088	1	3
33	10	TRUE	TRUE	3REY	0.881624	-5.48878	0.992234	2.2	1	1
33	11	TRUE	TRUE	3REY	0.874799	-5.74107	0.94188	2.1547	2	2
33	12	TRUE	TRUE	3REY	0.892313	-7.00894	0.947897	1.7562	1	2
33	13	TRUE	TRUE	3REY	0.872781	-6.4028	0.996724	3.1075	1	1
33	14	TRUE	TRUE	3REY	0.894331	-8.98509	0.830869	2.6155	1	2
33	15	TRUE	TRUE	3REY	0.891079	-6.2673	0.989433	1.1087	2	0
33	16	TRUE	TRUE	3REY	0.90264	-7.26544	0.983028	1.6942	3	2
33	17	TRUE	TRUE	3REY	0.895369	-6.55475	0.992393	2.7209	1	2
33	19	TRUE	TRUE	3REY	0.89467	-6.6266	0.984272	2.3614	2	1
33	20	TRUE	TRUE	3REY	0.904002	-7.19727	0.994227	2.855	1	0
33	21	TRUE	TRUE	3REY	0.894143	-7.56268	0.921426	2.25562	1	1
33	22	TRUE	TRUE	3REY	0.879541	-6.93219	0.93597	0.953	1	2
33	23	TRUE	TRUE	3REY	0.901577	-7.16655	0.984077	2.7511	2	2
33	24	TRUE	TRUE	3REY	0.817845	-5.92896	0.645022	2.9568	1	0
33	25	TRUE	TRUE	3REY	0.891623	-7.16522	0.934393	2.3788	1	3
33	27	TRUE	TRUE	3REY	0.882002	-5.48951	0.994077	2.1757	1	0
33	28	TRUE	TRUE	3REY	0.897742	-6.72323	0.993419	1.9295	1	2
33	29	TRUE	TRUE	3REY	0.897638	-6.79211	0.988469	2.0967	2	0
33	31	TRUE	TRUE	3REY	0.899201	-6.91637	0.988291	2.2947	3	3
33	32	TRUE	TRUE	3REY	0.904818	-7.28965	0.992364	2.4662	1	0
33	33	TRUE	TRUE	3REY	0.813315	-7.38292	0.990247	3.4614	2	1
33	34	TRUE	TRUE	3REY	0.81026	-7.90077	0.480265	2.53054	2	2
33	35	TRUE	TRUE	3REY	0.897733	-6.84549	0.98551	2.74202	1	0
33	37	TRUE	TRUE	3REY	0.891874	-6.65872	0.968227	1.5657	1	3
33	38	TRUE	TRUE	3REY	0.905602	-7.25996	0.998193	2.2392	1	2
33	39	TRUE	TRUE	3REY	0.90314	-7.17509	0.991341	1.028	1	0
33	41	TRUE	TRUE	3REY	0.458515	-7.91954	0.173908	0.54642	2	4
33	42	TRUE	TRUE	3REY	0.872962	-4.73278	0.997554	1.58642	1	1
33	43	TRUE	TRUE	3REY	0.888912	-6.04419	0.992949	2.8865	2	1
33	44	TRUE	TRUE	3REY	0.702979	-7.60141	0.963113	1.6706	2	4
33	45	TRUE	TRUE	3REY	0.871209	-7.50438	0.810504	2.51832	1	2
33	46	TRUE	TRUE	3REY	0.888031	-6.11445	0.984023	2.8463	3	0
33	48	TRUE	TRUE	3REY	0.902598	-7.27584	0.982151	2.9813	1	2
33	49	TRUE	TRUE	3REY	0.830188	-7.02769	0.972366	3.3363	1	1
33	50	TRUE	TRUE	3REY	0.843245	-5.82392	0.968881	0.8099	1	0
33	52	TRUE	TRUE	3REY	0.888236	-6.02325	0.990915	1.9372	2	0
33	53	TRUE	TRUE	3REY	0.879118	-7.8225	0.829588	2.11888	1	1
33	54	TRUE	TRUE	3REY	0.869763	-7.66381	0.893121	3.1001	1	0
33	55	TRUE	TRUE	3REY	0.895134	-7.16987	0.951647	2.8625	1	1
33	56	TRUE	TRUE	3REY	0.894942	-6.50912	0.99319	2.7981	3	0
33	57	TRUE	TRUE	3REY	0.887949	-6.03102	0.988977	2.4205	1	0
33	58	TRUE	TRUE	3REY	0.894114	-6.80414	0.970075	2.6484	1	0
33	59	TRUE	TRUE	3REY	0.897645	-7.1226	0.967246	1.938	2	0
33	60	TRUE	TRUE	3REY	0.898755	-7.91263	0.921975	2.5973	2	0
33	61	TRUE	TRUE	3REY	0.898553	-6.99665	0.979885	1.9522	1	1
33	62	TRUE	TRUE	3REY	0.899167	-7.02293	0.981266	2.5526	1	0
33	63	TRUE	TRUE	3REY	0.829038	-6.82748	0.64319	1.91912	1	2
34	0	TRUE	TRUE	3REY	0.896567	-6.7012	0.988961	2.4462	1	0
34	2	TRUE	TRUE	3REY	0.899568	-6.87974	0.99248	1.3776	3	0
34	3	TRUE	TRUE	3REY	0.897715	-6.73057	0.99281	2.87874	1	0
34	4	TRUE	TRUE	3REY	0.893247	-6.56687	0.981	2.8175	2	0
34	5	TRUE	TRUE	3REY	0.848549	-4.51042	0.889789	1.3588	1	0
34	6	TRUE	TRUE	3REY	0.892717	-6.31693	0.994426	1.9849	1	1
34	8	TRUE	TRUE	3REY	0.901409	-7.71722	0.947816	2.81752	1	2
34	9	TRUE	TRUE	3REY	0.914273	-8.0636	0.989853	1.7407	1	2
34	10	TRUE	TRUE	3REY	0.903612	-7.3812	0.980443	2.09688	3	1
34	11	TRUE	TRUE	3REY	0.910905	-8.36026	0.953931	1.9599	1	2
34	12	TRUE	TRUE	3REY	0.893099	-7.14724	0.942931	2.3756	1	1
34	13	TRUE	TRUE	3REY	0.867524	-6.30728	0.869084	1.0127	1	1
34	15	TRUE	TRUE	3REY	0.783701	0	0.855683	1.3056	1	1
34	16	TRUE	TRUE	3REY	0.890603	-8.52526	0.841807	2.16432	1	3
34	17	TRUE	TRUE	3REY	0.777932	-6.56128	0.992205	3.58742	3	0
34	21	TRUE	TRUE	3REY	0.907175	-7.53271	0.988514	2.0491	3	0
34	22	TRUE	TRUE	3REY	0.886461	-5.85773	0.992688	2.03422	1	1
34	23	TRUE	TRUE	3REY	0.808413	-6.04406	0.972062	0.6184	2	1
34	25	TRUE	TRUE	3REY	0.897384	-6.71043	0.99245	1.77562	1	2
34	26	TRUE	TRUE	3REY	0.890674	-6.95609	0.943097	2.1033	2	2
34	27	TRUE	TRUE	3REY	0.91615	-8.61882	0.963526	1.9286	1	1
34	28	TRUE	TRUE	3REY	0.891046	-6.888	0.949339	2.50399	0	2
34	29	TRUE	TRUE	3REY	0.805891	-5.84652	0.979555	0.611	2	2
34	31	TRUE	TRUE	3REY	0.897445	-6.88945	0.98124	2.7292	1	1
34	32	TRUE	TRUE	3REY	0.889571	-6.76836	0.949659	2.1541	1	2
34	33	TRUE	TRUE	3REY	0.890547	-6.19364	0.991508	2.50042	1	0
34	34	TRUE	TRUE	3REY	0.896073	-6.70533	0.986224	2.119	1	2
34	35	TRUE	TRUE	3REY	0.899994	-7.21788	0.972862	1.7244	2	0
34	37	TRUE	TRUE	3REY	0.885136	-6.14415	0.967636	2.1134	2	0
34	38	TRUE	TRUE	3REY	0.898385	-6.75586	0.994532	2.4493	3	2
34	40	TRUE	TRUE	3REY	0.89752	-6.78327	0.988446	1.7414	1	0
34	41	TRUE	TRUE	3REY	0.735522	-6.68164	0.984514	3.79952	1	0
34	42	TRUE	TRUE	3REY	0.90644	-7.5413	0.984285	2.5901	1	1
34	43	TRUE	TRUE	3REY	0.890219	-6.14651	0.9929	2.6641	1	2
34	45	TRUE	TRUE	3REY	0.725615	-7.08948	0.109222	1.85212	1	1
34	46	TRUE	TRUE	3REY	0.693044	-7.95399	0.890759	2.7521	5	3
34	48	TRUE	TRUE	3REY	0.892338	-6.3775	0.988636	1.8939	1	1
34	49	TRUE	TRUE	3REY	0.847321	-8.44751	0.983602	3.3532	1	0
34	50	TRUE	TRUE	3REY	0.771324	-4.97246	0.473948	2.28652	0	1
34	51	TRUE	TRUE	3REY	0.817201	-6.57858	0.990315	3.3903	2	0
34	52	TRUE	TRUE	3REY	0.906226	-7.72813	0.971196	2.4573	1	2
34	53	TRUE	TRUE	3REY	0.89796	-7.0083	0.976171	2.5535	2	2
34	54	TRUE	TRUE	3REY	0.774448	-4.34659	0.826723	0.7031	2	2
34	55	TRUE	TRUE	3REY	0.867608	-6.72339	0.842738	1.8409	1	2
34	56	TRUE	TRUE	3REY	0.890454	-6.20087	0.990578	1.8487	1	1
34	57	TRUE	TRUE	3REY	0.861616	-5.55761	0.887768	2.2784	2	1
34	58	TRUE	TRUE	3REY	0.890265	-6.28504	0.984219	1.7243	1	0
34	60	TRUE	TRUE	3REY	0.921643	-8.67681	0.987259	1.3613	1	2
34	61	TRUE	TRUE	3REY	0.891894	-6.44126	0.982317	1.8101	1	0
34	62	TRUE	TRUE	3REY	0.899051	-7.54266	0.947252	1.9548	1	2
34	63	TRUE	TRUE	3REY	0.886226	-5.77854	0.996606	1.82242	1	2
35	2	TRUE	TRUE	3REY	0.887905	-6.79955	0.939323	2.7875	1	2
35	3	TRUE	TRUE	3REY	0.775162	-8.55124	0.262931	1.4277	2	1
35	5	TRUE	TRUE	3REY	0.87645	-5.47194	0.967448	1.4717	1	1
35	7	TRUE	TRUE	3REY	0.88724	-6.38705	0.962532	2.9168	3	1
35	8	TRUE	TRUE	3REY	0.877324	-6.01406	0.936946	1.7202	2	1
35	10	TRUE	TRUE	3REY	0.913795	-8.30722	0.971793	1.26648	1	2
35	11	TRUE	TRUE	3REY	0.860825	-6.61558	0.946456	3.1307	1	0
35	12	TRUE	TRUE	3REY	0.912281	-7.94102	0.987777	2.9243	2	1
35	13	TRUE	TRUE	3REY	0.903572	-7.27229	0.98725	2.75642	1	0
35	14	TRUE	TRUE	3REY	0.893004	-6.58017	0.978931	2.6918	1	0
35	15	TRUE	TRUE	3REY	0.895676	-7.06988	0.960788	1.4197	1	2
35	16	TRUE	TRUE	3REY	0.876742	-8.06571	0.802061	2.69982	1	0
35	17	TRUE	TRUE	3REY	0.900151	-6.94453	0.99123	2.9515	1	0
35	18	TRUE	TRUE	3REY	0.775045	-6.57103	0.809644	3.41992	1	2
35	19	TRUE	TRUE	3REY	0.898778	-7.06108	0.976866	2.2986	2	1
35	20	TRUE	TRUE	3REY	0.800134	0	0.937845	1.5817	1	1
35	21	TRUE	TRUE	3REY	0.906035	-7.52318	0.983429	1.1771	1	0
35	22	TRUE	TRUE	3REY	0.897793	-6.77716	0.990204	1.8355	1	1
35	23	TRUE	TRUE	3REY	0.900118	-6.87574	0.995486	2.6305	2	0
35	25	TRUE	TRUE	3REY	0.846843	-7.17567	0.955319	0.7545	2	3
35	26	TRUE	TRUE	3REY	0.891999	-6.34375	0.989112	2.3808	1	1
35	27	TRUE	TRUE	3REY	0.781702	-6.96535	0.989042	3.5914	3	1
35	28	TRUE	TRUE	3REY	0.752028	-7.0127	0.982209	0.26402	1	1
35	30	TRUE	TRUE	3REY	0.721849	-7.01244	0.649949	0.4454	1	0
35	31	TRUE	TRUE	3REY	0.897828	-7.003	0.975852	2.18062	1	1
35	32	TRUE	TRUE	3REY	0.804602	0	0.960186	1.0773	1	0
35	33	TRUE	TRUE	3REY	0.69254	-6.36006	0.990768	2.6702	4	1
35	34	TRUE	TRUE	3REY	0.784294	-7.6381	0.367329	1.0709	1	2
35	35	TRUE	TRUE	3REY	0.889761	-6.08211	0.994753	2.56152	3	1
35	36	TRUE	TRUE	3REY	0.698415	-6.75585	0.994684	2.1618	5	0
35	37	TRUE	TRUE	3REY	0.896342	-6.75198	0.984571	2.3856	1	2
35	38	TRUE	TRUE	3REY	0.895326	-6.66603	0.985019	2.46598	1	0
35	42	TRUE	TRUE	3REY	0.891168	-6.45062	0.978082	2.212	1	2
35	43	TRUE	TRUE	3REY	0.89693	-6.67874	0.992221	2.01372	2	0
35	44	TRUE	TRUE	3REY	0.604796	-7.63059	0.470322	2.0431	1	4
35	46	TRUE	TRUE	3REY	0.700653	-5.58352	0.971586	3.8903	1	1
35	47	TRUE	TRUE	3REY	0.868185	-7.31178	0.807775	2.2655	2	2
35	49	TRUE	TRUE	3REY	0.885504	-6.61739	0.939037	2.43187	1	2
35	51	TRUE	TRUE	3REY	0.865094	-6.52873	0.935289	3.0926	2	0
35	52	TRUE	TRUE	3REY	0.919114	-8.40905	0.99184	1.7066	1	2
35	53	TRUE	TRUE	3REY	0.874374	-6.48256	0.892059	1.52792	1	2
35	54	TRUE	TRUE	3REY	0.883044	-5.87206	0.974681	1.4616	1	0
35	55	TRUE	TRUE	3REY	0.911209	-7.77676	0.992984	2.0722	2	1
35	57	TRUE	TRUE	3REY	0.900457	-6.94691	0.992604	2.72668	1	0
35	58	TRUE	TRUE	3REY	0.903349	-7.36697	0.980043	2.79232	1	1
35	60	TRUE	TRUE	3REY	0.913523	-7.96149	0.992671	2.6965	1	1
35	61	TRUE	TRUE	3REY	0.766273	-5.3303	0.876274	3.4506	1	1
35	62	TRUE	TRUE	3REY	0.859842	-5.44026	0.886445	1.06048	2	2
35	63	TRUE	TRUE	3REY	0.9031	-7.15627	0.992353	2.4134	2	2
36	0	TRUE	TRUE	3REY	0.897027	-6.96176	0.974497	2.6335	1	1
36	3	TRUE	TRUE	3REY	0.88613	-5.95503	0.984772	1.0973	2	2
36	4	TRUE	TRUE	3REY	0.881268	-6.01604	0.956539	2.8445	0	0
36	5	TRUE	TRUE	3REY	0.904404	-7.46274	0.979159	1.2354	2	1
36	7	TRUE	TRUE	3REY	0.894702	-6.43342	0.996859	2.9576	1	1
36	9	TRUE	TRUE	3REY	0.810237	0	0.988362	2.7251	2	1
36	10	TRUE	TRUE	3REY	0.883158	-5.70649	0.9859	1.1966	1	0
36	12	TRUE	TRUE	3REY	0.893935	-6.73666	0.97352	2.4216	1	1
36	13	TRUE	TRUE	3REY	0.906474	-7.5359	0.984805	1.7758	1	1
36	14	TRUE	TRUE	3REY	0.63311	-5.7836	0.730699	-0.176	1	2
36	16	TRUE	TRUE	3REY	0.587253	0	0.873441	-0.39038	1	3
36	17	TRUE	TRUE	3REY	0.89749	-6.81997	0.985938	1.1173	2	1
36	18	TRUE	TRUE	3REY	0.708504	-6.3248	0.990038	0.08282	2	2
36	19	TRUE	TRUE	3REY	0.750055	-6.75948	0.981054	3.7284	1	0
36	20	TRUE	TRUE	3REY	0.899538	-6.85423	0.993971	2.8305	1	1
36	21	TRUE	TRUE	3REY	0.897733	-6.80142	0.988344	2.5291	2	2
36	23	TRUE	TRUE	3REY	0.909162	-8.05184	0.965057	2.49372	1	1
36	24	TRUE	TRUE	3REY	0.892312	-6.36868	0.989074	1.8416	2	3
36	25	TRUE	TRUE	3REY	0.897868	-6.81909	0.987882	1.5314	3	2
36	26	TRUE	TRUE	3REY	0.851564	-6.0664	0.804778	2.13692	1	1
36	27	TRUE	TRUE	3REY	0.896439	-6.62085	0.99349	2.7209	1	2
36	28	TRUE	TRUE	3REY	0.90051	-6.89342	0.996312	2.6002	1	1
36	29	TRUE	TRUE	3REY	0.903666	-7.27787	0.987359	2.7638	1	0
36	30	TRUE	TRUE	3REY	0.892763	-6.31778	0.994605	2.94202	2	1
36	31	TRUE	TRUE	3REY	0.916463	-8.11082	0.997765	1.6438	1	2
36	32	TRUE	TRUE	3REY	0.876345	-5.22273	0.982952	1.61382	3	1
36	33	TRUE	TRUE	3REY	0.675491	-5.29582	0.973978	1.9285	4	1
36	35	TRUE	TRUE	3REY	0.906213	-7.41421	0.991327	2.24748	1	2
36	36	TRUE	TRUE	3REY	0.899053	-6.90277	0.988424	2.1914	1	1
36	37	TRUE	TRUE	3REY	0.880676	-5.60543	0.979991	2.76362	1	2
36	38	TRUE	TRUE	3REY	0.889877	-6.21391	0.986854	1.20132	2	3
36	39	TRUE	TRUE	3REY	0.865952	-6.21778	0.86698	1.5056	1	1
36	40	TRUE	TRUE	3REY	0.787996	-6.89669	0.979749	3.54622	3	0
36	41	TRUE	TRUE	3REY	0.889489	-6.25189	0.982471	1.595	1	1
36	42	TRUE	TRUE	3REY	0.90156	-7.01295	0.993872	2.6861	1	0
36	43	TRUE	TRUE	3REY	0.891342	-6.21829	0.993899	1.9135	1	1
36	44	TRUE	TRUE	3REY	0.686301	-5.91689	0.988078	1.9134	2	4
36	45	TRUE	TRUE	3REY	0.874483	-7.18743	0.847263	2.0748	1	0
36	46	TRUE	TRUE	3REY	0.885523	-5.81835	0.990531	1.6659	3	3
36	47	TRUE	TRUE	3REY	0.872009	-4.66656	0.997046	1.2267	2	1
36	48	TRUE	TRUE	3REY	0.897538	-6.7794	0.988784	2.8984	1	0
36	51	TRUE	TRUE	3REY	0.905664	-7.75425	0.966708	1.8199	1	1
36	52	TRUE	TRUE	3REY	0.891551	-6.44073	0.980634	2.4231	1	2
36	53	TRUE	TRUE	3REY	0.896068	-6.75604	0.98294	2.3945	1	2
[truncated: 70,473 more rows]

## Sheet: Figure3_data
step	batch_idx	valid	unique	structure_pdb	chemo_unique	chemo_present	chemo_cumsum	recovered_active	recovered_active_cumsum	chemo_name	chemo_smarts	recovered_public			Panel	Corresponding value(s)
1	0	TRUE	TRUE	3REY	0	FALSE	0	FALSE	0			FALSE			a	chemo_unique
1	1	TRUE	TRUE	3REY	0	FALSE	0	FALSE	0			FALSE			b	chemo_cumsum
1	2	TRUE	TRUE	3REY	0	FALSE	0	FALSE	0			FALSE			c	recovered_cumsum
1	4	TRUE	TRUE	3REY	1	TRUE	1	FALSE	0	AmThiaz12	[*][NH]c1sc([*])c([*])n1	FALSE			d	chemo_name
1	5	TRUE	TRUE	3REY	1	FALSE	1	FALSE	0			FALSE			e	valid, unique, recovered_public, chemo_present
1	6	TRUE	TRUE	3REY	2	TRUE	2	FALSE	0	2c_new10	c1(c([*])c([*])o2)c2ccc([*])c1	FALSE
1	7	TRUE	TRUE	3REY	2	FALSE	2	FALSE	0			FALSE
1	9	TRUE	TRUE	3REY	2	FALSE	2	FALSE	0			FALSE
1	10	TRUE	TRUE	3REY	2	FALSE	2	FALSE	0			FALSE
1	11	TRUE	TRUE	3REY	3	TRUE	3	FALSE	0	AmP12_Pyrim	[*]c1nc([NH][*])nc([*])c1[*]	FALSE
1	12	TRUE	TRUE	3REY	3	FALSE	3	FALSE	0			FALSE
1	13	TRUE	TRUE	3REY	3	TRUE	4	FALSE	0	AmP12_Pyrim	[*]c1nc([NH][*])nc([*])c1[*]	FALSE
1	14	TRUE	TRUE	3REY	3	FALSE	4	FALSE	0			FALSE
1	15	TRUE	TRUE	3REY	3	FALSE	4	FALSE	0			FALSE
1	16	TRUE	TRUE	3REY	3	FALSE	4	FALSE	0			FALSE
1	17	TRUE	TRUE	3REY	3	FALSE	4	FALSE	0			FALSE
1	18	TRUE	TRUE	3REY	3	FALSE	4	FALSE	0			FALSE
1	19	TRUE	TRUE	3REY	3	FALSE	4	FALSE	0			FALSE
1	20	TRUE	TRUE	3REY	3	FALSE	4	FALSE	0			FALSE
1	21	TRUE	TRUE	3REY	3	FALSE	4	FALSE	0			FALSE
1	22	TRUE	TRUE	3REY	3	FALSE	4	FALSE	0			FALSE
1	23	TRUE	TRUE	3REY	3	FALSE	4	FALSE	0			FALSE
1	24	TRUE	TRUE	3REY	3	FALSE	4	FALSE	0			FALSE
1	25	TRUE	TRUE	3REY	4	TRUE	5	FALSE	0	2c2	[*]c1sc2nc([*])nc([NH2])c2c1	FALSE
1	26	TRUE	TRUE	3REY	4	FALSE	5	FALSE	0			FALSE
1	27	TRUE	TRUE	3REY	4	FALSE	5	FALSE	0			FALSE
1	28	TRUE	TRUE	3REY	4	FALSE	5	FALSE	0			FALSE
1	29	TRUE	TRUE	3REY	4	FALSE	5	FALSE	0			FALSE
1	30	TRUE	TRUE	3REY	4	FALSE	5	FALSE	0			FALSE
1	31	TRUE	TRUE	3REY	4	FALSE	5	FALSE	0			FALSE
1	32	TRUE	TRUE	3REY	4	FALSE	5	FALSE	0			FALSE
1	33	TRUE	TRUE	3REY	5	TRUE	6	FALSE	0	2c14	[*]c1nc2c([*])cccc2c([*])c1	FALSE
1	34	TRUE	TRUE	3REY	5	FALSE	6	FALSE	0			FALSE
1	35	TRUE	TRUE	3REY	5	FALSE	6	FALSE	0			FALSE
1	36	TRUE	TRUE	3REY	5	FALSE	6	FALSE	0			FALSE
1	37	TRUE	TRUE	3REY	5	FALSE	6	FALSE	0			FALSE
1	38	TRUE	TRUE	3REY	5	FALSE	6	FALSE	0			FALSE
1	39	TRUE	TRUE	3REY	6	TRUE	7	FALSE	0	AP13_Pyrim	[NH2]c1nc([*])cc([*])n1	FALSE
1	40	TRUE	TRUE	3REY	6	FALSE	7	FALSE	0			FALSE
1	41	TRUE	TRUE	3REY	6	FALSE	7	FALSE	0			FALSE
1	42	TRUE	TRUE	3REY	6	FALSE	7	FALSE	0			TRUE
1	43	TRUE	TRUE	3REY	6	FALSE	7	FALSE	0			FALSE
1	44	TRUE	TRUE	3REY	6	FALSE	7	FALSE	0			FALSE
1	45	TRUE	TRUE	3REY	6	FALSE	7	FALSE	0			TRUE
1	46	TRUE	TRUE	3REY	6	TRUE	8	FALSE	0	2c14	[*]c1nc2c([*])cccc2c([*])c1	FALSE
1	47	TRUE	TRUE	3REY	7	TRUE	9	FALSE	0	AmP12_Py	[*]c1nc([NH][*])ccc1[*]	FALSE
1	48	TRUE	TRUE	3REY	7	TRUE	10	FALSE	0	AmThiaz12	[*][NH]c1sc([*])c([*])n1	TRUE
1	49	TRUE	TRUE	3REY	7	TRUE	11	FALSE	0	AmP12_Pyrim	[*]c1nc([NH][*])nc([*])c1[*]	FALSE
1	50	TRUE	TRUE	3REY	7	FALSE	11	FALSE	0			FALSE
1	51	TRUE	TRUE	3REY	7	FALSE	11	FALSE	0			FALSE
1	52	TRUE	TRUE	3REY	7	TRUE	12	FALSE	0	AmP12_Py	[*]c1nc([NH][*])ccc1[*]	FALSE
1	53	TRUE	TRUE	3REY	7	FALSE	12	FALSE	0			FALSE
1	55	TRUE	TRUE	3REY	7	FALSE	12	FALSE	0			FALSE
1	56	TRUE	TRUE	3REY	7	FALSE	12	FALSE	0			TRUE
1	57	TRUE	TRUE	3REY	7	FALSE	12	FALSE	0			FALSE
1	58	TRUE	TRUE	3REY	7	FALSE	12	FALSE	0			FALSE
1	59	TRUE	TRUE	3REY	7	FALSE	12	FALSE	0			FALSE
1	60	TRUE	TRUE	3REY	7	FALSE	12	FALSE	0			FALSE
1	61	TRUE	TRUE	3REY	7	FALSE	12	FALSE	0			FALSE
1	62	TRUE	TRUE	3REY	7	FALSE	12	FALSE	0			FALSE
1	63	TRUE	TRUE	3REY	7	FALSE	12	FALSE	0			FALSE
2	0	TRUE	TRUE	3REY	7	FALSE	12	FALSE	0			TRUE
2	1	TRUE	TRUE	3REY	7	FALSE	12	FALSE	0			TRUE
2	2	TRUE	TRUE	3REY	7	FALSE	12	FALSE	0			FALSE
2	3	TRUE	TRUE	3REY	7	FALSE	12	FALSE	0			FALSE
2	4	TRUE	TRUE	3REY	7	FALSE	12	FALSE	0			FALSE
2	5	TRUE	TRUE	3REY	7	FALSE	12	FALSE	0			FALSE
2	6	TRUE	TRUE	3REY	7	FALSE	12	FALSE	0			FALSE
2	7	TRUE	TRUE	3REY	7	FALSE	12	FALSE	0			FALSE
2	8	TRUE	TRUE	3REY	7	TRUE	13	FALSE	0	AmP12_Py	[*]c1nc([NH][*])ccc1[*]	FALSE
2	9	TRUE	TRUE	3REY	7	FALSE	13	FALSE	0			FALSE
2	10	TRUE	TRUE	3REY	7	FALSE	13	FALSE	0			FALSE
2	11	TRUE	TRUE	3REY	7	FALSE	13	FALSE	0			FALSE
2	12	TRUE	TRUE	3REY	7	FALSE	13	FALSE	0			FALSE
2	13	TRUE	TRUE	3REY	7	FALSE	13	FALSE	0			FALSE
2	14	TRUE	TRUE	3REY	7	FALSE	13	FALSE	0			FALSE
2	15	TRUE	TRUE	3REY	7	TRUE	14	FALSE	0	AmP12_Py	[*]c1nc([NH][*])ccc1[*]	FALSE
2	16	TRUE	TRUE	3REY	7	FALSE	14	FALSE	0			FALSE
2	17	TRUE	TRUE	3REY	7	TRUE	15	FALSE	0	AmP12_Py	[*]c1nc([NH][*])ccc1[*]	FALSE
2	18	TRUE	TRUE	3REY	8	TRUE	16	FALSE	0	AmP13_Pyrim	[*]c1nc([NH][*])cc([*])n1	FALSE
2	19	TRUE	TRUE	3REY	8	FALSE	16	FALSE	0			FALSE
2	20	TRUE	TRUE	3REY	8	FALSE	16	FALSE	0			FALSE
2	21	TRUE	TRUE	3REY	8	FALSE	16	FALSE	0			FALSE
2	22	TRUE	TRUE	3REY	8	FALSE	16	FALSE	0			FALSE
2	23	TRUE	TRUE	3REY	8	FALSE	16	FALSE	0			FALSE
2	24	TRUE	TRUE	3REY	8	TRUE	17	FALSE	0	AmP12_Pyrim	[*]c1nc([NH][*])nc([*])c1[*]	FALSE
2	25	TRUE	TRUE	3REY	8	FALSE	17	FALSE	0			FALSE
2	26	TRUE	TRUE	3REY	8	FALSE	17	FALSE	0			FALSE
2	27	TRUE	TRUE	3REY	8	FALSE	17	FALSE	0			FALSE
2	28	TRUE	TRUE	3REY	8	FALSE	17	FALSE	0			FALSE
2	29	TRUE	TRUE	3REY	8	FALSE	17	FALSE	0			FALSE
2	30	TRUE	TRUE	3REY	8	FALSE	17	FALSE	0			FALSE
2	31	TRUE	TRUE	3REY	8	FALSE	17	FALSE	0			FALSE
2	33	TRUE	TRUE	3REY	8	FALSE	17	FALSE	0			FALSE
2	34	TRUE	TRUE	3REY	8	FALSE	17	FALSE	0			FALSE
2	35	TRUE	TRUE	3REY	8	FALSE	17	FALSE	0			FALSE
2	36	TRUE	TRUE	3REY	8	FALSE	17	FALSE	0			FALSE
2	37	TRUE	TRUE	3REY	8	FALSE	17	FALSE	0			FALSE
2	38	TRUE	TRUE	3REY	9	TRUE	18	FALSE	0	2c_2aminopyr-fused3	Nc1nc2c(c([*])n1)cccc2[*]	FALSE
2	39	TRUE	TRUE	3REY	9	FALSE	18	FALSE	0			FALSE
2	41	TRUE	TRUE	3REY	9	FALSE	18	FALSE	0			FALSE
2	42	TRUE	TRUE	3REY	9	FALSE	18	FALSE	0			FALSE
2	43	TRUE	TRUE	3REY	9	FALSE	18	FALSE	0			FALSE
2	44	TRUE	TRUE	3REY	10	TRUE	19	FALSE	0	AP12_Diaz	[NH2]c1nc([*])c([*])nc1	FALSE
2	46	TRUE	TRUE	3REY	10	FALSE	19	FALSE	0			FALSE
2	47	TRUE	TRUE	3REY	10	FALSE	19	FALSE	0			FALSE
2	48	TRUE	TRUE	3REY	10	FALSE	19	FALSE	0			FALSE
2	49	TRUE	TRUE	3REY	11	TRUE	20	FALSE	0	Triazole	[*]c1[nH]nc([*])n1	FALSE
2	51	TRUE	TRUE	3REY	11	FALSE	20	FALSE	0			FALSE
2	52	TRUE	TRUE	3REY	11	FALSE	20	FALSE	0			FALSE
2	53	TRUE	TRUE	3REY	11	FALSE	20	FALSE	0			FALSE
2	54	TRUE	TRUE	3REY	11	FALSE	20	FALSE	0			FALSE
2	55	TRUE	TRUE	3REY	11	TRUE	21	FALSE	0	AmP12_Py	[*]c1nc([NH][*])ccc1[*]	FALSE
2	56	TRUE	TRUE	3REY	11	FALSE	21	FALSE	0			FALSE
2	57	TRUE	TRUE	3REY	11	FALSE	21	FALSE	0			FALSE
2	58	TRUE	TRUE	3REY	11	TRUE	22	FALSE	0	2c14	[*]c1nc2c([*])cccc2c([*])c1	FALSE
2	59	TRUE	TRUE	3REY	12	TRUE	23	FALSE	0	AP13_Py	[NH2]c1c([*])c([*])cc([*])n1	FALSE
2	60	TRUE	TRUE	3REY	12	FALSE	23	FALSE	0			FALSE
2	61	TRUE	TRUE	3REY	12	FALSE	23	FALSE	0			TRUE
2	62	TRUE	TRUE	3REY	12	FALSE	23	FALSE	0			FALSE
2	63	TRUE	TRUE	3REY	12	FALSE	23	FALSE	0			FALSE
3	0	TRUE	TRUE	3REY	12	FALSE	23	FALSE	0			FALSE
3	1	TRUE	TRUE	3REY	12	FALSE	23	FALSE	0			FALSE
3	2	TRUE	TRUE	3REY	12	FALSE	23	FALSE	0			FALSE
3	3	TRUE	TRUE	3REY	12	FALSE	23	FALSE	0			FALSE
3	4	TRUE	TRUE	3REY	12	FALSE	23	FALSE	0			FALSE
3	6	TRUE	TRUE	3REY	12	TRUE	24	FALSE	0	AP13_Pyrim	[NH2]c1nc([*])cc([*])n1	FALSE
3	7	TRUE	TRUE	3REY	12	TRUE	25	FALSE	0	AmP12_Py	[*]c1nc([NH][*])ccc1[*]	FALSE
3	8	TRUE	TRUE	3REY	12	FALSE	25	FALSE	0			FALSE
3	9	TRUE	TRUE	3REY	12	FALSE	25	FALSE	0			FALSE
3	10	TRUE	TRUE	3REY	12	FALSE	25	FALSE	0			FALSE
3	11	TRUE	TRUE	3REY	12	FALSE	25	FALSE	0			FALSE
3	12	TRUE	TRUE	3REY	12	TRUE	26	FALSE	0	AmThiaz12	[*][NH]c1sc([*])c([*])n1	FALSE
3	13	TRUE	TRUE	3REY	12	TRUE	27	FALSE	0	2c_2aminopyr-fused3	Nc1nc2c(c([*])n1)cccc2[*]	FALSE
3	14	TRUE	TRUE	3REY	12	FALSE	27	FALSE	0			FALSE
3	15	TRUE	TRUE	3REY	12	TRUE	28	FALSE	0	AP13_Pyrim	[NH2]c1nc([*])cc([*])n1	FALSE
3	16	TRUE	TRUE	3REY	12	FALSE	28	FALSE	0			FALSE
3	17	TRUE	TRUE	3REY	12	FALSE	28	FALSE	0			FALSE
3	19	TRUE	TRUE	3REY	12	FALSE	28	FALSE	0			FALSE
3	21	TRUE	TRUE	3REY	13	TRUE	29	FALSE	0	AP13_Triaz	[NH2]c1nc([*])nc([*])n1	FALSE
3	22	TRUE	TRUE	3REY	13	FALSE	29	FALSE	0			TRUE
3	23	TRUE	TRUE	3REY	13	FALSE	29	FALSE	0			FALSE
3	24	TRUE	TRUE	3REY	13	FALSE	29	FALSE	0			FALSE
3	25	TRUE	TRUE	3REY	13	FALSE	29	FALSE	0			FALSE
3	26	TRUE	TRUE	3REY	13	FALSE	29	FALSE	0			FALSE
3	27	TRUE	TRUE	3REY	13	FALSE	29	FALSE	0			FALSE
3	28	TRUE	TRUE	3REY	13	FALSE	29	FALSE	0			FALSE
3	29	TRUE	TRUE	3REY	13	FALSE	29	FALSE	0			FALSE
3	30	TRUE	TRUE	3REY	13	FALSE	29	FALSE	0			FALSE
3	31	TRUE	TRUE	3REY	13	TRUE	30	FALSE	0	AmP12_Py	[*]c1nc([NH][*])ccc1[*]	FALSE
3	32	TRUE	TRUE	3REY	13	FALSE	30	FALSE	0			FALSE
3	33	TRUE	TRUE	3REY	13	FALSE	30	FALSE	0			FALSE
3	34	TRUE	TRUE	3REY	13	FALSE	30	FALSE	0			TRUE
3	35	TRUE	TRUE	3REY	13	FALSE	30	FALSE	0			FALSE
3	36	TRUE	TRUE	3REY	13	FALSE	30	FALSE	0			FALSE
3	37	TRUE	TRUE	3REY	13	FALSE	30	FALSE	0			FALSE
3	38	TRUE	TRUE	3REY	13	FALSE	30	FALSE	0			FALSE
3	39	TRUE	TRUE	3REY	13	TRUE	31	FALSE	0	AmP12_Py	[*]c1nc([NH][*])ccc1[*]	FALSE
3	40	TRUE	TRUE	3REY	13	FALSE	31	FALSE	0			FALSE
3	41	TRUE	TRUE	3REY	14	TRUE	32	FALSE	0	AmP12_Diaz	[*]c1nc([NH][*])cnc1[*]	FALSE
3	42	TRUE	TRUE	3REY	14	TRUE	33	FALSE	0	AmP13_Pyrim	[*]c1nc([NH][*])cc([*])n1	FALSE
3	43	TRUE	TRUE	3REY	14	FALSE	33	FALSE	0			FALSE
3	44	TRUE	TRUE	3REY	14	FALSE	33	FALSE	0			FALSE
3	45	TRUE	TRUE	3REY	14	TRUE	34	FALSE	0	2c14	[*]c1nc2c([*])cccc2c([*])c1	FALSE
3	46	TRUE	TRUE	3REY	14	FALSE	34	FALSE	0			TRUE
3	47	TRUE	TRUE	3REY	14	FALSE	34	FALSE	0			FALSE
3	48	TRUE	TRUE	3REY	14	TRUE	35	FALSE	0	Triazole	[*]c1[nH]nc([*])n1	FALSE
3	49	TRUE	TRUE	3REY	14	FALSE	35	FALSE	0			FALSE
3	50	TRUE	TRUE	3REY	15	TRUE	36	FALSE	0	1c_Triazole	[*]n1nc([*])c(N)n1	FALSE
3	51	TRUE	TRUE	3REY	15	TRUE	37	FALSE	0	AP13_Py	[NH2]c1c([*])c([*])cc([*])n1	FALSE
3	52	TRUE	TRUE	3REY	15	FALSE	37	FALSE	0			FALSE
3	53	TRUE	TRUE	3REY	15	FALSE	37	FALSE	0			FALSE
3	54	TRUE	TRUE	3REY	15	FALSE	37	FALSE	0			FALSE
3	56	TRUE	TRUE	3REY	15	FALSE	37	FALSE	0			FALSE
3	57	TRUE	TRUE	3REY	15	FALSE	37	FALSE	0			FALSE
3	58	TRUE	TRUE	3REY	15	FALSE	37	FALSE	0			FALSE
3	59	TRUE	TRUE	3REY	15	TRUE	38	FALSE	0	AP13_Pyrim	[NH2]c1nc([*])cc([*])n1	FALSE
3	60	TRUE	TRUE	3REY	15	FALSE	38	FALSE	0			FALSE
3	61	TRUE	TRUE	3REY	15	FALSE	38	FALSE	0			FALSE
3	62	TRUE	TRUE	3REY	15	FALSE	38	FALSE	0			FALSE
4	0	TRUE	TRUE	3REY	15	FALSE	38	FALSE	0			FALSE
4	1	TRUE	TRUE	3REY	15	FALSE	38	FALSE	0			FALSE
4	3	TRUE	TRUE	3REY	15	FALSE	38	FALSE	0			FALSE
4	4	TRUE	TRUE	3REY	15	FALSE	38	FALSE	0			FALSE
4	6	TRUE	TRUE	3REY	16	TRUE	39	FALSE	0	2c9	[*]c1nc2[nH]cnc2c([*])[n,c]1	FALSE
4	7	TRUE	TRUE	3REY	16	FALSE	39	FALSE	0			FALSE
4	8	TRUE	TRUE	3REY	16	FALSE	39	FALSE	0			FALSE
4	10	TRUE	TRUE	3REY	16	FALSE	39	FALSE	0			FALSE
4	11	TRUE	TRUE	3REY	16	FALSE	39	FALSE	0			FALSE
4	12	TRUE	TRUE	3REY	16	FALSE	39	FALSE	0			FALSE
4	13	TRUE	TRUE	3REY	17	TRUE	40	FALSE	0	2c3	[NH2]c1c2ncn([*])c2ncn1	FALSE
4	14	TRUE	TRUE	3REY	17	FALSE	40	FALSE	0			TRUE
4	16	TRUE	TRUE	3REY	17	TRUE	41	FALSE	0	AmP12_Diaz	[*]c1nc([NH][*])cnc1[*]	FALSE
4	17	TRUE	TRUE	3REY	17	TRUE	42	FALSE	0	AmP12_Py	[*]c1nc([NH][*])ccc1[*]	FALSE
4	18	TRUE	TRUE	3REY	17	FALSE	42	FALSE	0			FALSE
4	19	TRUE	TRUE	3REY	17	FALSE	42	FALSE	0			FALSE
4	20	TRUE	TRUE	3REY	17	FALSE	42	FALSE	0			FALSE
4	21	TRUE	TRUE	3REY	17	TRUE	43	FALSE	0	AmP13_Pyrim	[*]c1nc([NH][*])cc([*])n1	FALSE
4	24	TRUE	TRUE	3REY	17	FALSE	43	FALSE	0			FALSE
4	25	TRUE	TRUE	3REY	17	FALSE	43	FALSE	0			FALSE
4	26	TRUE	TRUE	3REY	17	FALSE	43	FALSE	0			FALSE
4	27	TRUE	TRUE	3REY	17	FALSE	43	FALSE	0			FALSE
4	28	TRUE	TRUE	3REY	17	FALSE	43	FALSE	0			FALSE
4	30	TRUE	TRUE	3REY	17	TRUE	44	FALSE	0	AP13_Pyrim	[NH2]c1nc([*])cc([*])n1	FALSE
4	31	TRUE	TRUE	3REY	17	TRUE	45	FALSE	0	AP13_Pyrim	[NH2]c1nc([*])cc([*])n1	FALSE
4	32	TRUE	TRUE	3REY	17	FALSE	45	FALSE	0			FALSE
4	33	TRUE	TRUE	3REY	17	FALSE	45	FALSE	0			FALSE
4	34	TRUE	TRUE	3REY	17	FALSE	45	FALSE	0			FALSE
4	37	TRUE	TRUE	3REY	17	FALSE	45	FALSE	0			FALSE
4	38	TRUE	TRUE	3REY	17	FALSE	45	FALSE	0			FALSE
4	39	TRUE	TRUE	3REY	17	FALSE	45	FALSE	0			TRUE
4	40	TRUE	TRUE	3REY	17	TRUE	46	FALSE	0	AmThiaz12	[*][NH]c1sc([*])c([*])n1	FALSE
4	41	TRUE	TRUE	3REY	17	FALSE	46	FALSE	0			FALSE
4	42	TRUE	TRUE	3REY	17	FALSE	46	FALSE	0			FALSE
4	43	TRUE	TRUE	3REY	17	FALSE	46	FALSE	0			FALSE
4	44	TRUE	TRUE	3REY	17	FALSE	46	FALSE	0			FALSE
4	45	TRUE	TRUE	3REY	17	FALSE	46	FALSE	0			TRUE
4	46	TRUE	TRUE	3REY	17	TRUE	47	FALSE	0	Triazole	[*]c1[nH]nc([*])n1	FALSE
4	47	TRUE	TRUE	3REY	17	TRUE	48	FALSE	0	AP13_Triaz	[NH2]c1nc([*])nc([*])n1	FALSE
4	49	TRUE	TRUE	3REY	17	FALSE	48	FALSE	0			FALSE
4	50	TRUE	TRUE	3REY	17	FALSE	48	FALSE	0			FALSE
4	51	TRUE	TRUE	3REY	17	FALSE	48	FALSE	0			FALSE
4	52	TRUE	TRUE	3REY	17	FALSE	48	FALSE	0			FALSE
4	53	TRUE	TRUE	3REY	17	TRUE	49	FALSE	0	2c14	[*]c1nc2c([*])cccc2c([*])c1	FALSE
4	54	TRUE	TRUE	3REY	17	FALSE	49	FALSE	0			FALSE
4	55	TRUE	TRUE	3REY	17	FALSE	49	FALSE	0			FALSE
4	56	TRUE	TRUE	3REY	17	FALSE	49	FALSE	0			FALSE
4	58	TRUE	TRUE	3REY	17	FALSE	49	FALSE	0			FALSE
4	59	TRUE	TRUE	3REY	17	FALSE	49	FALSE	0			FALSE
4	60	TRUE	TRUE	3REY	17	FALSE	49	FALSE	0			FALSE
4	61	TRUE	TRUE	3REY	17	FALSE	49	FALSE	0			FALSE
4	62	TRUE	TRUE	3REY	17	FALSE	49	FALSE	0			FALSE
4	63	TRUE	TRUE	3REY	17	FALSE	49	FALSE	0			FALSE
5	0	TRUE	TRUE	3REY	17	FALSE	49	FALSE	0			FALSE
5	1	TRUE	TRUE	3REY	18	TRUE	50	FALSE	0	2c15	[*]c1cc2nc([NH][*])n([*])c2[n,c]c1[*]	FALSE
5	2	TRUE	TRUE	3REY	18	TRUE	51	FALSE	0	AmThiaz12	[*][NH]c1sc([*])c([*])n1	FALSE
5	3	TRUE	TRUE	3REY	18	FALSE	51	FALSE	0			FALSE
5	4	TRUE	TRUE	3REY	18	TRUE	52	FALSE	0	AP13_Pyrim	[NH2]c1nc([*])cc([*])n1	FALSE
5	6	TRUE	TRUE	3REY	18	FALSE	52	FALSE	0			FALSE
5	7	TRUE	TRUE	3REY	18	FALSE	52	FALSE	0			FALSE
5	8	TRUE	TRUE	3REY	18	FALSE	52	FALSE	0			FALSE
5	9	TRUE	TRUE	3REY	18	FALSE	52	FALSE	0			FALSE
5	10	TRUE	TRUE	3REY	18	FALSE	52	FALSE	0			FALSE
5	12	TRUE	TRUE	3REY	18	FALSE	52	FALSE	0			TRUE
5	13	TRUE	TRUE	3REY	18	FALSE	52	FALSE	0			FALSE
5	14	TRUE	TRUE	3REY	18	FALSE	52	FALSE	0			FALSE
5	15	TRUE	TRUE	3REY	18	TRUE	53	FALSE	0	AmP13_Pyrim	[*]c1nc([NH][*])cc([*])n1	FALSE
5	16	TRUE	TRUE	3REY	18	FALSE	53	FALSE	0			FALSE
5	17	TRUE	TRUE	3REY	18	FALSE	53	FALSE	0			FALSE
5	18	TRUE	TRUE	3REY	18	FALSE	53	FALSE	0			FALSE
5	19	TRUE	TRUE	3REY	18	FALSE	53	FALSE	0			FALSE
5	20	TRUE	TRUE	3REY	18	FALSE	53	FALSE	0			FALSE
5	21	TRUE	TRUE	3REY	18	TRUE	54	FALSE	0	2c_new10	c1(c([*])c([*])o2)c2ccc([*])c1	FALSE
5	22	TRUE	TRUE	3REY	18	FALSE	54	FALSE	0			FALSE
5	23	TRUE	TRUE	3REY	18	FALSE	54	FALSE	0			FALSE
5	24	TRUE	TRUE	3REY	18	TRUE	55	FALSE	0	1c_Triazole	[*]n1nc([*])c(N)n1	FALSE
5	25	TRUE	TRUE	3REY	18	FALSE	55	FALSE	0			FALSE
5	26	TRUE	TRUE	3REY	18	FALSE	55	FALSE	0			FALSE
5	27	TRUE	TRUE	3REY	18	FALSE	55	FALSE	0			FALSE
5	28	TRUE	TRUE	3REY	18	TRUE	56	FALSE	0	AP13_Pyrim	[NH2]c1nc([*])cc([*])n1	FALSE
5	29	TRUE	TRUE	3REY	18	FALSE	56	FALSE	0			FALSE
5	30	TRUE	TRUE	3REY	18	TRUE	57	FALSE	0	AP13_Triaz	[NH2]c1nc([*])nc([*])n1	FALSE
5	31	TRUE	TRUE	3REY	18	FALSE	57	FALSE	0			FALSE
5	32	TRUE	TRUE	3REY	18	TRUE	58	FALSE	0	Triazole	[*]c1[nH]nc([*])n1	FALSE
5	33	TRUE	TRUE	3REY	18	FALSE	58	FALSE	0			FALSE
5	34	TRUE	TRUE	3REY	18	FALSE	58	FALSE	0			FALSE
5	35	TRUE	TRUE	3REY	18	FALSE	58	FALSE	0			FALSE
5	37	TRUE	TRUE	3REY	18	FALSE	58	FALSE	0			FALSE
5	38	TRUE	TRUE	3REY	18	TRUE	59	FALSE	0	AP13_Triaz	[NH2]c1nc([*])nc([*])n1	FALSE
5	40	TRUE	TRUE	3REY	18	FALSE	59	FALSE	0			FALSE
5	41	TRUE	TRUE	3REY	18	TRUE	60	FALSE	0	AP13_Triaz	[NH2]c1nc([*])nc([*])n1	FALSE
5	42	TRUE	TRUE	3REY	18	FALSE	60	FALSE	0			FALSE
5	43	TRUE	TRUE	3REY	18	FALSE	60	FALSE	0			FALSE
5	44	TRUE	TRUE	3REY	18	TRUE	61	FALSE	0	AP13_Py	[NH2]c1c([*])c([*])cc([*])n1	FALSE
5	45	TRUE	TRUE	3REY	18	TRUE	62	FALSE	0	AP13_Pyrim	[NH2]c1nc([*])cc([*])n1	FALSE
5	46	TRUE	TRUE	3REY	18	FALSE	62	FALSE	0			FALSE
5	47	TRUE	TRUE	3REY	18	FALSE	62	FALSE	0			FALSE
5	48	TRUE	TRUE	3REY	18	FALSE	62	FALSE	0			FALSE
5	49	TRUE	TRUE	3REY	18	FALSE	62	FALSE	0			FALSE
5	50	TRUE	TRUE	3REY	18	FALSE	62	FALSE	0			FALSE
5	52	TRUE	TRUE	3REY	18	FALSE	62	FALSE	0			FALSE
5	53	TRUE	TRUE	3REY	18	FALSE	62	FALSE	0			FALSE
5	54	TRUE	TRUE	3REY	18	FALSE	62	FALSE	0			FALSE
5	55	TRUE	TRUE	3REY	18	FALSE	62	FALSE	0			FALSE
5	56	TRUE	TRUE	3REY	18	FALSE	62	FALSE	0			FALSE
5	57	TRUE	TRUE	3REY	18	TRUE	63	FALSE	0	AmP12_Pyrim	[*]c1nc([NH][*])nc([*])c1[*]	FALSE
5	58	TRUE	TRUE	3REY	18	FALSE	63	FALSE	0			FALSE
5	59	TRUE	TRUE	3REY	18	FALSE	63	FALSE	0			FALSE
5	60	TRUE	TRUE	3REY	18	FALSE	63	FALSE	0			FALSE
5	62	TRUE	TRUE	3REY	18	FALSE	63	FALSE	0			FALSE
5	63	TRUE	TRUE	3REY	18	TRUE	64	FALSE	0	AP13_Py	[NH2]c1c([*])c([*])cc([*])n1	FALSE
6	1	TRUE	TRUE	3REY	18	FALSE	64	FALSE	0			FALSE
6	2	TRUE	TRUE	3REY	18	FALSE	64	FALSE	0			FALSE
6	3	TRUE	TRUE	3REY	18	TRUE	65	FALSE	0	AmP12_Py	[*]c1nc([NH][*])ccc1[*]	FALSE
6	4	TRUE	TRUE	3REY	18	FALSE	65	FALSE	0			FALSE
6	5	TRUE	TRUE	3REY	18	FALSE	65	FALSE	0			FALSE
6	6	TRUE	TRUE	3REY	18	FALSE	65	FALSE	0			FALSE
6	7	TRUE	TRUE	3REY	18	TRUE	66	FALSE	0	AP13_Triaz	[NH2]c1nc([*])nc([*])n1	FALSE
6	8	TRUE	TRUE	3REY	18	FALSE	66	FALSE	0			FALSE
6	9	TRUE	TRUE	3REY	18	FALSE	66	FALSE	0			FALSE
6	11	TRUE	TRUE	3REY	18	FALSE	66	FALSE	0			FALSE
6	12	TRUE	TRUE	3REY	18	FALSE	66	FALSE	0			FALSE
6	13	TRUE	TRUE	3REY	18	FALSE	66	FALSE	0			FALSE
6	14	TRUE	TRUE	3REY	18	FALSE	66	FALSE	0			FALSE
6	16	TRUE	TRUE	3REY	18	TRUE	67	FALSE	0	AP12_Diaz	[NH2]c1nc([*])c([*])nc1	FALSE
6	17	TRUE	TRUE	3REY	18	FALSE	67	FALSE	0			TRUE
6	18	TRUE	TRUE	3REY	18	FALSE	67	FALSE	0			FALSE
6	19	TRUE	TRUE	3REY	18	FALSE	67	FALSE	0			FALSE
6	20	TRUE	TRUE	3REY	18	FALSE	67	FALSE	0			FALSE
6	21	TRUE	TRUE	3REY	18	FALSE	67	FALSE	0			FALSE
6	22	TRUE	TRUE	3REY	18	TRUE	68	FALSE	0	2c14	[*]c1nc2c([*])cccc2c([*])c1	FALSE
6	23	TRUE	TRUE	3REY	18	FALSE	68	FALSE	0			FALSE
6	24	TRUE	TRUE	3REY	18	FALSE	68	FALSE	0			FALSE
6	25	TRUE	TRUE	3REY	18	FALSE	68	FALSE	0			FALSE
6	26	TRUE	TRUE	3REY	18	FALSE	68	FALSE	0			FALSE
6	27	TRUE	TRUE	3REY	18	FALSE	68	FALSE	0			FALSE
6	28	TRUE	TRUE	3REY	18	TRUE	69	FALSE	0	1c_Triazole	[*]n1nc([*])c(N)n1	FALSE
6	29	TRUE	TRUE	3REY	18	FALSE	69	FALSE	0			FALSE
6	30	TRUE	TRUE	3REY	18	FALSE	69	FALSE	0			FALSE
6	31	TRUE	TRUE	3REY	18	FALSE	69	FALSE	0			FALSE
6	32	TRUE	TRUE	3REY	18	FALSE	69	FALSE	0			FALSE
6	33	TRUE	TRUE	3REY	18	FALSE	69	FALSE	0			FALSE
6	36	TRUE	TRUE	3REY	18	FALSE	69	FALSE	0			FALSE
6	37	TRUE	TRUE	3REY	18	FALSE	69	FALSE	0			FALSE
6	38	TRUE	TRUE	3REY	18	TRUE	70	FALSE	0	AmP13_Pyrim	[*]c1nc([NH][*])cc([*])n1	FALSE
6	39	TRUE	TRUE	3REY	18	FALSE	70	FALSE	0			FALSE
6	41	TRUE	TRUE	3REY	18	FALSE	70	FALSE	0			TRUE
6	42	TRUE	TRUE	3REY	18	FALSE	70	FALSE	0			TRUE
6	45	TRUE	TRUE	3REY	18	FALSE	70	FALSE	0			FALSE
6	46	TRUE	TRUE	3REY	18	FALSE	70	FALSE	0			TRUE
6	47	TRUE	TRUE	3REY	18	FALSE	70	FALSE	0			FALSE
6	48	TRUE	TRUE	3REY	18	TRUE	71	FALSE	0	AP13_Py	[NH2]c1c([*])c([*])cc([*])n1	FALSE
6	49	TRUE	TRUE	3REY	18	TRUE	72	FALSE	0	AmP13_Pyrim	[*]c1nc([NH][*])cc([*])n1	FALSE
6	50	TRUE	TRUE	3REY	18	FALSE	72	FALSE	0			FALSE
6	51	TRUE	TRUE	3REY	18	FALSE	72	FALSE	0			FALSE
6	52	TRUE	TRUE	3REY	18	FALSE	72	FALSE	0			FALSE
6	53	TRUE	TRUE	3REY	18	FALSE	72	FALSE	0			FALSE
6	54	TRUE	TRUE	3REY	18	FALSE	72	FALSE	0			FALSE
6	55	TRUE	TRUE	3REY	18	FALSE	72	FALSE	0			FALSE
6	56	TRUE	TRUE	3REY	18	FALSE	72	FALSE	0			TRUE
6	57	TRUE	TRUE	3REY	18	FALSE	72	FALSE	0			FALSE
6	58	TRUE	TRUE	3REY	18	TRUE	73	FALSE	0	Triazole	[*]c1[nH]nc([*])n1	FALSE
6	59	TRUE	TRUE	3REY	18	FALSE	73	FALSE	0			TRUE
6	60	TRUE	TRUE	3REY	18	FALSE	73	FALSE	0			FALSE
6	61	TRUE	TRUE	3REY	18	FALSE	73	FALSE	0			FALSE
6	62	TRUE	TRUE	3REY	18	FALSE	73	FALSE	0			FALSE
6	63	TRUE	TRUE	3REY	18	TRUE	74	FALSE	0	AP13_Pyrim	[NH2]c1nc([*])cc([*])n1	FALSE
7	0	TRUE	TRUE	3REY	18	FALSE	74	FALSE	0			FALSE
7	1	TRUE	TRUE	3REY	18	FALSE	74	FALSE	0			FALSE
7	3	TRUE	TRUE	3REY	18	FALSE	74	FALSE	0			FALSE
7	4	TRUE	TRUE	3REY	18	FALSE	74	FALSE	0			FALSE
7	5	TRUE	TRUE	3REY	18	FALSE	74	FALSE	0			TRUE
7	6	TRUE	TRUE	3REY	18	TRUE	75	FALSE	0	2c_new10	c1(c([*])c([*])o2)c2ccc([*])c1	FALSE
7	7	TRUE	TRUE	3REY	18	TRUE	76	FALSE	0	AP13_Pyrim	[NH2]c1nc([*])cc([*])n1	TRUE
7	9	TRUE	TRUE	3REY	18	FALSE	76	FALSE	0			FALSE
7	10	TRUE	TRUE	3REY	18	FALSE	76	FALSE	0			FALSE
7	12	TRUE	TRUE	3REY	18	TRUE	77	FALSE	0	AP13_Triaz	[NH2]c1nc([*])nc([*])n1	FALSE
7	13	TRUE	TRUE	3REY	18	FALSE	77	FALSE	0			FALSE
7	14	TRUE	TRUE	3REY	18	FALSE	77	FALSE	0			FALSE
7	15	TRUE	TRUE	3REY	18	FALSE	77	FALSE	0			FALSE
7	16	TRUE	TRUE	3REY	18	FALSE	77	FALSE	0			TRUE
7	17	TRUE	TRUE	3REY	18	FALSE	77	FALSE	0			FALSE
7	18	TRUE	TRUE	3REY	18	TRUE	78	FALSE	0	2c14	[*]c1nc2c([*])cccc2c([*])c1	FALSE
7	19	TRUE	TRUE	3REY	18	FALSE	78	FALSE	0			FALSE
7	20	TRUE	TRUE	3REY	18	FALSE	78	FALSE	0			FALSE
7	21	TRUE	TRUE	3REY	18	FALSE	78	FALSE	0			FALSE
7	22	TRUE	TRUE	3REY	18	FALSE	78	FALSE	0			FALSE
7	23	TRUE	TRUE	3REY	18	FALSE	78	FALSE	0			FALSE
7	24	TRUE	TRUE	3REY	18	FALSE	78	FALSE	0			FALSE
7	25	TRUE	TRUE	3REY	18	TRUE	79	FALSE	0	AP13_Pyrim	[NH2]c1nc([*])cc([*])n1	FALSE
7	26	TRUE	TRUE	3REY	18	FALSE	79	FALSE	0			FALSE
7	27	TRUE	TRUE	3REY	18	FALSE	79	FALSE	0			FALSE
7	28	TRUE	TRUE	3REY	18	FALSE	79	FALSE	0			FALSE
7	29	TRUE	TRUE	3REY	18	FALSE	79	FALSE	0			FALSE
7	30	TRUE	TRUE	3REY	18	TRUE	80	FALSE	0	AmP12_Py	[*]c1nc([NH][*])ccc1[*]	FALSE
7	31	TRUE	TRUE	3REY	18	FALSE	80	FALSE	0			TRUE
7	32	TRUE	TRUE	3REY	18	FALSE	80	FALSE	0			FALSE
7	33	TRUE	TRUE	3REY	18	FALSE	80	FALSE	0			FALSE
7	34	TRUE	TRUE	3REY	18	FALSE	80	FALSE	0			TRUE
7	35	TRUE	TRUE	3REY	18	FALSE	80	FALSE	0			FALSE
7	36	TRUE	TRUE	3REY	18	FALSE	80	FALSE	0			FALSE
7	37	TRUE	TRUE	3REY	18	FALSE	80	FALSE	0			FALSE
7	38	TRUE	TRUE	3REY	18	FALSE	80	FALSE	0			FALSE
7	39	TRUE	TRUE	3REY	18	TRUE	81	FALSE	0	AP13_Pyrim	[NH2]c1nc([*])cc([*])n1	FALSE
7	40	TRUE	TRUE	3REY	18	FALSE	81	FALSE	0			FALSE
7	41	TRUE	TRUE	3REY	18	FALSE	81	FALSE	0			FALSE
7	43	TRUE	TRUE	3REY	18	TRUE	82	FALSE	0	AP13_Triaz	[NH2]c1nc([*])nc([*])n1	FALSE
7	44	TRUE	TRUE	3REY	18	FALSE	82	FALSE	0			FALSE
7	46	TRUE	TRUE	3REY	18	FALSE	82	FALSE	0			FALSE
7	48	TRUE	TRUE	3REY	18	FALSE	82	FALSE	0			FALSE
7	49	TRUE	TRUE	3REY	18	TRUE	83	FALSE	0	AmP12_Py	[*]c1nc([NH][*])ccc1[*]	FALSE
7	50	TRUE	TRUE	3REY	18	TRUE	84	FALSE	0	AP13_Pyrim	[NH2]c1nc([*])cc([*])n1	FALSE
7	52	TRUE	TRUE	3REY	18	TRUE	85	FALSE	0	AmP12_Py	[*]c1nc([NH][*])ccc1[*]	FALSE
7	54	TRUE	TRUE	3REY	18	FALSE	85	FALSE	0			FALSE
7	55	TRUE	TRUE	3REY	18	TRUE	86	FALSE	0	AP13_Triaz	[NH2]c1nc([*])nc([*])n1	FALSE
7	56	TRUE	TRUE	3REY	18	TRUE	87	FALSE	0	2c14	[*]c1nc2c([*])cccc2c([*])c1	FALSE
7	57	TRUE	TRUE	3REY	18	FALSE	87	FALSE	0			FALSE
7	58	TRUE	TRUE	3REY	18	TRUE	88	FALSE	0	AP12_Diaz	[NH2]c1nc([*])c([*])nc1	FALSE
7	59	TRUE	TRUE	3REY	18	FALSE	88	FALSE	0			FALSE
7	60	TRUE	TRUE	3REY	18	FALSE	88	FALSE	0			TRUE
7	61	TRUE	TRUE	3REY	18	TRUE	89	FALSE	0	AP13_Pyrim	[NH2]c1nc([*])cc([*])n1	FALSE
7	62	TRUE	TRUE	3REY	18	FALSE	89	FALSE	0			FALSE
7	63	TRUE	TRUE	3REY	18	FALSE	89	FALSE	0			FALSE
8	0	TRUE	TRUE	3REY	18	FALSE	89	FALSE	0			FALSE
8	1	TRUE	TRUE	3REY	18	FALSE	89	FALSE	0			FALSE
8	2	TRUE	TRUE	3REY	18	FALSE	89	FALSE	0			FALSE
8	3	TRUE	TRUE	3REY	18	FALSE	89	FALSE	0			FALSE
8	4	TRUE	TRUE	3REY	18	FALSE	89	FALSE	0			FALSE
8	5	TRUE	TRUE	3REY	18	FALSE	89	FALSE	0			FALSE
8	7	TRUE	TRUE	3REY	18	FALSE	89	FALSE	0			FALSE
8	8	TRUE	TRUE	3REY	18	FALSE	89	FALSE	0			TRUE
8	9	TRUE	TRUE	3REY	18	FALSE	89	FALSE	0			FALSE
8	10	TRUE	TRUE	3REY	18	FALSE	89	FALSE	0			FALSE
8	11	TRUE	TRUE	3REY	18	FALSE	89	FALSE	0			FALSE
8	12	TRUE	TRUE	3REY	18	FALSE	89	FALSE	0			FALSE
8	13	TRUE	TRUE	3REY	18	FALSE	89	FALSE	0			FALSE
8	14	TRUE	TRUE	3REY	18	FALSE	89	FALSE	0			FALSE
8	15	TRUE	TRUE	3REY	18	FALSE	89	FALSE	0			FALSE
8	16	TRUE	TRUE	3REY	18	FALSE	89	FALSE	0			FALSE
8	17	TRUE	TRUE	3REY	18	FALSE	89	FALSE	0			FALSE
8	19	TRUE	TRUE	3REY	18	TRUE	90	FALSE	0	AP13_Triaz	[NH2]c1nc([*])nc([*])n1	FALSE
8	21	TRUE	TRUE	3REY	18	TRUE	91	FALSE	0	Triazole	[*]c1[nH]nc([*])n1	FALSE
8	22	TRUE	TRUE	3REY	18	TRUE	92	FALSE	0	AmP12_Pyrim	[*]c1nc([NH][*])nc([*])c1[*]	FALSE
8	23	TRUE	TRUE	3REY	18	FALSE	92	FALSE	0			FALSE
8	24	TRUE	TRUE	3REY	18	TRUE	93	FALSE	0	AmP12_Py	[*]c1nc([NH][*])ccc1[*]	FALSE
8	25	TRUE	TRUE	3REY	18	FALSE	93	FALSE	0			FALSE
8	26	TRUE	TRUE	3REY	18	FALSE	93	FALSE	0			FALSE
8	27	TRUE	TRUE	3REY	18	FALSE	93	FALSE	0			TRUE
8	28	TRUE	TRUE	3REY	18	FALSE	93	FALSE	0			FALSE
8	30	TRUE	TRUE	3REY	18	FALSE	93	FALSE	0			FALSE
8	31	TRUE	TRUE	3REY	18	FALSE	93	FALSE	0			FALSE
8	32	TRUE	TRUE	3REY	18	FALSE	93	FALSE	0			FALSE
8	33	TRUE	TRUE	3REY	18	FALSE	93	FALSE	0			FALSE
8	34	TRUE	TRUE	3REY	18	FALSE	93	FALSE	0			FALSE
8	35	TRUE	TRUE	3REY	18	FALSE	93	FALSE	0			FALSE
8	36	TRUE	TRUE	3REY	18	FALSE	93	FALSE	0			FALSE
8	38	TRUE	TRUE	3REY	18	FALSE	93	FALSE	0			FALSE
8	41	TRUE	TRUE	3REY	18	FALSE	93	FALSE	0			FALSE
8	42	TRUE	TRUE	3REY	18	FALSE	93	FALSE	0			FALSE
8	43	TRUE	TRUE	3REY	18	FALSE	93	FALSE	0			FALSE
8	44	TRUE	TRUE	3REY	18	FALSE	93	FALSE	0			FALSE
8	45	TRUE	TRUE	3REY	18	FALSE	93	FALSE	0			FALSE
8	46	TRUE	TRUE	3REY	18	FALSE	93	FALSE	0			FALSE
8	47	TRUE	TRUE	3REY	18	FALSE	93	FALSE	0			FALSE
8	48	TRUE	TRUE	3REY	18	FALSE	93	FALSE	0			FALSE
8	49	TRUE	TRUE	3REY	18	TRUE	94	FALSE	0	AP13_Triaz	[NH2]c1nc([*])nc([*])n1	FALSE
8	50	TRUE	TRUE	3REY	18	TRUE	95	FALSE	0	AmP12_Py	[*]c1nc([NH][*])ccc1[*]	FALSE
8	51	TRUE	TRUE	3REY	18	FALSE	95	FALSE	0			TRUE
8	52	TRUE	TRUE	3REY	18	FALSE	95	FALSE	0			FALSE
8	53	TRUE	TRUE	3REY	18	FALSE	95	FALSE	0			FALSE
8	54	TRUE	TRUE	3REY	18	TRUE	96	FALSE	0	AP13_Py	[NH2]c1c([*])c([*])cc([*])n1	TRUE
8	55	TRUE	TRUE	3REY	18	FALSE	96	FALSE	0			FALSE
8	56	TRUE	TRUE	3REY	18	FALSE	96	FALSE	0			FALSE
8	57	TRUE	TRUE	3REY	18	FALSE	96	FALSE	0			FALSE
8	58	TRUE	TRUE	3REY	18	FALSE	96	FALSE	0			FALSE
8	59	TRUE	TRUE	3REY	18	FALSE	96	FALSE	0			FALSE
8	60	TRUE	TRUE	3REY	18	FALSE	96	FALSE	0			FALSE
8	62	TRUE	TRUE	3REY	18	FALSE	96	FALSE	0			FALSE
8	63	TRUE	TRUE	3REY	18	FALSE	96	FALSE	0			FALSE
9	0	TRUE	TRUE	3REY	18	FALSE	96	FALSE	0			FALSE
9	1	TRUE	TRUE	3REY	18	TRUE	97	FALSE	0	AP13_Triaz	[NH2]c1nc([*])nc([*])n1	FALSE
9	2	TRUE	TRUE	3REY	18	FALSE	97	FALSE	0			FALSE
9	3	TRUE	TRUE	3REY	18	FALSE	97	FALSE	0			FALSE
9	4	TRUE	TRUE	3REY	18	TRUE	98	FALSE	0	2c14	[*]c1nc2c([*])cccc2c([*])c1	FALSE
9	5	TRUE	TRUE	3REY	18	FALSE	98	FALSE	0			FALSE
9	6	TRUE	TRUE	3REY	18	FALSE	98	FALSE	0			FALSE
9	8	TRUE	TRUE	3REY	18	FALSE	98	FALSE	0			FALSE
9	9	TRUE	TRUE	3REY	18	FALSE	98	FALSE	0			FALSE
9	10	TRUE	TRUE	3REY	18	FALSE	98	FALSE	0			FALSE
9	11	TRUE	TRUE	3REY	18	FALSE	98	FALSE	0			FALSE
9	12	TRUE	TRUE	3REY	18	FALSE	98	FALSE	0			TRUE
9	13	TRUE	TRUE	3REY	18	FALSE	98	FALSE	0			FALSE
9	14	TRUE	TRUE	3REY	18	FALSE	98	FALSE	0			FALSE
9	15	TRUE	TRUE	3REY	19	TRUE	99	TRUE	1	Am2c3	[*]n1c2ncnc([NH][*])c2nc1	TRUE
9	16	TRUE	TRUE	3REY	19	TRUE	100	FALSE	1	AP13_Triaz	[NH2]c1nc([*])nc([*])n1	FALSE
9	18	TRUE	TRUE	3REY	19	FALSE	100	FALSE	1			FALSE
9	19	TRUE	TRUE	3REY	19	FALSE	100	FALSE	1			FALSE
9	20	TRUE	TRUE	3REY	19	TRUE	101	FALSE	1	AmP12_Pyrim	[*]c1nc([NH][*])nc([*])c1[*]	FALSE
9	21	TRUE	TRUE	3REY	19	FALSE	101	FALSE	1			TRUE
9	22	TRUE	TRUE	3REY	19	FALSE	101	FALSE	1			FALSE
9	23	TRUE	TRUE	3REY	19	FALSE	101	FALSE	1			FALSE
9	24	TRUE	TRUE	3REY	19	FALSE	101	TRUE	2			TRUE
9	25	TRUE	TRUE	3REY	19	FALSE	101	FALSE	2			FALSE
9	26	TRUE	TRUE	3REY	19	FALSE	101	FALSE	2			FALSE
9	27	TRUE	TRUE	3REY	19	TRUE	102	FALSE	2	AmP13_Pyrim	[*]c1nc([NH][*])cc([*])n1	FALSE
9	29	TRUE	TRUE	3REY	19	FALSE	102	FALSE	2			FALSE
9	30	TRUE	TRUE	3REY	19	FALSE	102	FALSE	2			FALSE
9	31	TRUE	TRUE	3REY	19	FALSE	102	FALSE	2			FALSE
9	32	TRUE	TRUE	3REY	19	TRUE	103	FALSE	2	AP13_Pyrim	[NH2]c1nc([*])cc([*])n1	FALSE
9	34	TRUE	TRUE	3REY	19	FALSE	103	FALSE	2			FALSE
9	36	TRUE	TRUE	3REY	19	FALSE	103	FALSE	2			FALSE
9	37	TRUE	TRUE	3REY	19	FALSE	103	FALSE	2			FALSE
9	38	TRUE	TRUE	3REY	19	FALSE	103	FALSE	2			FALSE
9	39	TRUE	TRUE	3REY	19	FALSE	103	FALSE	2			FALSE
9	40	TRUE	TRUE	3REY	19	FALSE	103	FALSE	2			FALSE
9	41	TRUE	TRUE	3REY	19	FALSE	103	FALSE	2			FALSE
9	42	TRUE	TRUE	3REY	19	FALSE	103	FALSE	2			FALSE
9	44	TRUE	TRUE	3REY	19	FALSE	103	FALSE	2			FALSE
9	45	TRUE	TRUE	3REY	19	FALSE	103	FALSE	2			FALSE
9	46	TRUE	TRUE	3REY	19	FALSE	103	FALSE	2			FALSE
9	47	TRUE	TRUE	3REY	19	FALSE	103	FALSE	2			FALSE
9	48	TRUE	TRUE	3REY	19	FALSE	103	FALSE	2			FALSE
9	49	TRUE	TRUE	3REY	19	FALSE	103	FALSE	2			TRUE
9	50	TRUE	TRUE	3REY	19	FALSE	103	FALSE	2			FALSE
9	52	TRUE	TRUE	3REY	19	FALSE	103	FALSE	2			FALSE
9	53	TRUE	TRUE	3REY	19	FALSE	103	FALSE	2			FALSE
9	54	TRUE	TRUE	3REY	19	FALSE	103	FALSE	2			FALSE
9	55	TRUE	TRUE	3REY	19	FALSE	103	FALSE	2			FALSE
9	56	TRUE	TRUE	3REY	19	FALSE	103	FALSE	2			FALSE
9	58	TRUE	TRUE	3REY	19	FALSE	103	FALSE	2			FALSE
9	59	TRUE	TRUE	3REY	19	FALSE	103	FALSE	2			FALSE
9	60	TRUE	TRUE	3REY	19	TRUE	104	FALSE	2	AP13_Pyrim	[NH2]c1nc([*])cc([*])n1	FALSE
9	61	TRUE	TRUE	3REY	19	TRUE	105	FALSE	2	AP13_Triaz	[NH2]c1nc([*])nc([*])n1	FALSE
10	0	TRUE	TRUE	3REY	19	FALSE	105	FALSE	2			FALSE
10	2	TRUE	TRUE	3REY	19	FALSE	105	FALSE	2			FALSE
10	3	TRUE	TRUE	3REY	19	TRUE	106	FALSE	2	AmP12_Pyrim	[*]c1nc([NH][*])nc([*])c1[*]	FALSE
10	4	TRUE	TRUE	3REY	19	FALSE	106	FALSE	2			FALSE
10	5	TRUE	TRUE	3REY	19	FALSE	106	FALSE	2			FALSE
10	6	TRUE	TRUE	3REY	19	FALSE	106	FALSE	2			FALSE
10	7	TRUE	TRUE	3REY	19	FALSE	106	FALSE	2			FALSE
10	8	TRUE	TRUE	3REY	19	FALSE	106	FALSE	2			FALSE
10	9	TRUE	TRUE	3REY	19	TRUE	107	FALSE	2	AmP13_Pyrim	[*]c1nc([NH][*])cc([*])n1	FALSE
10	10	TRUE	TRUE	3REY	19	FALSE	107	FALSE	2			TRUE
10	11	TRUE	TRUE	3REY	19	FALSE	107	FALSE	2			FALSE
10	12	TRUE	TRUE	3REY	19	FALSE	107	FALSE	2			FALSE
10	13	TRUE	TRUE	3REY	19	FALSE	107	FALSE	2			FALSE
10	14	TRUE	TRUE	3REY	19	FALSE	107	FALSE	2			FALSE
10	15	TRUE	TRUE	3REY	19	FALSE	107	FALSE	2			FALSE
10	16	TRUE	TRUE	3REY	19	FALSE	107	FALSE	2			FALSE
10	17	TRUE	TRUE	3REY	19	TRUE	108	FALSE	2	2c_2aminopyr-fused3	Nc1nc2c(c([*])n1)cccc2[*]	FALSE
10	18	TRUE	TRUE	3REY	19	TRUE	109	FALSE	2	2c14	[*]c1nc2c([*])cccc2c([*])c1	TRUE
10	19	TRUE	TRUE	3REY	19	TRUE	110	FALSE	2	AP13_Pyrim	[NH2]c1nc([*])cc([*])n1	FALSE
10	21	TRUE	TRUE	3REY	19	FALSE	110	FALSE	2			FALSE
10	23	TRUE	TRUE	3REY	19	FALSE	110	FALSE	2			TRUE
10	24	TRUE	TRUE	3REY	19	FALSE	110	FALSE	2			TRUE
10	25	TRUE	TRUE	3REY	19	TRUE	111	FALSE	2	2c_new10	c1(c([*])c([*])o2)c2ccc([*])c1	FALSE
10	26	TRUE	TRUE	3REY	19	FALSE	111	FALSE	2			TRUE
10	27	TRUE	TRUE	3REY	19	FALSE	111	FALSE	2			FALSE
10	28	TRUE	TRUE	3REY	19	FALSE	111	FALSE	2			FALSE
10	29	TRUE	TRUE	3REY	19	FALSE	111	FALSE	2			FALSE
10	30	TRUE	TRUE	3REY	19	FALSE	111	FALSE	2			FALSE
10	31	TRUE	TRUE	3REY	19	FALSE	111	FALSE	2			FALSE
10	33	TRUE	TRUE	3REY	19	FALSE	111	FALSE	2			TRUE
10	34	TRUE	TRUE	3REY	19	FALSE	111	FALSE	2			FALSE
10	35	TRUE	TRUE	3REY	19	TRUE	112	FALSE	2	AmP12_Py	[*]c1nc([NH][*])ccc1[*]	FALSE
10	36	TRUE	TRUE	3REY	19	FALSE	112	FALSE	2			FALSE
10	37	TRUE	TRUE	3REY	19	FALSE	112	FALSE	2			FALSE
10	38	TRUE	TRUE	3REY	19	FALSE	112	FALSE	2			FALSE
10	39	TRUE	TRUE	3REY	19	TRUE	113	FALSE	2	AmP12_Pyrim	[*]c1nc([NH][*])nc([*])c1[*]	FALSE
10	41	TRUE	TRUE	3REY	19	FALSE	113	FALSE	2			FALSE
10	42	TRUE	TRUE	3REY	19	FALSE	113	FALSE	2			FALSE
10	44	TRUE	TRUE	3REY	19	TRUE	114	FALSE	2	AmP12_Py	[*]c1nc([NH][*])ccc1[*]	FALSE
10	45	TRUE	TRUE	3REY	19	FALSE	114	FALSE	2			TRUE
10	46	TRUE	TRUE	3REY	19	FALSE	114	FALSE	2			FALSE
10	47	TRUE	TRUE	3REY	19	FALSE	114	FALSE	2			FALSE
10	48	TRUE	TRUE	3REY	19	FALSE	114	FALSE	2			FALSE
10	49	TRUE	TRUE	3REY	19	FALSE	114	FALSE	2			FALSE
10	50	TRUE	TRUE	3REY	19	FALSE	114	FALSE	2			FALSE
10	53	TRUE	TRUE	3REY	19	FALSE	114	FALSE	2			FALSE
10	54	TRUE	TRUE	3REY	19	FALSE	114	FALSE	2			FALSE
10	55	TRUE	TRUE	3REY	19	FALSE	114	FALSE	2			FALSE
10	56	TRUE	TRUE	3REY	19	FALSE	114	FALSE	2			FALSE
10	58	TRUE	TRUE	3REY	19	FALSE	114	FALSE	2			FALSE
10	59	TRUE	TRUE	3REY	19	FALSE	114	FALSE	2			FALSE
10	60	TRUE	TRUE	3REY	19	TRUE	115	FALSE	2	2c14	[*]c1nc2c([*])cccc2c([*])c1	FALSE
10	61	TRUE	TRUE	3REY	19	TRUE	116	FALSE	2	AmP12_Py	[*]c1nc([NH][*])ccc1[*]	FALSE
10	62	TRUE	TRUE	3REY	19	FALSE	116	FALSE	2			TRUE
10	63	TRUE	TRUE	3REY	19	FALSE	116	FALSE	2			FALSE
11	0	TRUE	TRUE	3REY	19	FALSE	116	FALSE	2			FALSE
11	1	TRUE	TRUE	3REY	19	FALSE	116	FALSE	2			TRUE
11	2	TRUE	TRUE	3REY	19	FALSE	116	FALSE	2			FALSE
11	3	TRUE	TRUE	3REY	19	FALSE	116	FALSE	2			TRUE
11	4	TRUE	TRUE	3REY	19	FALSE	116	FALSE	2			FALSE
11	5	TRUE	TRUE	3REY	19	FALSE	116	FALSE	2			TRUE
11	6	TRUE	TRUE	3REY	19	TRUE	117	FALSE	2	AmP12_Py	[*]c1nc([NH][*])ccc1[*]	TRUE
11	7	TRUE	TRUE	3REY	19	FALSE	117	FALSE	2			FALSE
11	8	TRUE	TRUE	3REY	19	TRUE	118	FALSE	2	AP13_Triaz	[NH2]c1nc([*])nc([*])n1	FALSE
11	9	TRUE	TRUE	3REY	19	FALSE	118	FALSE	2			FALSE
11	10	TRUE	TRUE	3REY	19	FALSE	118	FALSE	2			TRUE
11	11	TRUE	TRUE	3REY	19	FALSE	118	FALSE	2			FALSE
11	12	TRUE	TRUE	3REY	19	FALSE	118	FALSE	2			FALSE
11	13	TRUE	TRUE	3REY	19	FALSE	118	FALSE	2			FALSE
11	14	TRUE	TRUE	3REY	19	FALSE	118	FALSE	2			FALSE
11	15	TRUE	TRUE	3REY	19	FALSE	118	FALSE	2			FALSE
11	17	TRUE	TRUE	3REY	19	FALSE	118	FALSE	2			FALSE
11	18	TRUE	TRUE	3REY	19	FALSE	118	FALSE	2			FALSE
11	20	TRUE	TRUE	3REY	19	TRUE	119	FALSE	2	2c14	[*]c1nc2c([*])cccc2c([*])c1	FALSE
11	21	TRUE	TRUE	3REY	19	TRUE	120	FALSE	2	2c_new10	c1(c([*])c([*])o2)c2ccc([*])c1	FALSE
11	22	TRUE	TRUE	3REY	19	FALSE	120	FALSE	2			FALSE
11	23	TRUE	TRUE	3REY	19	FALSE	120	FALSE	2			FALSE
11	24	TRUE	TRUE	3REY	19	FALSE	120	FALSE	2			FALSE
11	25	TRUE	TRUE	3REY	19	FALSE	120	FALSE	2			FALSE
11	26	TRUE	TRUE	3REY	19	TRUE	121	FALSE	2	AmP12_Pyrim	[*]c1nc([NH][*])nc([*])c1[*]	FALSE
11	27	TRUE	TRUE	3REY	19	TRUE	122	FALSE	2	AP13_Pyrim	[NH2]c1nc([*])cc([*])n1	FALSE
11	28	TRUE	TRUE	3REY	19	FALSE	122	FALSE	2			TRUE
11	30	TRUE	TRUE	3REY	19	TRUE	123	FALSE	2	Triazole	[*]c1[nH]nc([*])n1	FALSE
11	32	TRUE	TRUE	3REY	19	FALSE	123	FALSE	2			FALSE
11	33	TRUE	TRUE	3REY	19	TRUE	124	FALSE	2	2c9	[*]c1nc2[nH]cnc2c([*])[n,c]1	FALSE
11	34	TRUE	TRUE	3REY	19	FALSE	124	FALSE	2			FALSE
11	35	TRUE	TRUE	3REY	19	FALSE	124	FALSE	2			FALSE
11	36	TRUE	TRUE	3REY	19	FALSE	124	FALSE	2			FALSE
11	38	TRUE	TRUE	3REY	19	FALSE	124	FALSE	2			FALSE
11	39	TRUE	TRUE	3REY	19	TRUE	125	FALSE	2	AP13_Pyrim	[NH2]c1nc([*])cc([*])n1	TRUE
11	40	TRUE	TRUE	3REY	20	TRUE	126	FALSE	2	2c_new22	[*]c1c(nc(N[*])o2)c2c([*])cc1	FALSE
11	41	TRUE	TRUE	3REY	20	FALSE	126	FALSE	2			FALSE
11	42	TRUE	TRUE	3REY	20	FALSE	126	FALSE	2			FALSE
11	43	TRUE	TRUE	3REY	20	FALSE	126	FALSE	2			FALSE
11	44	TRUE	TRUE	3REY	20	TRUE	127	FALSE	2	AmP12_Pyrim	[*]c1nc([NH][*])nc([*])c1[*]	FALSE
11	45	TRUE	TRUE	3REY	20	FALSE	127	FALSE	2			FALSE
11	46	TRUE	TRUE	3REY	20	FALSE	127	FALSE	2			FALSE
11	47	TRUE	TRUE	3REY	20	FALSE	127	FALSE	2			FALSE
11	48	TRUE	TRUE	3REY	21	TRUE	128	FALSE	2	2c8	O=c1c2ccc([*])nc2[nH]cc1[*]	FALSE
11	49	TRUE	TRUE	3REY	21	TRUE	129	FALSE	2	AP13_Py	[NH2]c1c([*])c([*])cc([*])n1	FALSE
11	50	TRUE	TRUE	3REY	21	FALSE	129	FALSE	2			FALSE
11	51	TRUE	TRUE	3REY	21	FALSE	129	FALSE	2			FALSE
11	52	TRUE	TRUE	3REY	21	FALSE	129	FALSE	2			FALSE
11	53	TRUE	TRUE	3REY	21	FALSE	129	FALSE	2			FALSE
11	54	TRUE	TRUE	3REY	21	FALSE	129	FALSE	2			FALSE
11	55	TRUE	TRUE	3REY	21	FALSE	129	FALSE	2			FALSE
11	56	TRUE	TRUE	3REY	21	FALSE	129	FALSE	2			FALSE
11	58	TRUE	TRUE	3REY	21	FALSE	129	FALSE	2			FALSE
11	59	TRUE	TRUE	3REY	21	FALSE	129	FALSE	2			FALSE
11	60	TRUE	TRUE	3REY	21	FALSE	129	FALSE	2			TRUE
11	61	TRUE	TRUE	3REY	21	FALSE	129	FALSE	2			FALSE
11	62	TRUE	TRUE	3REY	21	FALSE	129	FALSE	2			FALSE
11	63	TRUE	TRUE	3REY	21	FALSE	129	FALSE	2			FALSE
12	0	TRUE	TRUE	3REY	21	FALSE	129	FALSE	2			FALSE
12	1	TRUE	TRUE	3REY	21	FALSE	129	FALSE	2			TRUE
12	2	TRUE	TRUE	3REY	21	TRUE	130	FALSE	2	2c14	[*]c1nc2c([*])cccc2c([*])c1	FALSE
12	3	TRUE	TRUE	3REY	21	TRUE	131	FALSE	2	2c9	[*]c1nc2[nH]cnc2c([*])[n,c]1	TRUE
12	4	TRUE	TRUE	3REY	21	FALSE	131	FALSE	2			TRUE
12	5	TRUE	TRUE	3REY	21	FALSE	131	FALSE	2			FALSE
12	6	TRUE	TRUE	3REY	21	TRUE	132	FALSE	2	AmP13_Pyrim	[*]c1nc([NH][*])cc([*])n1	FALSE
12	8	TRUE	TRUE	3REY	21	TRUE	133	FALSE	2	2c_new10	c1(c([*])c([*])o2)c2ccc([*])c1	FALSE
12	9	TRUE	TRUE	3REY	21	FALSE	133	FALSE	2			FALSE
12	10	TRUE	TRUE	3REY	21	FALSE	133	FALSE	2			FALSE
12	11	TRUE	TRUE	3REY	21	FALSE	133	FALSE	2			FALSE
12	12	TRUE	TRUE	3REY	21	FALSE	133	FALSE	2			FALSE
12	13	TRUE	TRUE	3REY	21	FALSE	133	FALSE	2			FALSE
12	15	TRUE	TRUE	3REY	21	FALSE	133	FALSE	2			FALSE
12	16	TRUE	TRUE	3REY	21	FALSE	133	FALSE	2			FALSE
12	17	TRUE	TRUE	3REY	21	FALSE	133	FALSE	2			FALSE
12	18	TRUE	TRUE	3REY	21	FALSE	133	FALSE	2			FALSE
12	19	TRUE	TRUE	3REY	21	FALSE	133	FALSE	2			TRUE
12	20	TRUE	TRUE	3REY	21	FALSE	133	FALSE	2			FALSE
12	21	TRUE	TRUE	3REY	21	TRUE	134	FALSE	2	2c_new10	c1(c([*])c([*])o2)c2ccc([*])c1	TRUE
12	22	TRUE	TRUE	3REY	21	TRUE	135	FALSE	2	AmP13_Pyrim	[*]c1nc([NH][*])cc([*])n1	FALSE
12	23	TRUE	TRUE	3REY	21	FALSE	135	FALSE	2			FALSE
12	24	TRUE	TRUE	3REY	21	FALSE	135	FALSE	2			FALSE
12	25	TRUE	TRUE	3REY	21	TRUE	136	FALSE	2	AmP12_Py	[*]c1nc([NH][*])ccc1[*]	FALSE
12	26	TRUE	TRUE	3REY	21	FALSE	136	FALSE	2			FALSE
12	27	TRUE	TRUE	3REY	21	TRUE	137	FALSE	2	2c9	[*]c1nc2[nH]cnc2c([*])[n,c]1	FALSE
12	28	TRUE	TRUE	3REY	21	FALSE	137	FALSE	2			TRUE
12	29	TRUE	TRUE	3REY	21	FALSE	137	FALSE	2			FALSE
12	30	TRUE	TRUE	3REY	21	FALSE	137	FALSE	2			FALSE
12	31	TRUE	TRUE	3REY	21	FALSE	137	FALSE	2			FALSE
12	32	TRUE	TRUE	3REY	21	TRUE	138	FALSE	2	AmP12_Py	[*]c1nc([NH][*])ccc1[*]	FALSE
12	33	TRUE	TRUE	3REY	21	FALSE	138	FALSE	2			TRUE
12	34	TRUE	TRUE	3REY	21	FALSE	138	FALSE	2			FALSE
12	35	TRUE	TRUE	3REY	21	FALSE	138	FALSE	2			FALSE
12	36	TRUE	TRUE	3REY	21	TRUE	139	FALSE	2	2c14	[*]c1nc2c([*])cccc2c([*])c1	FALSE
12	38	TRUE	TRUE	3REY	21	FALSE	139	FALSE	2			TRUE
12	39	TRUE	TRUE	3REY	21	FALSE	139	FALSE	2			FALSE
12	40	TRUE	TRUE	3REY	22	TRUE	140	FALSE	2	2c7	[*]c1nc2ccsc2cn1	FALSE
12	41	TRUE	TRUE	3REY	22	FALSE	140	FALSE	2			FALSE
12	42	TRUE	TRUE	3REY	22	FALSE	140	FALSE	2			FALSE
12	43	TRUE	TRUE	3REY	22	FALSE	140	FALSE	2			FALSE
12	44	TRUE	TRUE	3REY	22	FALSE	140	FALSE	2			FALSE
12	45	TRUE	TRUE	3REY	22	FALSE	140	FALSE	2			TRUE
12	46	TRUE	TRUE	3REY	22	FALSE	140	FALSE	2			FALSE
12	47	TRUE	TRUE	3REY	22	FALSE	140	FALSE	2			FALSE
12	48	TRUE	TRUE	3REY	22	FALSE	140	FALSE	2			TRUE
12	49	TRUE	TRUE	3REY	22	FALSE	140	FALSE	2			FALSE
12	50	TRUE	TRUE	3REY	22	FALSE	140	FALSE	2			FALSE
12	51	TRUE	TRUE	3REY	22	TRUE	141	FALSE	2	AmP12_Py	[*]c1nc([NH][*])ccc1[*]	FALSE
12	53	TRUE	TRUE	3REY	22	FALSE	141	FALSE	2			FALSE
12	54	TRUE	TRUE	3REY	22	FALSE	141	FALSE	2			FALSE
12	55	TRUE	TRUE	3REY	22	FALSE	141	FALSE	2			FALSE
12	56	TRUE	TRUE	3REY	22	FALSE	141	FALSE	2			TRUE
12	57	TRUE	TRUE	3REY	22	FALSE	141	FALSE	2			FALSE
12	58	TRUE	TRUE	3REY	22	FALSE	141	FALSE	2			FALSE
12	59	TRUE	TRUE	3REY	22	FALSE	141	FALSE	2			FALSE
12	60	TRUE	TRUE	3REY	22	FALSE	141	FALSE	2			FALSE
12	61	TRUE	TRUE	3REY	22	FALSE	141	FALSE	2			FALSE
12	62	TRUE	TRUE	3REY	22	FALSE	141	FALSE	2			TRUE
12	63	TRUE	TRUE	3REY	22	FALSE	141	FALSE	2			FALSE
13	0	TRUE	TRUE	3REY	22	FALSE	141	FALSE	2			FALSE
13	1	TRUE	TRUE	3REY	22	FALSE	141	FALSE	2			FALSE
13	2	TRUE	TRUE	3REY	22	FALSE	141	FALSE	2			FALSE
13	3	TRUE	TRUE	3REY	22	FALSE	141	FALSE	2			FALSE
13	4	TRUE	TRUE	3REY	22	FALSE	141	FALSE	2			FALSE
13	5	TRUE	TRUE	3REY	22	FALSE	141	FALSE	2			FALSE
13	6	TRUE	TRUE	3REY	22	FALSE	141	FALSE	2			FALSE
13	7	TRUE	TRUE	3REY	22	FALSE	141	FALSE	2			TRUE
13	8	TRUE	TRUE	3REY	22	FALSE	141	FALSE	2			FALSE
13	9	TRUE	TRUE	3REY	22	FALSE	141	FALSE	2			TRUE
13	10	TRUE	TRUE	3REY	22	FALSE	141	FALSE	2			FALSE
13	11	TRUE	TRUE	3REY	22	FALSE	141	FALSE	2			FALSE
13	12	TRUE	TRUE	3REY	22	FALSE	141	FALSE	2			FALSE
13	13	TRUE	TRUE	3REY	22	FALSE	141	FALSE	2			FALSE
13	14	TRUE	TRUE	3REY	22	FALSE	141	FALSE	2			TRUE
13	15	TRUE	TRUE	3REY	22	FALSE	141	FALSE	2			FALSE
13	16	TRUE	TRUE	3REY	22	FALSE	141	FALSE	2			FALSE
13	17	TRUE	TRUE	3REY	22	FALSE	141	FALSE	2			FALSE
13	18	TRUE	TRUE	3REY	22	FALSE	141	FALSE	2			FALSE
13	19	TRUE	TRUE	3REY	22	TRUE	142	FALSE	2	AP13_Pyrim	[NH2]c1nc([*])cc([*])n1	FALSE
13	20	TRUE	TRUE	3REY	22	FALSE	142	FALSE	2			FALSE
13	21	TRUE	TRUE	3REY	22	FALSE	142	FALSE	2			FALSE
13	22	TRUE	TRUE	3REY	22	TRUE	143	FALSE	2	AmP13_Pyrim	[*]c1nc([NH][*])cc([*])n1	FALSE
13	24	TRUE	TRUE	3REY	22	FALSE	143	FALSE	2			TRUE
13	25	TRUE	TRUE	3REY	22	TRUE	144	FALSE	2	AP13_Py	[NH2]c1c([*])c([*])cc([*])n1	FALSE
13	26	TRUE	TRUE	3REY	22	FALSE	144	FALSE	2			FALSE
13	27	TRUE	TRUE	3REY	22	FALSE	144	FALSE	2			FALSE
13	29	TRUE	TRUE	3REY	22	FALSE	144	FALSE	2			TRUE
13	30	TRUE	TRUE	3REY	22	FALSE	144	FALSE	2			FALSE
13	31	TRUE	TRUE	3REY	22	FALSE	144	FALSE	2			FALSE
13	32	TRUE	TRUE	3REY	22	FALSE	144	FALSE	2			FALSE
13	33	TRUE	TRUE	3REY	22	FALSE	144	FALSE	2			FALSE
13	35	TRUE	TRUE	3REY	22	FALSE	144	FALSE	2			FALSE
13	36	TRUE	TRUE	3REY	22	FALSE	144	FALSE	2			FALSE
13	37	TRUE	TRUE	3REY	22	FALSE	144	FALSE	2			FALSE
13	38	TRUE	TRUE	3REY	22	FALSE	144	FALSE	2			FALSE
13	39	TRUE	TRUE	3REY	22	FALSE	144	FALSE	2			FALSE
13	40	TRUE	TRUE	3REY	22	FALSE	144	FALSE	2			FALSE
13	41	TRUE	TRUE	3REY	22	FALSE	144	FALSE	2			FALSE
13	42	TRUE	TRUE	3REY	22	FALSE	144	FALSE	2			FALSE
13	43	TRUE	TRUE	3REY	22	TRUE	145	FALSE	2	AmP12_Py	[*]c1nc([NH][*])ccc1[*]	FALSE
13	44	TRUE	TRUE	3REY	22	FALSE	145	FALSE	2			FALSE
13	45	TRUE	TRUE	3REY	22	FALSE	145	FALSE	2			FALSE
13	46	TRUE	TRUE	3REY	22	FALSE	145	FALSE	2			FALSE
13	47	TRUE	TRUE	3REY	22	FALSE	145	FALSE	2			FALSE
13	48	TRUE	TRUE	3REY	22	TRUE	146	FALSE	2	AP13_Py	[NH2]c1c([*])c([*])cc([*])n1	FALSE
13	49	TRUE	TRUE	3REY	22	FALSE	146	FALSE	2			FALSE
13	50	TRUE	TRUE	3REY	22	TRUE	147	FALSE	2	AP13_Pyrim	[NH2]c1nc([*])cc([*])n1	TRUE
13	51	TRUE	TRUE	3REY	22	FALSE	147	FALSE	2			FALSE
13	52	TRUE	TRUE	3REY	22	FALSE	147	FALSE	2			FALSE
13	53	TRUE	TRUE	3REY	22	FALSE	147	FALSE	2			FALSE
13	54	TRUE	TRUE	3REY	22	FALSE	147	FALSE	2			FALSE
13	55	TRUE	TRUE	3REY	22	FALSE	147	FALSE	2			FALSE
13	56	TRUE	TRUE	3REY	22	FALSE	147	FALSE	2			FALSE
13	58	TRUE	TRUE	3REY	22	TRUE	148	FALSE	2	2c14	[*]c1nc2c([*])cccc2c([*])c1	FALSE
13	59	TRUE	TRUE	3REY	22	FALSE	148	FALSE	2			FALSE
13	61	TRUE	TRUE	3REY	22	FALSE	148	FALSE	2			FALSE
13	62	TRUE	TRUE	3REY	22	TRUE	149	FALSE	2	AP13_Pyrim	[NH2]c1nc([*])cc([*])n1	FALSE
13	63	TRUE	TRUE	3REY	22	FALSE	149	FALSE	2			FALSE
14	0	TRUE	TRUE	3REY	22	FALSE	149	FALSE	2			FALSE
14	1	TRUE	TRUE	3REY	22	FALSE	149	FALSE	2			FALSE
14	2	TRUE	TRUE	3REY	22	FALSE	149	FALSE	2			FALSE
14	3	TRUE	TRUE	3REY	22	FALSE	149	FALSE	2			FALSE
14	4	TRUE	TRUE	3REY	22	FALSE	149	FALSE	2			FALSE
14	5	TRUE	TRUE	3REY	22	FALSE	149	FALSE	2			TRUE
14	6	TRUE	TRUE	3REY	22	TRUE	150	FALSE	2	AP13_Pyrim	[NH2]c1nc([*])cc([*])n1	FALSE
14	7	TRUE	TRUE	3REY	22	FALSE	150	FALSE	2			FALSE
14	8	TRUE	TRUE	3REY	22	FALSE	150	FALSE	2			FALSE
14	9	TRUE	TRUE	3REY	22	FALSE	150	FALSE	2			TRUE
14	10	TRUE	TRUE	3REY	22	FALSE	150	FALSE	2			FALSE
14	11	TRUE	TRUE	3REY	22	FALSE	150	FALSE	2			TRUE
14	13	TRUE	TRUE	3REY	22	FALSE	150	FALSE	2			FALSE
14	14	TRUE	TRUE	3REY	22	FALSE	150	FALSE	2			FALSE
14	16	TRUE	TRUE	3REY	22	FALSE	150	FALSE	2			TRUE
14	17	TRUE	TRUE	3REY	22	FALSE	150	FALSE	2			FALSE
14	18	TRUE	TRUE	3REY	22	TRUE	151	FALSE	2	2c14	[*]c1nc2c([*])cccc2c([*])c1	FALSE
14	19	TRUE	TRUE	3REY	22	TRUE	152	FALSE	2	AP13_Py	[NH2]c1c([*])c([*])cc([*])n1	TRUE
14	21	TRUE	TRUE	3REY	22	TRUE	153	FALSE	2	AP13_Pyrim	[NH2]c1nc([*])cc([*])n1	FALSE
14	22	TRUE	TRUE	3REY	22	FALSE	153	FALSE	2			FALSE
14	23	TRUE	TRUE	3REY	22	FALSE	153	FALSE	2			FALSE
14	24	TRUE	TRUE	3REY	22	TRUE	154	FALSE	2	AmP13_Pyrim	[*]c1nc([NH][*])cc([*])n1	FALSE
14	25	TRUE	TRUE	3REY	22	FALSE	154	FALSE	2			FALSE
14	26	TRUE	TRUE	3REY	22	FALSE	154	FALSE	2			TRUE
14	27	TRUE	TRUE	3REY	22	FALSE	154	FALSE	2			FALSE
14	28	TRUE	TRUE	3REY	22	FALSE	154	FALSE	2			TRUE
14	29	TRUE	TRUE	3REY	22	FALSE	154	FALSE	2			FALSE
14	30	TRUE	TRUE	3REY	22	FALSE	154	FALSE	2			FALSE
14	31	TRUE	TRUE	3REY	22	FALSE	154	FALSE	2			FALSE
14	32	TRUE	TRUE	3REY	22	FALSE	154	FALSE	2			TRUE
14	34	TRUE	TRUE	3REY	22	FALSE	154	FALSE	2			TRUE
14	35	TRUE	TRUE	3REY	22	TRUE	155	FALSE	2	AP13_Pyrim	[NH2]c1nc([*])cc([*])n1	FALSE
14	36	TRUE	TRUE	3REY	22	FALSE	155	FALSE	2			TRUE
14	37	TRUE	TRUE	3REY	22	FALSE	155	FALSE	2			FALSE
14	38	TRUE	TRUE	3REY	22	FALSE	155	FALSE	2			FALSE
14	39	TRUE	TRUE	3REY	22	FALSE	155	FALSE	2			FALSE
14	40	TRUE	TRUE	3REY	22	FALSE	155	FALSE	2			FALSE
14	41	TRUE	TRUE	3REY	22	FALSE	155	FALSE	2			FALSE
14	43	TRUE	TRUE	3REY	22	FALSE	155	FALSE	2			FALSE
14	44	TRUE	TRUE	3REY	22	FALSE	155	FALSE	2			FALSE
14	45	TRUE	TRUE	3REY	22	TRUE	156	FALSE	2	AP13_Triaz	[NH2]c1nc([*])nc([*])n1	FALSE
14	46	TRUE	TRUE	3REY	22	FALSE	156	FALSE	2			FALSE
14	48	TRUE	TRUE	3REY	22	FALSE	156	FALSE	2			FALSE
14	49	TRUE	TRUE	3REY	22	FALSE	156	FALSE	2			FALSE
14	50	TRUE	TRUE	3REY	22	TRUE	157	FALSE	2	2c_new22	[*]c1c(nc(N[*])o2)c2c([*])cc1	FALSE
14	51	TRUE	TRUE	3REY	22	FALSE	157	FALSE	2			TRUE
14	52	TRUE	TRUE	3REY	22	FALSE	157	FALSE	2			FALSE
14	53	TRUE	TRUE	3REY	22	FALSE	157	FALSE	2			FALSE
14	54	TRUE	TRUE	3REY	22	TRUE	158	FALSE	2	AP13_Pyrim	[NH2]c1nc([*])cc([*])n1	FALSE
14	55	TRUE	TRUE	3REY	22	FALSE	158	FALSE	2			FALSE
14	56	TRUE	TRUE	3REY	22	FALSE	158	FALSE	2			FALSE
14	57	TRUE	TRUE	3REY	22	FALSE	158	FALSE	2			FALSE
14	58	TRUE	TRUE	3REY	22	FALSE	158	FALSE	2			FALSE
14	59	TRUE	TRUE	3REY	22	FALSE	158	FALSE	2			FALSE
14	60	TRUE	TRUE	3REY	22	FALSE	158	FALSE	2			FALSE
14	61	TRUE	TRUE	3REY	22	FALSE	158	FALSE	2			FALSE
14	62	TRUE	TRUE	3REY	22	FALSE	158	FALSE	2			TRUE
14	63	TRUE	TRUE	3REY	22	FALSE	158	FALSE	2			FALSE
15	0	TRUE	TRUE	3REY	22	FALSE	158	FALSE	2			FALSE
15	1	TRUE	TRUE	3REY	22	FALSE	158	FALSE	2			FALSE
15	2	TRUE	TRUE	3REY	22	FALSE	158	FALSE	2			FALSE
15	3	TRUE	TRUE	3REY	22	FALSE	158	FALSE	2			FALSE
15	4	TRUE	TRUE	3REY	22	FALSE	158	FALSE	2			FALSE
15	5	TRUE	TRUE	3REY	22	FALSE	158	FALSE	2			FALSE
15	7	TRUE	TRUE	3REY	22	FALSE	158	FALSE	2			TRUE
15	8	TRUE	TRUE	3REY	22	FALSE	158	FALSE	2			FALSE
15	9	TRUE	TRUE	3REY	22	FALSE	158	FALSE	2			FALSE
15	11	TRUE	TRUE	3REY	22	FALSE	158	FALSE	2			FALSE
15	12	TRUE	TRUE	3REY	22	FALSE	158	FALSE	2			FALSE
15	13	TRUE	TRUE	3REY	22	TRUE	159	FALSE	2	AmP12_Pyrim	[*]c1nc([NH][*])nc([*])c1[*]	FALSE
15	14	TRUE	TRUE	3REY	22	TRUE	160	FALSE	2	2c14	[*]c1nc2c([*])cccc2c([*])c1	TRUE
15	15	TRUE	TRUE	3REY	22	TRUE	161	FALSE	2	2c14	[*]c1nc2c([*])cccc2c([*])c1	TRUE
15	16	TRUE	TRUE	3REY	22	FALSE	161	FALSE	2			FALSE
15	17	TRUE	TRUE	3REY	22	TRUE	162	FALSE	2	AP12_Diaz	[NH2]c1nc([*])c([*])nc1	FALSE
15	18	TRUE	TRUE	3REY	22	FALSE	162	FALSE	2			TRUE
15	19	TRUE	TRUE	3REY	22	FALSE	162	FALSE	2			TRUE
15	20	TRUE	TRUE	3REY	22	FALSE	162	FALSE	2			TRUE
15	21	TRUE	TRUE	3REY	22	TRUE	163	FALSE	2	2c_new10	c1(c([*])c([*])o2)c2ccc([*])c1	FALSE
15	22	TRUE	TRUE	3REY	22	TRUE	164	FALSE	2	AP13_Pyrim	[NH2]c1nc([*])cc([*])n1	TRUE
15	23	TRUE	TRUE	3REY	22	TRUE	165	FALSE	2	2c14	[*]c1nc2c([*])cccc2c([*])c1	TRUE
15	24	TRUE	TRUE	3REY	22	FALSE	165	FALSE	2			FALSE
15	25	TRUE	TRUE	3REY	22	TRUE	166	FALSE	2	AP13_Pyrim	[NH2]c1nc([*])cc([*])n1	FALSE
15	26	TRUE	TRUE	3REY	22	FALSE	166	FALSE	2			FALSE
15	27	TRUE	TRUE	3REY	22	FALSE	166	FALSE	2			FALSE
15	28	TRUE	TRUE	3REY	22	FALSE	166	FALSE	2			FALSE
15	29	TRUE	TRUE	3REY	22	FALSE	166	FALSE	2			FALSE
15	30	TRUE	TRUE	3REY	22	FALSE	166	FALSE	2			FALSE
15	31	TRUE	TRUE	3REY	22	FALSE	166	FALSE	2			TRUE
15	32	TRUE	TRUE	3REY	22	FALSE	166	FALSE	2			FALSE
15	33	TRUE	TRUE	3REY	22	FALSE	166	FALSE	2			FALSE
15	34	TRUE	TRUE	3REY	22	TRUE	167	FALSE	2	AP13_Pyrim	[NH2]c1nc([*])cc([*])n1	FALSE
15	35	TRUE	TRUE	3REY	22	FALSE	167	FALSE	2			FALSE
15	36	TRUE	TRUE	3REY	22	FALSE	167	FALSE	2			FALSE
15	37	TRUE	TRUE	3REY	22	FALSE	167	FALSE	2			FALSE
15	38	TRUE	TRUE	3REY	22	FALSE	167	FALSE	2			FALSE
15	39	TRUE	TRUE	3REY	22	FALSE	167	FALSE	2			FALSE
15	40	TRUE	TRUE	3REY	22	TRUE	168	FALSE	2	2c14	[*]c1nc2c([*])cccc2c([*])c1	FALSE
15	43	TRUE	TRUE	3REY	22	FALSE	168	FALSE	2			FALSE
15	44	TRUE	TRUE	3REY	22	FALSE	168	FALSE	2			TRUE
15	45	TRUE	TRUE	3REY	22	FALSE	168	FALSE	2			FALSE
15	46	TRUE	TRUE	3REY	23	TRUE	169	FALSE	2	AP12_Triaz	[NH2]c1nnc([*])c([*])n1	FALSE
15	47	TRUE	TRUE	3REY	23	FALSE	169	FALSE	2			FALSE
15	48	TRUE	TRUE	3REY	23	FALSE	169	FALSE	2			TRUE
15	49	TRUE	TRUE	3REY	23	FALSE	169	FALSE	2			FALSE
15	50	TRUE	TRUE	3REY	23	TRUE	170	FALSE	2	AmP12_Py	[*]c1nc([NH][*])ccc1[*]	FALSE
15	51	TRUE	TRUE	3REY	23	FALSE	170	FALSE	2			FALSE
15	52	TRUE	TRUE	3REY	23	FALSE	170	FALSE	2			FALSE
15	53	TRUE	TRUE	3REY	23	TRUE	171	FALSE	2	2c14	[*]c1nc2c([*])cccc2c([*])c1	FALSE
15	54	TRUE	TRUE	3REY	23	FALSE	171	FALSE	2			FALSE
15	56	TRUE	TRUE	3REY	23	FALSE	171	FALSE	2			FALSE
15	57	TRUE	TRUE	3REY	23	FALSE	171	FALSE	2			TRUE
15	58	TRUE	TRUE	3REY	23	FALSE	171	FALSE	2			FALSE
15	59	TRUE	TRUE	3REY	23	FALSE	171	FALSE	2			FALSE
15	60	TRUE	TRUE	3REY	23	FALSE	171	FALSE	2			FALSE
15	61	TRUE	TRUE	3REY	23	FALSE	171	FALSE	2			FALSE
15	62	TRUE	TRUE	3REY	23	FALSE	171	FALSE	2			TRUE
15	63	TRUE	TRUE	3REY	23	TRUE	172	FALSE	2	AP13_Py	[NH2]c1c([*])c([*])cc([*])n1	FALSE
16	1	TRUE	TRUE	3REY	23	TRUE	173	FALSE	2	AmP12_Diaz	[*]c1nc([NH][*])cnc1[*]	FALSE
16	2	TRUE	TRUE	3REY	23	FALSE	173	FALSE	2			FALSE
16	3	TRUE	TRUE	3REY	23	FALSE	173	FALSE	2			TRUE
16	4	TRUE	TRUE	3REY	23	FALSE	173	FALSE	2			TRUE
16	5	TRUE	TRUE	3REY	23	FALSE	173	FALSE	2			FALSE
16	7	TRUE	TRUE	3REY	23	FALSE	173	FALSE	2			FALSE
16	8	TRUE	TRUE	3REY	23	TRUE	174	FALSE	2	2c14	[*]c1nc2c([*])cccc2c([*])c1	TRUE
16	9	TRUE	TRUE	3REY	23	FALSE	174	FALSE	2			FALSE
16	10	TRUE	TRUE	3REY	23	FALSE	174	FALSE	2			FALSE
16	11	TRUE	TRUE	3REY	23	FALSE	174	FALSE	2			FALSE
16	12	TRUE	TRUE	3REY	23	FALSE	174	FALSE	2			FALSE
16	13	TRUE	TRUE	3REY	23	FALSE	174	FALSE	2			FALSE
16	14	TRUE	TRUE	3REY	23	TRUE	175	FALSE	2	2c14	[*]c1nc2c([*])cccc2c([*])c1	FALSE
16	15	TRUE	TRUE	3REY	23	FALSE	175	FALSE	2			TRUE
16	16	TRUE	TRUE	3REY	23	TRUE	176	FALSE	2	2c_new10	c1(c([*])c([*])o2)c2ccc([*])c1	FALSE
16	17	TRUE	TRUE	3REY	23	FALSE	176	FALSE	2			FALSE
16	18	TRUE	TRUE	3REY	23	FALSE	176	FALSE	2			FALSE
16	20	TRUE	TRUE	3REY	23	FALSE	176	FALSE	2			FALSE
16	21	TRUE	TRUE	3REY	23	FALSE	176	FALSE	2			FALSE
16	22	TRUE	TRUE	3REY	23	FALSE	176	FALSE	2			FALSE
16	23	TRUE	TRUE	3REY	23	FALSE	176	FALSE	2			FALSE
16	24	TRUE	TRUE	3REY	23	FALSE	176	FALSE	2			FALSE
16	25	TRUE	TRUE	3REY	23	FALSE	176	FALSE	2			TRUE
16	26	TRUE	TRUE	3REY	23	FALSE	176	FALSE	2			FALSE
16	27	TRUE	TRUE	3REY	23	FALSE	176	FALSE	2			FALSE
16	29	TRUE	TRUE	3REY	23	TRUE	177	FALSE	2	2c_new10	c1(c([*])c([*])o2)c2ccc([*])c1	FALSE
16	30	TRUE	TRUE	3REY	23	FALSE	177	FALSE	2			FALSE
16	31	TRUE	TRUE	3REY	23	FALSE	177	FALSE	2			FALSE
16	32	TRUE	TRUE	3REY	23	FALSE	177	FALSE	2			TRUE
16	33	TRUE	TRUE	3REY	23	FALSE	177	FALSE	2			FALSE
16	34	TRUE	TRUE	3REY	23	FALSE	177	FALSE	2			FALSE
16	35	TRUE	TRUE	3REY	23	TRUE	178	FALSE	2	2c_new10	c1(c([*])c([*])o2)c2ccc([*])c1	FALSE
16	36	TRUE	TRUE	3REY	23	FALSE	178	FALSE	2			FALSE
16	37	TRUE	TRUE	3REY	23	FALSE	178	FALSE	2			FALSE
16	38	TRUE	TRUE	3REY	23	TRUE	179	FALSE	2	AmP13_Pyrim	[*]c1nc([NH][*])cc([*])n1	TRUE
16	39	TRUE	TRUE	3REY	23	FALSE	179	FALSE	2			FALSE
16	40	TRUE	TRUE	3REY	23	FALSE	179	FALSE	2			FALSE
16	41	TRUE	TRUE	3REY	23	FALSE	179	FALSE	2			TRUE
16	43	TRUE	TRUE	3REY	23	FALSE	179	FALSE	2			FALSE
16	44	TRUE	TRUE	3REY	23	FALSE	179	FALSE	2			TRUE
16	45	TRUE	TRUE	3REY	23	TRUE	180	FALSE	2	AP13_Pyrim	[NH2]c1nc([*])cc([*])n1	FALSE
16	46	TRUE	TRUE	3REY	23	FALSE	180	FALSE	2			FALSE
16	47	TRUE	TRUE	3REY	23	FALSE	180	FALSE	2			FALSE
16	48	TRUE	TRUE	3REY	23	FALSE	180	FALSE	2			FALSE
16	49	TRUE	TRUE	3REY	23	FALSE	180	FALSE	2			TRUE
16	50	TRUE	TRUE	3REY	23	FALSE	180	FALSE	2			FALSE
16	51	TRUE	TRUE	3REY	23	FALSE	180	FALSE	2			FALSE
16	52	TRUE	TRUE	3REY	23	FALSE	180	FALSE	2			FALSE
16	53	TRUE	TRUE	3REY	23	FALSE	180	FALSE	2			FALSE
16	54	TRUE	TRUE	3REY	23	TRUE	181	FALSE	2	AmP12_Py	[*]c1nc([NH][*])ccc1[*]	FALSE
16	55	TRUE	TRUE	3REY	23	FALSE	181	FALSE	2			FALSE
16	56	TRUE	TRUE	3REY	23	FALSE	181	FALSE	2			TRUE
16	57	TRUE	TRUE	3REY	23	FALSE	181	FALSE	2			TRUE
16	58	TRUE	TRUE	3REY	23	FALSE	181	FALSE	2			FALSE
16	59	TRUE	TRUE	3REY	23	TRUE	182	FALSE	2	2c14	[*]c1nc2c([*])cccc2c([*])c1	TRUE
16	60	TRUE	TRUE	3REY	23	FALSE	182	FALSE	2			TRUE
16	61	TRUE	TRUE	3REY	23	TRUE	183	FALSE	2	AP13_Py	[NH2]c1c([*])c([*])cc([*])n1	FALSE
16	62	TRUE	TRUE	3REY	23	FALSE	183	FALSE	2			FALSE
16	63	TRUE	TRUE	3REY	23	FALSE	183	FALSE	2			FALSE
17	0	TRUE	TRUE	3REY	23	FALSE	183	FALSE	2			FALSE
17	1	TRUE	TRUE	3REY	23	TRUE	184	FALSE	2	AP13_Py	[NH2]c1c([*])c([*])cc([*])n1	FALSE
17	2	TRUE	TRUE	3REY	23	FALSE	184	FALSE	2			FALSE
17	3	TRUE	TRUE	3REY	23	FALSE	184	FALSE	2			FALSE
17	4	TRUE	TRUE	3REY	23	FALSE	184	FALSE	2			FALSE
17	5	TRUE	TRUE	3REY	23	FALSE	184	FALSE	2			FALSE
17	6	TRUE	TRUE	3REY	23	FALSE	184	FALSE	2			FALSE
17	7	TRUE	TRUE	3REY	23	FALSE	184	FALSE	2			TRUE
17	8	TRUE	TRUE	3REY	23	FALSE	184	FALSE	2			FALSE
17	10	TRUE	TRUE	3REY	23	FALSE	184	FALSE	2			TRUE
17	11	TRUE	TRUE	3REY	23	TRUE	185	FALSE	2	AP13_Pyrim	[NH2]c1nc([*])cc([*])n1	FALSE
17	12	TRUE	TRUE	3REY	23	FALSE	185	FALSE	2			FALSE
17	13	TRUE	TRUE	3REY	23	FALSE	185	FALSE	2			FALSE
17	14	TRUE	TRUE	3REY	23	FALSE	185	FALSE	2			FALSE
17	15	TRUE	TRUE	3REY	23	TRUE	186	FALSE	2	AmP13_Pyrim	[*]c1nc([NH][*])cc([*])n1	FALSE
17	16	TRUE	TRUE	3REY	23	FALSE	186	FALSE	2			FALSE
17	17	TRUE	TRUE	3REY	23	FALSE	186	FALSE	2			FALSE
17	18	TRUE	TRUE	3REY	23	TRUE	187	FALSE	2	2c14	[*]c1nc2c([*])cccc2c([*])c1	FALSE
17	19	TRUE	TRUE	3REY	23	FALSE	187	FALSE	2			FALSE
17	20	TRUE	TRUE	3REY	23	TRUE	188	FALSE	2	AP13_Py	[NH2]c1c([*])c([*])cc([*])n1	FALSE
17	21	TRUE	TRUE	3REY	23	FALSE	188	FALSE	2			TRUE
17	22	TRUE	TRUE	3REY	23	FALSE	188	FALSE	2			TRUE
17	24	TRUE	TRUE	3REY	23	FALSE	188	FALSE	2			FALSE
17	25	TRUE	TRUE	3REY	23	FALSE	188	FALSE	2			TRUE
17	26	TRUE	TRUE	3REY	23	FALSE	188	FALSE	2			FALSE
17	27	TRUE	TRUE	3REY	23	FALSE	188	FALSE	2			FALSE
17	28	TRUE	TRUE	3REY	23	FALSE	188	FALSE	2			FALSE
17	29	TRUE	TRUE	3REY	23	FALSE	188	FALSE	2			FALSE
17	30	TRUE	TRUE	3REY	23	FALSE	188	FALSE	2			FALSE
17	31	TRUE	TRUE	3REY	23	FALSE	188	FALSE	2			FALSE
17	32	TRUE	TRUE	3REY	23	FALSE	188	FALSE	2			TRUE
17	33	TRUE	TRUE	3REY	23	FALSE	188	FALSE	2			FALSE
17	34	TRUE	TRUE	3REY	23	FALSE	188	FALSE	2			FALSE
17	35	TRUE	TRUE	3REY	23	FALSE	188	FALSE	2			FALSE
17	36	TRUE	TRUE	3REY	23	FALSE	188	FALSE	2			FALSE
17	37	TRUE	TRUE	3REY	23	TRUE	189	FALSE	2	2c14	[*]c1nc2c([*])cccc2c([*])c1	TRUE
17	38	TRUE	TRUE	3REY	23	FALSE	189	FALSE	2			FALSE
17	39	TRUE	TRUE	3REY	23	FALSE	189	FALSE	2			FALSE
17	40	TRUE	TRUE	3REY	23	FALSE	189	FALSE	2			FALSE
17	41	TRUE	TRUE	3REY	23	FALSE	189	FALSE	2			FALSE
17	43	TRUE	TRUE	3REY	23	FALSE	189	FALSE	2			FALSE
17	44	TRUE	TRUE	3REY	23	FALSE	189	FALSE	2			FALSE
17	45	TRUE	TRUE	3REY	23	FALSE	189	FALSE	2			FALSE
17	47	TRUE	TRUE	3REY	23	FALSE	189	FALSE	2			TRUE
17	48	TRUE	TRUE	3REY	23	FALSE	189	FALSE	2			TRUE
17	49	TRUE	TRUE	3REY	23	FALSE	189	FALSE	2			FALSE
17	50	TRUE	TRUE	3REY	23	FALSE	189	FALSE	2			FALSE
17	51	TRUE	TRUE	3REY	23	FALSE	189	FALSE	2			FALSE
17	52	TRUE	TRUE	3REY	23	FALSE	189	FALSE	2			FALSE
17	53	TRUE	TRUE	3REY	23	FALSE	189	FALSE	2			FALSE
17	54	TRUE	TRUE	3REY	23	FALSE	189	FALSE	2			FALSE
17	55	TRUE	TRUE	3REY	23	FALSE	189	FALSE	2			FALSE
17	56	TRUE	TRUE	3REY	23	FALSE	189	FALSE	2			FALSE
17	57	TRUE	TRUE	3REY	23	FALSE	189	FALSE	2			FALSE
17	58	TRUE	TRUE	3REY	23	FALSE	189	FALSE	2			FALSE
17	59	TRUE	TRUE	3REY	23	FALSE	189	FALSE	2			TRUE
17	60	TRUE	TRUE	3REY	23	FALSE	189	FALSE	2			TRUE
17	61	TRUE	TRUE	3REY	23	FALSE	189	FALSE	2			FALSE
17	62	TRUE	TRUE	3REY	23	TRUE	190	FALSE	2	AP13_Pyrim	[NH2]c1nc([*])cc([*])n1	FALSE
17	63	TRUE	TRUE	3REY	23	FALSE	190	FALSE	2			FALSE
18	0	TRUE	TRUE	3REY	23	FALSE	190	FALSE	2			FALSE
18	1	TRUE	TRUE	3REY	23	FALSE	190	FALSE	2			FALSE
18	2	TRUE	TRUE	3REY	23	FALSE	190	FALSE	2			FALSE
18	3	TRUE	TRUE	3REY	23	FALSE	190	FALSE	2			FALSE
18	4	TRUE	TRUE	3REY	23	FALSE	190	FALSE	2			FALSE
18	6	TRUE	TRUE	3REY	23	FALSE	190	FALSE	2			FALSE
18	8	TRUE	TRUE	3REY	23	FALSE	190	FALSE	2			FALSE
18	9	TRUE	TRUE	3REY	23	FALSE	190	FALSE	2			FALSE
18	10	TRUE	TRUE	3REY	23	FALSE	190	FALSE	2			FALSE
18	11	TRUE	TRUE	3REY	23	FALSE	190	FALSE	2			FALSE
18	12	TRUE	TRUE	3REY	23	FALSE	190	FALSE	2			FALSE
18	13	TRUE	TRUE	3REY	23	FALSE	190	FALSE	2			FALSE
18	14	TRUE	TRUE	3REY	23	FALSE	190	FALSE	2			FALSE
18	15	TRUE	TRUE	3REY	23	FALSE	190	FALSE	2			TRUE
18	16	TRUE	TRUE	3REY	23	FALSE	190	FALSE	2			FALSE
18	17	TRUE	TRUE	3REY	23	FALSE	190	FALSE	2			TRUE
18	18	TRUE	TRUE	3REY	23	FALSE	190	FALSE	2			FALSE
18	19	TRUE	TRUE	3REY	23	FALSE	190	FALSE	2			TRUE
18	20	TRUE	TRUE	3REY	23	FALSE	190	FALSE	2			FALSE
18	22	TRUE	TRUE	3REY	23	FALSE	190	FALSE	2			FALSE
18	23	TRUE	TRUE	3REY	23	TRUE	191	FALSE	2	AP13_Py	[NH2]c1c([*])c([*])cc([*])n1	FALSE
18	24	TRUE	TRUE	3REY	23	FALSE	191	FALSE	2			FALSE
18	27	TRUE	TRUE	3REY	23	FALSE	191	FALSE	2			FALSE
18	28	TRUE	TRUE	3REY	23	FALSE	191	FALSE	2			FALSE
18	29	TRUE	TRUE	3REY	23	FALSE	191	FALSE	2			FALSE
18	30	TRUE	TRUE	3REY	23	FALSE	191	FALSE	2			FALSE
18	31	TRUE	TRUE	3REY	23	FALSE	191	FALSE	2			FALSE
18	32	TRUE	TRUE	3REY	23	FALSE	191	FALSE	2			FALSE
18	33	TRUE	TRUE	3REY	23	FALSE	191	FALSE	2			FALSE
18	34	TRUE	TRUE	3REY	23	FALSE	191	FALSE	2			FALSE
18	35	TRUE	TRUE	3REY	23	FALSE	191	FALSE	2			FALSE
18	36	TRUE	TRUE	3REY	23	FALSE	191	FALSE	2			FALSE
18	38	TRUE	TRUE	3REY	23	FALSE	191	FALSE	2			TRUE
18	39	TRUE	TRUE	3REY	23	FALSE	191	FALSE	2			FALSE
18	40	TRUE	TRUE	3REY	23	FALSE	191	FALSE	2			TRUE
18	41	TRUE	TRUE	3REY	23	FALSE	191	FALSE	2			FALSE
18	42	TRUE	TRUE	3REY	23	FALSE	191	FALSE	2			FALSE
18	43	TRUE	TRUE	3REY	23	FALSE	191	FALSE	2			FALSE
18	44	TRUE	TRUE	3REY	23	FALSE	191	FALSE	2			FALSE
18	45	TRUE	TRUE	3REY	23	FALSE	191	FALSE	2			FALSE
18	46	TRUE	TRUE	3REY	23	FALSE	191	FALSE	2			FALSE
18	47	TRUE	TRUE	3REY	23	FALSE	191	FALSE	2			FALSE
18	48	TRUE	TRUE	3REY	23	FALSE	191	FALSE	2			FALSE
18	49	TRUE	TRUE	3REY	23	FALSE	191	FALSE	2			FALSE
18	50	TRUE	TRUE	3REY	23	TRUE	192	FALSE	2	AmP13_Pyrim	[*]c1nc([NH][*])cc([*])n1	FALSE
18	51	TRUE	TRUE	3REY	23	FALSE	192	FALSE	2			FALSE
18	52	TRUE	TRUE	3REY	23	FALSE	192	FALSE	2			TRUE
18	53	TRUE	TRUE	3REY	23	FALSE	192	FALSE	2			FALSE
18	55	TRUE	TRUE	3REY	23	FALSE	192	FALSE	2			FALSE
18	56	TRUE	TRUE	3REY	23	FALSE	192	FALSE	2			FALSE
18	57	TRUE	TRUE	3REY	23	TRUE	193	FALSE	2	AmP13_Pyrim	[*]c1nc([NH][*])cc([*])n1	FALSE
18	58	TRUE	TRUE	3REY	23	FALSE	193	FALSE	2			TRUE
18	60	TRUE	TRUE	3REY	23	TRUE	194	FALSE	2	AP13_Pyrim	[NH2]c1nc([*])cc([*])n1	FALSE
18	61	TRUE	TRUE	3REY	23	TRUE	195	FALSE	2	2c_new10	c1(c([*])c([*])o2)c2ccc([*])c1	FALSE
18	62	TRUE	TRUE	3REY	23	FALSE	195	FALSE	2			FALSE
18	63	TRUE	TRUE	3REY	23	TRUE	196	FALSE	2	Triazole	[*]c1[nH]nc([*])n1	FALSE
19	0	TRUE	TRUE	3REY	23	FALSE	196	FALSE	2			FALSE
19	1	TRUE	TRUE	3REY	23	FALSE	196	FALSE	2			FALSE
19	2	TRUE	TRUE	3REY	23	FALSE	196	FALSE	2			TRUE
19	3	TRUE	TRUE	3REY	23	FALSE	196	FALSE	2			FALSE
19	4	TRUE	TRUE	3REY	23	FALSE	196	FALSE	2			FALSE
19	5	TRUE	TRUE	3REY	23	TRUE	197	FALSE	2	2c_new10	c1(c([*])c([*])o2)c2ccc([*])c1	FALSE
19	6	TRUE	TRUE	3REY	23	FALSE	197	FALSE	2			FALSE
19	7	TRUE	TRUE	3REY	23	FALSE	197	FALSE	2			FALSE
19	8	TRUE	TRUE	3REY	23	TRUE	198	FALSE	2	2c14	[*]c1nc2c([*])cccc2c([*])c1	FALSE
19	11	TRUE	TRUE	3REY	23	FALSE	198	FALSE	2			TRUE
19	12	TRUE	TRUE	3REY	23	TRUE	199	FALSE	2	2c14	[*]c1nc2c([*])cccc2c([*])c1	TRUE
19	13	TRUE	TRUE	3REY	23	FALSE	199	FALSE	2			FALSE
19	14	TRUE	TRUE	3REY	23	FALSE	199	FALSE	2			FALSE
19	15	TRUE	TRUE	3REY	23	FALSE	199	FALSE	2			FALSE
19	16	TRUE	TRUE	3REY	23	FALSE	199	FALSE	2			FALSE
19	18	TRUE	TRUE	3REY	23	FALSE	199	FALSE	2			FALSE
19	19	TRUE	TRUE	3REY	23	FALSE	199	FALSE	2			FALSE
19	22	TRUE	TRUE	3REY	23	FALSE	199	FALSE	2			FALSE
19	23	TRUE	TRUE	3REY	23	FALSE	199	FALSE	2			FALSE
19	24	TRUE	TRUE	3REY	23	FALSE	199	FALSE	2			FALSE
19	27	TRUE	TRUE	3REY	23	FALSE	199	FALSE	2			FALSE
19	29	TRUE	TRUE	3REY	23	FALSE	199	FALSE	2			FALSE
19	30	TRUE	TRUE	3REY	23	FALSE	199	FALSE	2			TRUE
19	32	TRUE	TRUE	3REY	23	FALSE	199	FALSE	2			FALSE
19	33	TRUE	TRUE	3REY	23	FALSE	199	FALSE	2			TRUE
19	34	TRUE	TRUE	3REY	23	FALSE	199	FALSE	2			FALSE
19	35	TRUE	TRUE	3REY	23	TRUE	200	FALSE	2	AmP13_Pyrim	[*]c1nc([NH][*])cc([*])n1	FALSE
19	36	TRUE	TRUE	3REY	23	TRUE	201	FALSE	2	AmP13_Pyrim	[*]c1nc([NH][*])cc([*])n1	FALSE
19	37	TRUE	TRUE	3REY	23	FALSE	201	FALSE	2			FALSE
19	38	TRUE	TRUE	3REY	23	FALSE	201	FALSE	2			FALSE
19	39	TRUE	TRUE	3REY	23	FALSE	201	FALSE	2			FALSE
19	41	TRUE	TRUE	3REY	23	FALSE	201	FALSE	2			FALSE
19	42	TRUE	TRUE	3REY	23	FALSE	201	FALSE	2			TRUE
19	43	TRUE	TRUE	3REY	23	FALSE	201	FALSE	2			TRUE
19	44	TRUE	TRUE	3REY	23	TRUE	202	FALSE	2	AP12_Diaz	[NH2]c1nc([*])c([*])nc1	TRUE
19	45	TRUE	TRUE	3REY	23	FALSE	202	FALSE	2			FALSE
19	46	TRUE	TRUE	3REY	23	FALSE	202	FALSE	2			FALSE
19	47	TRUE	TRUE	3REY	23	FALSE	202	FALSE	2			FALSE
19	48	TRUE	TRUE	3REY	23	FALSE	202	FALSE	2			FALSE
19	49	TRUE	TRUE	3REY	23	FALSE	202	FALSE	2			FALSE
19	50	TRUE	TRUE	3REY	23	FALSE	202	FALSE	2			FALSE
19	51	TRUE	TRUE	3REY	23	FALSE	202	FALSE	2			FALSE
19	52	TRUE	TRUE	3REY	23	FALSE	202	FALSE	2			FALSE
19	53	TRUE	TRUE	3REY	23	FALSE	202	FALSE	2			FALSE
19	54	TRUE	TRUE	3REY	23	FALSE	202	FALSE	2			FALSE
19	55	TRUE	TRUE	3REY	23	FALSE	202	FALSE	2			TRUE
19	56	TRUE	TRUE	3REY	23	TRUE	203	FALSE	2	AP13_Triaz	[NH2]c1nc([*])nc([*])n1	FALSE
19	58	TRUE	TRUE	3REY	23	FALSE	203	FALSE	2			FALSE
19	59	TRUE	TRUE	3REY	23	FALSE	203	FALSE	2			FALSE
19	60	TRUE	TRUE	3REY	23	FALSE	203	FALSE	2			TRUE
19	61	TRUE	TRUE	3REY	23	TRUE	204	FALSE	2	AmP12_Py	[*]c1nc([NH][*])ccc1[*]	FALSE
19	62	TRUE	TRUE	3REY	23	TRUE	205	FALSE	2	AmP12_Py	[*]c1nc([NH][*])ccc1[*]	FALSE
19	63	TRUE	TRUE	3REY	23	TRUE	206	FALSE	2	AmP12_Py	[*]c1nc([NH][*])ccc1[*]	FALSE
20	0	TRUE	TRUE	3REY	23	FALSE	206	FALSE	2			FALSE
20	1	TRUE	TRUE	3REY	23	FALSE	206	FALSE	2			FALSE
20	2	TRUE	TRUE	3REY	23	FALSE	206	FALSE	2			TRUE
20	5	TRUE	TRUE	3REY	23	FALSE	206	FALSE	2			TRUE
20	7	TRUE	TRUE	3REY	23	TRUE	207	FALSE	2	2c14	[*]c1nc2c([*])cccc2c([*])c1	FALSE
20	8	TRUE	TRUE	3REY	23	FALSE	207	FALSE	2			TRUE
20	10	TRUE	TRUE	3REY	23	FALSE	207	FALSE	2			TRUE
20	11	TRUE	TRUE	3REY	23	FALSE	207	FALSE	2			FALSE
20	12	TRUE	TRUE	3REY	23	FALSE	207	FALSE	2			FALSE
20	14	TRUE	TRUE	3REY	23	FALSE	207	FALSE	2			FALSE
20	15	TRUE	TRUE	3REY	23	FALSE	207	FALSE	2			FALSE
20	16	TRUE	TRUE	3REY	23	FALSE	207	FALSE	2			FALSE
20	17	TRUE	TRUE	3REY	23	FALSE	207	FALSE	2			FALSE
20	18	TRUE	TRUE	3REY	23	TRUE	208	FALSE	2	AmP13_Pyrim	[*]c1nc([NH][*])cc([*])n1	FALSE
20	19	TRUE	TRUE	3REY	23	FALSE	208	FALSE	2			FALSE
20	21	TRUE	TRUE	3REY	23	TRUE	209	FALSE	2	2c_new10	c1(c([*])c([*])o2)c2ccc([*])c1	FALSE
20	22	TRUE	TRUE	3REY	23	TRUE	210	FALSE	2	Triazole	[*]c1[nH]nc([*])n1	FALSE
20	23	TRUE	TRUE	3REY	23	FALSE	210	FALSE	2			FALSE
20	25	TRUE	TRUE	3REY	23	FALSE	210	FALSE	2			FALSE
20	26	TRUE	TRUE	3REY	23	FALSE	210	FALSE	2			FALSE
20	27	TRUE	TRUE	3REY	23	FALSE	210	FALSE	2			FALSE
20	28	TRUE	TRUE	3REY	23	FALSE	210	FALSE	2			FALSE
20	29	TRUE	TRUE	3REY	23	FALSE	210	FALSE	2			FALSE
20	30	TRUE	TRUE	3REY	23	TRUE	211	FALSE	2	AP13_Py	[NH2]c1c([*])c([*])cc([*])n1	TRUE
20	31	TRUE	TRUE	3REY	23	TRUE	212	FALSE	2	AmP12_Py	[*]c1nc([NH][*])ccc1[*]	FALSE
20	32	TRUE	TRUE	3REY	23	FALSE	212	FALSE	2			FALSE
20	33	TRUE	TRUE	3REY	23	FALSE	212	FALSE	2			FALSE
20	34	TRUE	TRUE	3REY	23	FALSE	212	FALSE	2			FALSE
20	36	TRUE	TRUE	3REY	23	FALSE	212	FALSE	2			FALSE
20	37	TRUE	TRUE	3REY	23	FALSE	212	FALSE	2			FALSE
20	38	TRUE	TRUE	3REY	23	FALSE	212	FALSE	2			FALSE
20	39	TRUE	TRUE	3REY	23	TRUE	213	FALSE	2	AP13_Pyrim	[NH2]c1nc([*])cc([*])n1	FALSE
20	40	TRUE	TRUE	3REY	23	FALSE	213	FALSE	2			FALSE
20	41	TRUE	TRUE	3REY	23	FALSE	213	FALSE	2			FALSE
20	42	TRUE	TRUE	3REY	23	FALSE	213	FALSE	2			TRUE
20	43	TRUE	TRUE	3REY	23	FALSE	213	FALSE	2			FALSE
20	45	TRUE	TRUE	3REY	23	FALSE	213	FALSE	2			FALSE
20	46	TRUE	TRUE	3REY	23	TRUE	214	FALSE	2	AmP12_Py	[*]c1nc([NH][*])ccc1[*]	FALSE
20	47	TRUE	TRUE	3REY	23	FALSE	214	FALSE	2			FALSE
20	48	TRUE	TRUE	3REY	23	FALSE	214	FALSE	2			FALSE
20	50	TRUE	TRUE	3REY	23	FALSE	214	FALSE	2			FALSE
20	52	TRUE	TRUE	3REY	23	FALSE	214	FALSE	2			FALSE
20	53	TRUE	TRUE	3REY	23	FALSE	214	FALSE	2			FALSE
20	55	TRUE	TRUE	3REY	23	TRUE	215	FALSE	2	2c14	[*]c1nc2c([*])cccc2c([*])c1	FALSE
20	56	TRUE	TRUE	3REY	23	FALSE	215	FALSE	2			TRUE
20	57	TRUE	TRUE	3REY	23	FALSE	215	FALSE	2			FALSE
20	58	TRUE	TRUE	3REY	23	TRUE	216	FALSE	2	AmP12_Py	[*]c1nc([NH][*])ccc1[*]	FALSE
20	59	TRUE	TRUE	3REY	23	FALSE	216	FALSE	2			FALSE
20	60	TRUE	TRUE	3REY	23	FALSE	216	FALSE	2			FALSE
20	61	TRUE	TRUE	3REY	23	FALSE	216	FALSE	2			FALSE
20	62	TRUE	TRUE	3REY	23	FALSE	216	FALSE	2			FALSE
20	63	TRUE	TRUE	3REY	23	FALSE	216	FALSE	2			FALSE
21	0	TRUE	TRUE	3REY	23	FALSE	216	FALSE	2			FALSE
21	1	TRUE	TRUE	3REY	23	FALSE	216	FALSE	2			TRUE
21	2	TRUE	TRUE	3REY	23	FALSE	216	FALSE	2			TRUE
21	3	TRUE	TRUE	3REY	23	FALSE	216	FALSE	2			FALSE
21	4	TRUE	TRUE	3REY	23	TRUE	217	FALSE	2	2c14	[*]c1nc2c([*])cccc2c([*])c1	FALSE
21	5	TRUE	TRUE	3REY	23	FALSE	217	FALSE	2			FALSE
21	6	TRUE	TRUE	3REY	23	TRUE	218	FALSE	2	AP13_Pyrim	[NH2]c1nc([*])cc([*])n1	TRUE
21	7	TRUE	TRUE	3REY	23	FALSE	218	FALSE	2			FALSE
21	8	TRUE	TRUE	3REY	23	FALSE	218	FALSE	2			FALSE
21	9	TRUE	TRUE	3REY	23	FALSE	218	FALSE	2			FALSE
21	10	TRUE	TRUE	3REY	23	TRUE	219	FALSE	2	AmP12_Py	[*]c1nc([NH][*])ccc1[*]	FALSE
21	11	TRUE	TRUE	3REY	23	FALSE	219	FALSE	2			TRUE
21	13	TRUE	TRUE	3REY	23	FALSE	219	FALSE	2			FALSE
21	14	TRUE	TRUE	3REY	23	FALSE	219	FALSE	2			FALSE
21	15	TRUE	TRUE	3REY	23	TRUE	220	FALSE	2	AmP12_Py	[*]c1nc([NH][*])ccc1[*]	FALSE
21	16	TRUE	TRUE	3REY	23	FALSE	220	FALSE	2			FALSE
21	17	TRUE	TRUE	3REY	23	FALSE	220	FALSE	2			TRUE
21	19	TRUE	TRUE	3REY	23	FALSE	220	FALSE	2			FALSE
21	21	TRUE	TRUE	3REY	23	FALSE	220	FALSE	2			FALSE
21	22	TRUE	TRUE	3REY	23	FALSE	220	FALSE	2			FALSE
21	23	TRUE	TRUE	3REY	23	FALSE	220	FALSE	2			TRUE
21	24	TRUE	TRUE	3REY	23	FALSE	220	FALSE	2			FALSE
21	25	TRUE	TRUE	3REY	23	FALSE	220	FALSE	2			FALSE
21	26	TRUE	TRUE	3REY	23	TRUE	221	FALSE	2	2c14	[*]c1nc2c([*])cccc2c([*])c1	FALSE
21	27	TRUE	TRUE	3REY	23	FALSE	221	FALSE	2			FALSE
21	28	TRUE	TRUE	3REY	23	FALSE	221	FALSE	2			TRUE
21	29	TRUE	TRUE	3REY	23	FALSE	221	FALSE	2			FALSE
21	30	TRUE	TRUE	3REY	23	TRUE	222	FALSE	2	2c_new10	c1(c([*])c([*])o2)c2ccc([*])c1	TRUE
21	31	TRUE	TRUE	3REY	23	FALSE	222	FALSE	2			FALSE
21	32	TRUE	TRUE	3REY	23	FALSE	222	FALSE	2			FALSE
21	33	TRUE	TRUE	3REY	23	FALSE	222	FALSE	2			FALSE
21	34	TRUE	TRUE	3REY	23	FALSE	222	FALSE	2			FALSE
21	36	TRUE	TRUE	3REY	23	FALSE	222	FALSE	2			FALSE
21	37	TRUE	TRUE	3REY	23	FALSE	222	FALSE	2			FALSE
21	38	TRUE	TRUE	3REY	23	TRUE	223	FALSE	2	AmP12_Py	[*]c1nc([NH][*])ccc1[*]	FALSE
21	39	TRUE	TRUE	3REY	23	FALSE	223	FALSE	2			TRUE
21	40	TRUE	TRUE	3REY	23	FALSE	223	FALSE	2			TRUE
21	41	TRUE	TRUE	3REY	23	FALSE	223	FALSE	2			TRUE
21	42	TRUE	TRUE	3REY	23	TRUE	224	FALSE	2	AmP12_Py	[*]c1nc([NH][*])ccc1[*]	FALSE
21	43	TRUE	TRUE	3REY	23	TRUE	225	FALSE	2	2c14	[*]c1nc2c([*])cccc2c([*])c1	TRUE
21	45	TRUE	TRUE	3REY	23	TRUE	226	FALSE	2	AmP12_Py	[*]c1nc([NH][*])ccc1[*]	TRUE
21	46	TRUE	TRUE	3REY	23	FALSE	226	FALSE	2			FALSE
21	47	TRUE	TRUE	3REY	23	FALSE	226	FALSE	2			FALSE
21	48	TRUE	TRUE	3REY	23	FALSE	226	FALSE	2			FALSE
21	49	TRUE	TRUE	3REY	23	FALSE	226	FALSE	2			FALSE
21	50	TRUE	TRUE	3REY	23	FALSE	226	FALSE	2			TRUE
21	51	TRUE	TRUE	3REY	23	FALSE	226	FALSE	2			FALSE
21	52	TRUE	TRUE	3REY	23	FALSE	226	FALSE	2			FALSE
21	53	TRUE	TRUE	3REY	23	TRUE	227	FALSE	2	2c14	[*]c1nc2c([*])cccc2c([*])c1	FALSE
21	54	TRUE	TRUE	3REY	23	FALSE	227	FALSE	2			FALSE
21	55	TRUE	TRUE	3REY	23	FALSE	227	FALSE	2			FALSE
21	56	TRUE	TRUE	3REY	23	FALSE	227	FALSE	2			TRUE
21	57	TRUE	TRUE	3REY	23	FALSE	227	FALSE	2			FALSE
21	58	TRUE	TRUE	3REY	23	FALSE	227	FALSE	2			TRUE
21	59	TRUE	TRUE	3REY	23	FALSE	227	FALSE	2			TRUE
21	60	TRUE	TRUE	3REY	23	FALSE	227	FALSE	2			FALSE
21	62	TRUE	TRUE	3REY	23	FALSE	227	FALSE	2			FALSE
21	63	TRUE	TRUE	3REY	23	TRUE	228	FALSE	2	2c14	[*]c1nc2c([*])cccc2c([*])c1	TRUE
22	0	TRUE	TRUE	3REY	23	TRUE	229	FALSE	2	AP13_Pyrim	[NH2]c1nc([*])cc([*])n1	FALSE
22	1	TRUE	TRUE	3REY	23	FALSE	229	FALSE	2			FALSE
22	2	TRUE	TRUE	3REY	23	FALSE	229	FALSE	2			FALSE
22	3	TRUE	TRUE	3REY	23	FALSE	229	FALSE	2			FALSE
22	4	TRUE	TRUE	3REY	23	TRUE	230	FALSE	2	AP13_Pyrim	[NH2]c1nc([*])cc([*])n1	FALSE
22	5	TRUE	TRUE	3REY	23	FALSE	230	FALSE	2			FALSE
22	6	TRUE	TRUE	3REY	23	FALSE	230	FALSE	2			FALSE
22	7	TRUE	TRUE	3REY	23	FALSE	230	FALSE	2			FALSE
22	8	TRUE	TRUE	3REY	23	FALSE	230	FALSE	2			FALSE
22	10	TRUE	TRUE	3REY	23	TRUE	231	FALSE	2	AmP12_Py	[*]c1nc([NH][*])ccc1[*]	TRUE
22	11	TRUE	TRUE	3REY	23	FALSE	231	FALSE	2			FALSE
22	13	TRUE	TRUE	3REY	23	FALSE	231	FALSE	2			FALSE
22	15	TRUE	TRUE	3REY	23	FALSE	231	FALSE	2			FALSE
22	17	TRUE	TRUE	3REY	23	FALSE	231	FALSE	2			FALSE
22	18	TRUE	TRUE	3REY	23	FALSE	231	FALSE	2			FALSE
22	20	TRUE	TRUE	3REY	23	FALSE	231	FALSE	2			FALSE
22	21	TRUE	TRUE	3REY	23	FALSE	231	FALSE	2			FALSE
22	22	TRUE	TRUE	3REY	23	FALSE	231	FALSE	2			FALSE
22	23	TRUE	TRUE	3REY	23	FALSE	231	FALSE	2			FALSE
22	24	TRUE	TRUE	3REY	23	FALSE	231	FALSE	2			FALSE
22	25	TRUE	TRUE	3REY	23	FALSE	231	FALSE	2			FALSE
22	26	TRUE	TRUE	3REY	23	FALSE	231	FALSE	2			FALSE
22	27	TRUE	TRUE	3REY	23	FALSE	231	FALSE	2			FALSE
22	28	TRUE	TRUE	3REY	23	FALSE	231	FALSE	2			FALSE
22	29	TRUE	TRUE	3REY	23	FALSE	231	FALSE	2			FALSE
22	30	TRUE	TRUE	3REY	23	FALSE	231	FALSE	2			FALSE
22	32	TRUE	TRUE	3REY	23	FALSE	231	FALSE	2			FALSE
22	33	TRUE	TRUE	3REY	23	FALSE	231	FALSE	2			FALSE
22	34	TRUE	TRUE	3REY	23	TRUE	232	FALSE	2	AP13_Pyrim	[NH2]c1nc([*])cc([*])n1	FALSE
22	35	TRUE	TRUE	3REY	23	FALSE	232	FALSE	2			FALSE
22	36	TRUE	TRUE	3REY	23	TRUE	233	FALSE	2	AmP12_Py	[*]c1nc([NH][*])ccc1[*]	FALSE
22	37	TRUE	TRUE	3REY	23	FALSE	233	FALSE	2			FALSE
22	38	TRUE	TRUE	3REY	23	FALSE	233	FALSE	2			TRUE
22	39	TRUE	TRUE	3REY	23	FALSE	233	FALSE	2			FALSE
22	40	TRUE	TRUE	3REY	23	TRUE	234	FALSE	2	AP12_Diaz	[NH2]c1nc([*])c([*])nc1	FALSE
22	41	TRUE	TRUE	3REY	23	TRUE	235	FALSE	2	2c9	[*]c1nc2[nH]cnc2c([*])[n,c]1	FALSE
22	42	TRUE	TRUE	3REY	23	FALSE	235	FALSE	2			TRUE
22	43	TRUE	TRUE	3REY	23	TRUE	236	FALSE	2	AP13_Pyrim	[NH2]c1nc([*])cc([*])n1	TRUE
22	44	TRUE	TRUE	3REY	23	TRUE	237	FALSE	2	2c14	[*]c1nc2c([*])cccc2c([*])c1	TRUE
22	45	TRUE	TRUE	3REY	23	FALSE	237	FALSE	2			FALSE
22	46	TRUE	TRUE	3REY	23	FALSE	237	FALSE	2			FALSE
22	47	TRUE	TRUE	3REY	23	FALSE	237	FALSE	2			FALSE
22	48	TRUE	TRUE	3REY	23	TRUE	238	FALSE	2	AP13_Pyrim	[NH2]c1nc([*])cc([*])n1	FALSE
22	49	TRUE	TRUE	3REY	23	TRUE	239	FALSE	2	AmP12_Pyrim	[*]c1nc([NH][*])nc([*])c1[*]	FALSE
22	50	TRUE	TRUE	3REY	23	FALSE	239	FALSE	2			FALSE
22	53	TRUE	TRUE	3REY	23	FALSE	239	FALSE	2			FALSE
22	54	TRUE	TRUE	3REY	23	FALSE	239	FALSE	2			FALSE
22	55	TRUE	TRUE	3REY	23	FALSE	239	FALSE	2			FALSE
22	57	TRUE	TRUE	3REY	23	FALSE	239	FALSE	2			FALSE
22	58	TRUE	TRUE	3REY	23	FALSE	239	FALSE	2			FALSE
22	59	TRUE	TRUE	3REY	23	FALSE	239	FALSE	2			FALSE
22	60	TRUE	TRUE	3REY	23	FALSE	239	FALSE	2			FALSE
22	61	TRUE	TRUE	3REY	23	FALSE	239	FALSE	2			TRUE
22	62	TRUE	TRUE	3REY	23	TRUE	240	FALSE	2	AmP13_Pyrim	[*]c1nc([NH][*])cc([*])n1	FALSE
22	63	TRUE	TRUE	3REY	23	FALSE	240	FALSE	2			FALSE
23	0	TRUE	TRUE	3REY	23	FALSE	240	FALSE	2			FALSE
23	1	TRUE	TRUE	3REY	23	FALSE	240	FALSE	2			FALSE
23	2	TRUE	TRUE	3REY	23	FALSE	240	FALSE	2			FALSE
23	3	TRUE	TRUE	3REY	23	FALSE	240	FALSE	2			FALSE
23	4	TRUE	TRUE	3REY	23	FALSE	240	FALSE	2			FALSE
23	5	TRUE	TRUE	3REY	23	TRUE	241	FALSE	2	2c14	[*]c1nc2c([*])cccc2c([*])c1	FALSE
23	6	TRUE	TRUE	3REY	23	FALSE	241	FALSE	2			FALSE
23	7	TRUE	TRUE	3REY	23	FALSE	241	FALSE	2			FALSE
23	8	TRUE	TRUE	3REY	23	FALSE	241	FALSE	2			TRUE
23	9	TRUE	TRUE	3REY	23	FALSE	241	FALSE	2			FALSE
23	10	TRUE	TRUE	3REY	23	FALSE	241	FALSE	2			TRUE
23	11	TRUE	TRUE	3REY	23	FALSE	241	FALSE	2			FALSE
23	13	TRUE	TRUE	3REY	23	FALSE	241	FALSE	2			FALSE
23	14	TRUE	TRUE	3REY	23	FALSE	241	FALSE	2			FALSE
23	15	TRUE	TRUE	3REY	23	FALSE	241	FALSE	2			FALSE
23	16	TRUE	TRUE	3REY	23	TRUE	242	FALSE	2	AmP12_Py	[*]c1nc([NH][*])ccc1[*]	FALSE
23	17	TRUE	TRUE	3REY	23	FALSE	242	FALSE	2			FALSE
23	18	TRUE	TRUE	3REY	23	FALSE	242	FALSE	2			FALSE
23	19	TRUE	TRUE	3REY	23	FALSE	242	FALSE	2			FALSE
23	20	TRUE	TRUE	3REY	23	FALSE	242	FALSE	2			FALSE
23	21	TRUE	TRUE	3REY	23	FALSE	242	FALSE	2			FALSE
23	22	TRUE	TRUE	3REY	23	FALSE	242	FALSE	2			FALSE
23	23	TRUE	TRUE	3REY	23	TRUE	243	FALSE	2	2c_new10	c1(c([*])c([*])o2)c2ccc([*])c1	FALSE
23	24	TRUE	TRUE	3REY	23	FALSE	243	FALSE	2			FALSE
23	25	TRUE	TRUE	3REY	23	FALSE	243	FALSE	2			TRUE
23	26	TRUE	TRUE	3REY	23	FALSE	243	FALSE	2			TRUE
23	27	TRUE	TRUE	3REY	23	TRUE	244	FALSE	2	2c14	[*]c1nc2c([*])cccc2c([*])c1	FALSE
23	28	TRUE	TRUE	3REY	23	FALSE	244	FALSE	2			FALSE
23	29	TRUE	TRUE	3REY	23	TRUE	245	FALSE	2	AmP12_Py	[*]c1nc([NH][*])ccc1[*]	FALSE
23	30	TRUE	TRUE	3REY	23	FALSE	245	FALSE	2			FALSE
23	31	TRUE	TRUE	3REY	23	FALSE	245	FALSE	2			TRUE
23	32	TRUE	TRUE	3REY	23	TRUE	246	FALSE	2	AP13_Pyrim	[NH2]c1nc([*])cc([*])n1	FALSE
23	33	TRUE	TRUE	3REY	23	FALSE	246	FALSE	2			FALSE
23	34	TRUE	TRUE	3REY	23	FALSE	246	FALSE	2			FALSE
23	35	TRUE	TRUE	3REY	23	FALSE	246	FALSE	2			TRUE
23	36	TRUE	TRUE	3REY	23	FALSE	246	FALSE	2			FALSE
23	37	TRUE	TRUE	3REY	23	TRUE	247	FALSE	2	AP13_Py	[NH2]c1c([*])c([*])cc([*])n1	FALSE
23	38	TRUE	TRUE	3REY	23	TRUE	248	FALSE	2	AmP12_Diaz	[*]c1nc([NH][*])cnc1[*]	FALSE
23	39	TRUE	TRUE	3REY	23	FALSE	248	FALSE	2			FALSE
23	40	TRUE	TRUE	3REY	23	FALSE	248	FALSE	2			FALSE
23	41	TRUE	TRUE	3REY	23	FALSE	248	FALSE	2			FALSE
23	42	TRUE	TRUE	3REY	23	FALSE	248	FALSE	2			FALSE
23	43	TRUE	TRUE	3REY	23	FALSE	248	FALSE	2			FALSE
23	44	TRUE	TRUE	3REY	23	FALSE	248	FALSE	2			TRUE
23	45	TRUE	TRUE	3REY	23	TRUE	249	FALSE	2	AP13_Pyrim	[NH2]c1nc([*])cc([*])n1	FALSE
23	47	TRUE	TRUE	3REY	23	FALSE	249	FALSE	2			FALSE
23	48	TRUE	TRUE	3REY	23	FALSE	249	FALSE	2			FALSE
23	49	TRUE	TRUE	3REY	23	FALSE	249	FALSE	2			TRUE
23	50	TRUE	TRUE	3REY	23	FALSE	249	FALSE	2			FALSE
23	51	TRUE	TRUE	3REY	23	FALSE	249	FALSE	2			FALSE
23	53	TRUE	TRUE	3REY	23	FALSE	249	FALSE	2			FALSE
23	54	TRUE	TRUE	3REY	23	FALSE	249	FALSE	2			FALSE
23	55	TRUE	TRUE	3REY	23	FALSE	249	FALSE	2			FALSE
23	57	TRUE	TRUE	3REY	23	FALSE	249	FALSE	2			TRUE
23	60	TRUE	TRUE	3REY	23	FALSE	249	FALSE	2			FALSE
23	61	TRUE	TRUE	3REY	23	TRUE	250	FALSE	2	AP13_Pyrim	[NH2]c1nc([*])cc([*])n1	FALSE
23	62	TRUE	TRUE	3REY	23	FALSE	250	FALSE	2			FALSE
23	63	TRUE	TRUE	3REY	23	FALSE	250	FALSE	2			FALSE
24	0	TRUE	TRUE	3REY	23	FALSE	250	FALSE	2			FALSE
24	1	TRUE	TRUE	3REY	23	FALSE	250	FALSE	2			FALSE
24	2	TRUE	TRUE	3REY	23	FALSE	250	FALSE	2			FALSE
24	4	TRUE	TRUE	3REY	23	FALSE	250	FALSE	2			FALSE
24	5	TRUE	TRUE	3REY	23	FALSE	250	FALSE	2			TRUE
24	6	TRUE	TRUE	3REY	23	FALSE	250	FALSE	2			TRUE
24	7	TRUE	TRUE	3REY	23	FALSE	250	FALSE	2			FALSE
24	8	TRUE	TRUE	3REY	23	FALSE	250	FALSE	2			FALSE
24	9	TRUE	TRUE	3REY	23	FALSE	250	FALSE	2			FALSE
24	10	TRUE	TRUE	3REY	23	FALSE	250	FALSE	2			FALSE
24	11	TRUE	TRUE	3REY	23	FALSE	250	FALSE	2			FALSE
24	12	TRUE	TRUE	3REY	23	FALSE	250	FALSE	2			FALSE
24	13	TRUE	TRUE	3REY	23	FALSE	250	FALSE	2			FALSE
24	15	TRUE	TRUE	3REY	23	FALSE	250	FALSE	2			FALSE
24	16	TRUE	TRUE	3REY	23	FALSE	250	FALSE	2			FALSE
24	17	TRUE	TRUE	3REY	23	FALSE	250	FALSE	2			FALSE
24	19	TRUE	TRUE	3REY	23	FALSE	250	FALSE	2			FALSE
24	20	TRUE	TRUE	3REY	23	TRUE	251	FALSE	2	Triazole	[*]c1[nH]nc([*])n1	TRUE
24	21	TRUE	TRUE	3REY	23	FALSE	251	FALSE	2			FALSE
24	23	TRUE	TRUE	3REY	23	FALSE	251	FALSE	2			FALSE
24	24	TRUE	TRUE	3REY	23	FALSE	251	FALSE	2			FALSE
24	25	TRUE	TRUE	3REY	23	FALSE	251	FALSE	2			FALSE
24	26	TRUE	TRUE	3REY	23	FALSE	251	FALSE	2			FALSE
24	27	TRUE	TRUE	3REY	23	FALSE	251	FALSE	2			FALSE
24	28	TRUE	TRUE	3REY	23	TRUE	252	FALSE	2	2c_2aminopyr-fused3	Nc1nc2c(c([*])n1)cccc2[*]	FALSE
24	29	TRUE	TRUE	3REY	23	FALSE	252	FALSE	2			FALSE
24	30	TRUE	TRUE	3REY	23	FALSE	252	FALSE	2			FALSE
24	31	TRUE	TRUE	3REY	23	FALSE	252	FALSE	2			FALSE
24	32	TRUE	TRUE	3REY	23	TRUE	253	FALSE	2	2c_new10	c1(c([*])c([*])o2)c2ccc([*])c1	TRUE
24	33	TRUE	TRUE	3REY	23	FALSE	253	FALSE	2			FALSE
24	34	TRUE	TRUE	3REY	23	FALSE	253	FALSE	2			FALSE
24	35	TRUE	TRUE	3REY	23	FALSE	253	FALSE	2			FALSE
24	36	TRUE	TRUE	3REY	23	FALSE	253	FALSE	2			FALSE
24	37	TRUE	TRUE	3REY	23	FALSE	253	FALSE	2			FALSE
24	38	TRUE	TRUE	3REY	23	FALSE	253	FALSE	2			FALSE
24	39	TRUE	TRUE	3REY	23	FALSE	253	FALSE	2			TRUE
24	40	TRUE	TRUE	3REY	23	FALSE	253	FALSE	2			FALSE
24	41	TRUE	TRUE	3REY	23	FALSE	253	FALSE	2			FALSE
24	42	TRUE	TRUE	3REY	23	FALSE	253	FALSE	2			FALSE
24	43	TRUE	TRUE	3REY	23	FALSE	253	FALSE	2			TRUE
24	44	TRUE	TRUE	3REY	23	FALSE	253	FALSE	2			FALSE
24	45	TRUE	TRUE	3REY	23	FALSE	253	FALSE	2			FALSE
24	46	TRUE	TRUE	3REY	23	TRUE	254	FALSE	2	2c_new10	c1(c([*])c([*])o2)c2ccc([*])c1	FALSE
24	47	TRUE	TRUE	3REY	23	FALSE	254	FALSE	2			FALSE
24	49	TRUE	TRUE	3REY	23	FALSE	254	FALSE	2			FALSE
24	50	TRUE	TRUE	3REY	23	FALSE	254	FALSE	2			FALSE
24	52	TRUE	TRUE	3REY	23	FALSE	254	FALSE	2			FALSE
24	53	TRUE	TRUE	3REY	23	FALSE	254	FALSE	2			FALSE
24	54	TRUE	TRUE	3REY	23	FALSE	254	FALSE	2			FALSE
24	55	TRUE	TRUE	3REY	23	FALSE	254	FALSE	2			FALSE
24	56	TRUE	TRUE	3REY	23	FALSE	254	FALSE	2			FALSE
24	57	TRUE	TRUE	3REY	23	TRUE	255	FALSE	2	AmP12_Py	[*]c1nc([NH][*])ccc1[*]	FALSE
24	58	TRUE	TRUE	3REY	23	FALSE	255	FALSE	2			FALSE
24	59	TRUE	TRUE	3REY	23	FALSE	255	FALSE	2			FALSE
24	60	TRUE	TRUE	3REY	23	FALSE	255	FALSE	2			FALSE
24	61	TRUE	TRUE	3REY	23	TRUE	256	FALSE	2	AmP13_Pyrim	[*]c1nc([NH][*])cc([*])n1	FALSE
24	62	TRUE	TRUE	3REY	23	TRUE	257	FALSE	2	2c9	[*]c1nc2[nH]cnc2c([*])[n,c]1	TRUE
24	63	TRUE	TRUE	3REY	23	FALSE	257	FALSE	2			TRUE
25	1	TRUE	TRUE	3REY	23	FALSE	257	FALSE	2			FALSE
25	2	TRUE	TRUE	3REY	23	FALSE	257	FALSE	2			FALSE
25	3	TRUE	TRUE	3REY	23	FALSE	257	FALSE	2			FALSE
25	4	TRUE	TRUE	3REY	23	FALSE	257	FALSE	2			FALSE
25	5	TRUE	TRUE	3REY	23	FALSE	257	FALSE	2			FALSE
25	6	TRUE	TRUE	3REY	23	FALSE	257	FALSE	2			FALSE
25	7	TRUE	TRUE	3REY	23	TRUE	258	FALSE	2	AmThiaz12	[*][NH]c1sc([*])c([*])n1	TRUE
25	8	TRUE	TRUE	3REY	23	TRUE	259	FALSE	2	AmP12_Py	[*]c1nc([NH][*])ccc1[*]	FALSE
25	9	TRUE	TRUE	3REY	23	FALSE	259	FALSE	2			FALSE
25	10	TRUE	TRUE	3REY	23	FALSE	259	FALSE	2			FALSE
25	12	TRUE	TRUE	3REY	23	FALSE	259	FALSE	2			TRUE
25	13	TRUE	TRUE	3REY	23	FALSE	259	FALSE	2			TRUE
25	14	TRUE	TRUE	3REY	23	TRUE	260	FALSE	2	AP13_Pyrim	[NH2]c1nc([*])cc([*])n1	FALSE
25	15	TRUE	TRUE	3REY	23	FALSE	260	FALSE	2			FALSE
25	16	TRUE	TRUE	3REY	23	FALSE	260	FALSE	2			FALSE
25	17	TRUE	TRUE	3REY	23	FALSE	260	FALSE	2			FALSE
25	18	TRUE	TRUE	3REY	23	FALSE	260	FALSE	2			FALSE
25	19	TRUE	TRUE	3REY	23	FALSE	260	FALSE	2			FALSE
25	20	TRUE	TRUE	3REY	23	FALSE	260	FALSE	2			FALSE
25	21	TRUE	TRUE	3REY	23	FALSE	260	FALSE	2			FALSE
25	22	TRUE	TRUE	3REY	23	FALSE	260	FALSE	2			TRUE
25	23	TRUE	TRUE	3REY	23	FALSE	260	FALSE	2			FALSE
25	24	TRUE	TRUE	3REY	23	FALSE	260	FALSE	2			FALSE
25	26	TRUE	TRUE	3REY	23	FALSE	260	FALSE	2			FALSE
25	27	TRUE	TRUE	3REY	23	FALSE	260	FALSE	2			FALSE
25	28	TRUE	TRUE	3REY	23	FALSE	260	FALSE	2			FALSE
25	29	TRUE	TRUE	3REY	23	FALSE	260	FALSE	2			FALSE
25	30	TRUE	TRUE	3REY	23	FALSE	260	FALSE	2			FALSE
25	31	TRUE	TRUE	3REY	23	FALSE	260	FALSE	2			FALSE
25	32	TRUE	TRUE	3REY	23	FALSE	260	FALSE	2			TRUE
25	33	TRUE	TRUE	3REY	23	FALSE	260	FALSE	2			FALSE
25	34	TRUE	TRUE	3REY	23	FALSE	260	FALSE	2			FALSE
25	37	TRUE	TRUE	3REY	23	FALSE	260	FALSE	2			FALSE
25	38	TRUE	TRUE	3REY	23	FALSE	260	FALSE	2			FALSE
25	39	TRUE	TRUE	3REY	23	FALSE	260	FALSE	2			TRUE
25	40	TRUE	TRUE	3REY	23	TRUE	261	FALSE	2	2c14	[*]c1nc2c([*])cccc2c([*])c1	FALSE
25	41	TRUE	TRUE	3REY	23	FALSE	261	FALSE	2			FALSE
25	42	TRUE	TRUE	3REY	23	FALSE	261	FALSE	2			FALSE
25	43	TRUE	TRUE	3REY	23	FALSE	261	FALSE	2			TRUE
25	44	TRUE	TRUE	3REY	23	FALSE	261	FALSE	2			FALSE
25	45	TRUE	TRUE	3REY	23	FALSE	261	FALSE	2			TRUE
25	46	TRUE	TRUE	3REY	23	TRUE	262	FALSE	2	2c_new10	c1(c([*])c([*])o2)c2ccc([*])c1	TRUE
25	47	TRUE	TRUE	3REY	23	FALSE	262	FALSE	2			FALSE
25	49	TRUE	TRUE	3REY	23	TRUE	263	FALSE	2	AmP12_Py	[*]c1nc([NH][*])ccc1[*]	FALSE
25	50	TRUE	TRUE	3REY	23	FALSE	263	FALSE	2			TRUE
25	51	TRUE	TRUE	3REY	23	FALSE	263	FALSE	2			FALSE
25	52	TRUE	TRUE	3REY	23	FALSE	263	FALSE	2			FALSE
25	53	TRUE	TRUE	3REY	23	FALSE	263	FALSE	2			FALSE
25	54	TRUE	TRUE	3REY	23	FALSE	263	FALSE	2			TRUE
25	56	TRUE	TRUE	3REY	23	TRUE	264	FALSE	2	AmP12_Py	[*]c1nc([NH][*])ccc1[*]	FALSE
25	57	TRUE	TRUE	3REY	23	FALSE	264	FALSE	2			FALSE
25	58	TRUE	TRUE	3REY	23	TRUE	265	FALSE	2	AP13_Pyrim	[NH2]c1nc([*])cc([*])n1	FALSE
25	59	TRUE	TRUE	3REY	23	FALSE	265	FALSE	2			FALSE
25	60	TRUE	TRUE	3REY	23	FALSE	265	FALSE	2			TRUE
25	61	TRUE	TRUE	3REY	23	FALSE	265	FALSE	2			TRUE
25	62	TRUE	TRUE	3REY	23	FALSE	265	FALSE	2			FALSE
25	63	TRUE	TRUE	3REY	23	FALSE	265	FALSE	2			FALSE
26	0	TRUE	TRUE	3REY	23	FALSE	265	FALSE	2			TRUE
26	1	TRUE	TRUE	3REY	23	FALSE	265	FALSE	2			FALSE
26	2	TRUE	TRUE	3REY	23	FALSE	265	FALSE	2			FALSE
26	3	TRUE	TRUE	3REY	23	TRUE	266	FALSE	2	AmP12_Py	[*]c1nc([NH][*])ccc1[*]	FALSE
26	4	TRUE	TRUE	3REY	23	FALSE	266	FALSE	2			FALSE
26	5	TRUE	TRUE	3REY	23	FALSE	266	FALSE	2			TRUE
26	6	TRUE	TRUE	3REY	23	FALSE	266	FALSE	2			FALSE
26	7	TRUE	TRUE	3REY	23	FALSE	266	FALSE	2			FALSE
26	8	TRUE	TRUE	3REY	23	FALSE	266	FALSE	2			TRUE
26	9	TRUE	TRUE	3REY	23	FALSE	266	FALSE	2			FALSE
26	10	TRUE	TRUE	3REY	23	FALSE	266	FALSE	2			FALSE
26	11	TRUE	TRUE	3REY	23	FALSE	266	FALSE	2			FALSE
26	12	TRUE	TRUE	3REY	23	TRUE	267	FALSE	2	AP13_Py	[NH2]c1c([*])c([*])cc([*])n1	FALSE
26	13	TRUE	TRUE	3REY	23	TRUE	268	FALSE	2	2c9	[*]c1nc2[nH]cnc2c([*])[n,c]1	FALSE
26	14	TRUE	TRUE	3REY	23	FALSE	268	FALSE	2			FALSE
26	15	TRUE	TRUE	3REY	23	FALSE	268	FALSE	2			FALSE
26	16	TRUE	TRUE	3REY	23	TRUE	269	FALSE	2	AmP12_Py	[*]c1nc([NH][*])ccc1[*]	FALSE
26	17	TRUE	TRUE	3REY	23	FALSE	269	FALSE	2			FALSE
26	18	TRUE	TRUE	3REY	23	TRUE	270	FALSE	2	AP13_Pyrim	[NH2]c1nc([*])cc([*])n1	FALSE
26	19	TRUE	TRUE	3REY	23	FALSE	270	FALSE	2			FALSE
26	20	TRUE	TRUE	3REY	23	TRUE	271	FALSE	2	2c_new10	c1(c([*])c([*])o2)c2ccc([*])c1	FALSE
26	21	TRUE	TRUE	3REY	23	FALSE	271	FALSE	2			FALSE
26	22	TRUE	TRUE	3REY	23	TRUE	272	FALSE	2	AP13_Pyrim	[NH2]c1nc([*])cc([*])n1	FALSE
26	23	TRUE	TRUE	3REY	23	FALSE	272	FALSE	2			FALSE
26	24	TRUE	TRUE	3REY	23	FALSE	272	FALSE	2			FALSE
26	25	TRUE	TRUE	3REY	23	TRUE	273	FALSE	2	AmP12_Pyrim	[*]c1nc([NH][*])nc([*])c1[*]	FALSE
26	26	TRUE	TRUE	3REY	23	FALSE	273	FALSE	2			FALSE
26	27	TRUE	TRUE	3REY	23	FALSE	273	FALSE	2			FALSE
26	28	TRUE	TRUE	3REY	23	FALSE	273	FALSE	2			FALSE
26	29	TRUE	TRUE	3REY	23	FALSE	273	FALSE	2			FALSE
26	30	TRUE	TRUE	3REY	23	FALSE	273	FALSE	2			FALSE
26	31	TRUE	TRUE	3REY	23	FALSE	273	FALSE	2			FALSE
26	32	TRUE	TRUE	3REY	23	FALSE	273	FALSE	2			FALSE
26	33	TRUE	TRUE	3REY	23	FALSE	273	FALSE	2			FALSE
26	34	TRUE	TRUE	3REY	23	TRUE	274	FALSE	2	AP13_Pyrim	[NH2]c1nc([*])cc([*])n1	FALSE
26	35	TRUE	TRUE	3REY	23	FALSE	274	FALSE	2			TRUE
26	36	TRUE	TRUE	3REY	23	FALSE	274	FALSE	2			FALSE
26	37	TRUE	TRUE	3REY	23	FALSE	274	FALSE	2			FALSE
26	39	TRUE	TRUE	3REY	23	FALSE	274	FALSE	2			FALSE
26	40	TRUE	TRUE	3REY	23	TRUE	275	FALSE	2	AP13_Triaz	[NH2]c1nc([*])nc([*])n1	FALSE
26	41	TRUE	TRUE	3REY	23	TRUE	276	FALSE	2	AP13_Py	[NH2]c1c([*])c([*])cc([*])n1	FALSE
26	42	TRUE	TRUE	3REY	23	FALSE	276	FALSE	2			FALSE
26	43	TRUE	TRUE	3REY	23	FALSE	276	FALSE	2			FALSE
26	45	TRUE	TRUE	3REY	23	FALSE	276	FALSE	2			FALSE
26	46	TRUE	TRUE	3REY	23	FALSE	276	FALSE	2			FALSE
26	47	TRUE	TRUE	3REY	23	FALSE	276	FALSE	2			TRUE
26	48	TRUE	TRUE	3REY	23	TRUE	277	FALSE	2	AP13_Pyrim	[NH2]c1nc([*])cc([*])n1	FALSE
26	49	TRUE	TRUE	3REY	23	FALSE	277	FALSE	2			FALSE
26	50	TRUE	TRUE	3REY	23	FALSE	277	FALSE	2			FALSE
26	52	TRUE	TRUE	3REY	23	FALSE	277	FALSE	2			FALSE
26	53	TRUE	TRUE	3REY	23	FALSE	277	FALSE	2			FALSE
26	54	TRUE	TRUE	3REY	23	FALSE	277	FALSE	2			FALSE
26	55	TRUE	TRUE	3REY	23	FALSE	277	FALSE	2			FALSE
26	56	TRUE	TRUE	3REY	23	FALSE	277	FALSE	2			FALSE
26	57	TRUE	TRUE	3REY	23	TRUE	278	FALSE	2	AmP12_Py	[*]c1nc([NH][*])ccc1[*]	FALSE
26	58	TRUE	TRUE	3REY	23	FALSE	278	FALSE	2			FALSE
26	59	TRUE	TRUE	3REY	23	FALSE	278	FALSE	2			FALSE
26	60	TRUE	TRUE	3REY	23	FALSE	278	FALSE	2			FALSE
26	61	TRUE	TRUE	3REY	23	FALSE	278	FALSE	2			FALSE
26	62	TRUE	TRUE	3REY	23	FALSE	278	FALSE	2			FALSE
26	63	TRUE	TRUE	3REY	23	FALSE	278	FALSE	2			FALSE
27	0	TRUE	TRUE	3REY	23	FALSE	278	FALSE	2			FALSE
27	2	TRUE	TRUE	3REY	23	TRUE	279	FALSE	2	AP13_Py	[NH2]c1c([*])c([*])cc([*])n1	FALSE
27	3	TRUE	TRUE	3REY	23	FALSE	279	FALSE	2			FALSE
27	4	TRUE	TRUE	3REY	23	FALSE	279	FALSE	2			FALSE
27	5	TRUE	TRUE	3REY	23	TRUE	280	FALSE	2	AP13_Pyrim	[NH2]c1nc([*])cc([*])n1	FALSE
27	6	TRUE	TRUE	3REY	23	FALSE	280	FALSE	2			FALSE
27	7	TRUE	TRUE	3REY	23	FALSE	280	FALSE	2			FALSE
27	8	TRUE	TRUE	3REY	23	FALSE	280	FALSE	2			FALSE
27	9	TRUE	TRUE	3REY	23	FALSE	280	FALSE	2			FALSE
27	10	TRUE	TRUE	3REY	23	FALSE	280	FALSE	2			FALSE
27	11	TRUE	TRUE	3REY	23	FALSE	280	FALSE	2			FALSE
27	13	TRUE	TRUE	3REY	23	FALSE	280	FALSE	2			FALSE
27	14	TRUE	TRUE	3REY	23	FALSE	280	FALSE	2			FALSE
27	15	TRUE	TRUE	3REY	23	FALSE	280	FALSE	2			FALSE
27	16	TRUE	TRUE	3REY	23	TRUE	281	FALSE	2	AP13_Py	[NH2]c1c([*])c([*])cc([*])n1	FALSE
27	18	TRUE	TRUE	3REY	23	FALSE	281	FALSE	2			FALSE
27	19	TRUE	TRUE	3REY	23	FALSE	281	FALSE	2			TRUE
27	20	TRUE	TRUE	3REY	23	FALSE	281	FALSE	2			FALSE
27	21	TRUE	TRUE	3REY	23	TRUE	282	FALSE	2	AmP12_Diaz	[*]c1nc([NH][*])cnc1[*]	FALSE
27	22	TRUE	TRUE	3REY	23	FALSE	282	FALSE	2			FALSE
27	23	TRUE	TRUE	3REY	23	FALSE	282	FALSE	2			FALSE
27	24	TRUE	TRUE	3REY	23	FALSE	282	FALSE	2			FALSE
27	25	TRUE	TRUE	3REY	23	TRUE	283	FALSE	2	AP13_Pyrim	[NH2]c1nc([*])cc([*])n1	FALSE
27	27	TRUE	TRUE	3REY	23	FALSE	283	FALSE	2			FALSE
27	28	TRUE	TRUE	3REY	23	TRUE	284	FALSE	2	AP13_Pyrim	[NH2]c1nc([*])cc([*])n1	TRUE
27	30	TRUE	TRUE	3REY	23	TRUE	285	FALSE	2	AmP12_Py	[*]c1nc([NH][*])ccc1[*]	FALSE
27	32	TRUE	TRUE	3REY	23	TRUE	286	FALSE	2	2c14	[*]c1nc2c([*])cccc2c([*])c1	FALSE
27	33	TRUE	TRUE	3REY	23	FALSE	286	FALSE	2			FALSE
27	34	TRUE	TRUE	3REY	23	FALSE	286	FALSE	2			FALSE
27	35	TRUE	TRUE	3REY	23	FALSE	286	FALSE	2			TRUE
27	36	TRUE	TRUE	3REY	23	FALSE	286	FALSE	2			FALSE
27	37	TRUE	TRUE	3REY	23	TRUE	287	FALSE	2	AmP12_Py	[*]c1nc([NH][*])ccc1[*]	FALSE
27	38	TRUE	TRUE	3REY	23	FALSE	287	FALSE	2			FALSE
27	39	TRUE	TRUE	3REY	23	FALSE	287	FALSE	2			TRUE
27	40	TRUE	TRUE	3REY	23	FALSE	287	FALSE	2			FALSE
27	41	TRUE	TRUE	3REY	23	FALSE	287	FALSE	2			FALSE
27	42	TRUE	TRUE	3REY	23	FALSE	287	FALSE	2			FALSE
27	43	TRUE	TRUE	3REY	23	FALSE	287	FALSE	2			FALSE
27	44	TRUE	TRUE	3REY	23	FALSE	287	FALSE	2			FALSE
27	45	TRUE	TRUE	3REY	23	FALSE	287	FALSE	2			FALSE
27	46	TRUE	TRUE	3REY	23	FALSE	287	FALSE	2			FALSE
27	47	TRUE	TRUE	3REY	23	TRUE	288	FALSE	2	AP13_Pyrim	[NH2]c1nc([*])cc([*])n1	FALSE
27	48	TRUE	TRUE	3REY	23	FALSE	288	FALSE	2			FALSE
27	49	TRUE	TRUE	3REY	23	FALSE	288	FALSE	2			FALSE
27	51	TRUE	TRUE	3REY	23	FALSE	288	FALSE	2			FALSE
27	52	TRUE	TRUE	3REY	23	FALSE	288	FALSE	2			FALSE
27	53	TRUE	TRUE	3REY	23	TRUE	289	FALSE	2	2c7	[*]c1nc2ccsc2cn1	FALSE
27	55	TRUE	TRUE	3REY	23	FALSE	289	FALSE	2			FALSE
27	56	TRUE	TRUE	3REY	23	FALSE	289	FALSE	2			FALSE
27	57	TRUE	TRUE	3REY	23	FALSE	289	FALSE	2			FALSE
27	59	TRUE	TRUE	3REY	23	FALSE	289	FALSE	2			FALSE
27	60	TRUE	TRUE	3REY	23	FALSE	289	FALSE	2			FALSE
27	61	TRUE	TRUE	3REY	23	FALSE	289	FALSE	2			FALSE
27	62	TRUE	TRUE	3REY	23	FALSE	289	FALSE	2			FALSE
27	63	TRUE	TRUE	3REY	23	FALSE	289	FALSE	2			FALSE
28	0	TRUE	TRUE	3REY	23	FALSE	289	FALSE	2			FALSE
28	1	TRUE	TRUE	3REY	23	TRUE	290	FALSE	2	2c14	[*]c1nc2c([*])cccc2c([*])c1	TRUE
28	3	TRUE	TRUE	3REY	23	TRUE	291	FALSE	2	2c3	[NH2]c1c2ncn([*])c2ncn1	FALSE
28	5	TRUE	TRUE	3REY	23	FALSE	291	FALSE	2			FALSE
28	10	TRUE	TRUE	3REY	23	FALSE	291	FALSE	2			FALSE
28	12	TRUE	TRUE	3REY	23	FALSE	291	FALSE	2			FALSE
28	14	TRUE	TRUE	3REY	23	TRUE	292	FALSE	2	2c14	[*]c1nc2c([*])cccc2c([*])c1	FALSE
28	16	TRUE	TRUE	3REY	23	FALSE	292	FALSE	2			FALSE
28	17	TRUE	TRUE	3REY	23	TRUE	293	FALSE	2	2c8	O=c1c2ccc([*])nc2[nH]cc1[*]	FALSE
28	18	TRUE	TRUE	3REY	23	FALSE	293	FALSE	2			FALSE
28	19	TRUE	TRUE	3REY	23	FALSE	293	FALSE	2			FALSE
28	20	TRUE	TRUE	3REY	23	FALSE	293	FALSE	2			FALSE
28	21	TRUE	TRUE	3REY	23	TRUE	294	FALSE	2	AmP12_Diaz	[*]c1nc([NH][*])cnc1[*]	FALSE
28	22	TRUE	TRUE	3REY	23	FALSE	294	FALSE	2			FALSE
28	23	TRUE	TRUE	3REY	23	FALSE	294	FALSE	2			FALSE
28	24	TRUE	TRUE	3REY	23	FALSE	294	FALSE	2			FALSE
28	25	TRUE	TRUE	3REY	23	FALSE	294	FALSE	2			FALSE
28	26	TRUE	TRUE	3REY	23	TRUE	295	FALSE	2	AP12_Triaz	[NH2]c1nnc([*])c([*])n1	FALSE
28	27	TRUE	TRUE	3REY	23	TRUE	296	FALSE	2	AP13_Pyrim	[NH2]c1nc([*])cc([*])n1	FALSE
28	28	TRUE	TRUE	3REY	23	FALSE	296	FALSE	2			FALSE
28	29	TRUE	TRUE	3REY	23	FALSE	296	FALSE	2			FALSE
28	30	TRUE	TRUE	3REY	23	FALSE	296	FALSE	2			FALSE
28	32	TRUE	TRUE	3REY	23	FALSE	296	FALSE	2			FALSE
28	34	TRUE	TRUE	3REY	23	FALSE	296	FALSE	2			FALSE
28	35	TRUE	TRUE	3REY	23	FALSE	296	FALSE	2			FALSE
28	36	TRUE	TRUE	3REY	23	FALSE	296	FALSE	2			FALSE
28	37	TRUE	TRUE	3REY	23	FALSE	296	FALSE	2			FALSE
28	38	TRUE	TRUE	3REY	23	FALSE	296	FALSE	2			FALSE
28	39	TRUE	TRUE	3REY	23	FALSE	296	FALSE	2			FALSE
28	40	TRUE	TRUE	3REY	23	FALSE	296	FALSE	2			FALSE
28	41	TRUE	TRUE	3REY	23	FALSE	296	FALSE	2			FALSE
28	42	TRUE	TRUE	3REY	23	FALSE	296	FALSE	2			FALSE
28	43	TRUE	TRUE	3REY	23	FALSE	296	FALSE	2			TRUE
28	44	TRUE	TRUE	3REY	23	FALSE	296	FALSE	2			FALSE
28	45	TRUE	TRUE	3REY	23	FALSE	296	FALSE	2			FALSE
28	47	TRUE	TRUE	3REY	23	TRUE	297	FALSE	2	Triazole	[*]c1[nH]nc([*])n1	TRUE
28	49	TRUE	TRUE	3REY	23	TRUE	298	FALSE	2	AmP12_Pyrim	[*]c1nc([NH][*])nc([*])c1[*]	TRUE
28	50	TRUE	TRUE	3REY	23	FALSE	298	FALSE	2			FALSE
28	51	TRUE	TRUE	3REY	23	TRUE	299	FALSE	2	AP13_Pyrim	[NH2]c1nc([*])cc([*])n1	FALSE
28	52	TRUE	TRUE	3REY	23	FALSE	299	FALSE	2			FALSE
28	53	TRUE	TRUE	3REY	23	FALSE	299	FALSE	2			FALSE
28	55	TRUE	TRUE	3REY	23	FALSE	299	FALSE	2			FALSE
28	56	TRUE	TRUE	3REY	23	FALSE	299	FALSE	2			FALSE
28	57	TRUE	TRUE	3REY	23	FALSE	299	FALSE	2			FALSE
28	60	TRUE	TRUE	3REY	23	FALSE	299	FALSE	2			TRUE
28	61	TRUE	TRUE	3REY	23	FALSE	299	FALSE	2			FALSE
28	62	TRUE	TRUE	3REY	23	FALSE	299	FALSE	2			FALSE
28	63	TRUE	TRUE	3REY	23	FALSE	299	FALSE	2			FALSE
29	1	TRUE	TRUE	3REY	23	FALSE	299	FALSE	2			FALSE
29	2	TRUE	TRUE	3REY	23	TRUE	300	FALSE	2	AP13_Pyrim	[NH2]c1nc([*])cc([*])n1	FALSE
29	3	TRUE	TRUE	3REY	23	TRUE	301	FALSE	2	AP13_Py	[NH2]c1c([*])c([*])cc([*])n1	FALSE
29	4	TRUE	TRUE	3REY	23	FALSE	301	FALSE	2			TRUE
29	5	TRUE	TRUE	3REY	23	FALSE	301	FALSE	2			FALSE
29	6	TRUE	TRUE	3REY	23	FALSE	301	FALSE	2			FALSE
29	7	TRUE	TRUE	3REY	23	FALSE	301	FALSE	2			FALSE
29	8	TRUE	TRUE	3REY	23	FALSE	301	FALSE	2			FALSE
29	10	TRUE	TRUE	3REY	23	FALSE	301	FALSE	2			TRUE
29	13	TRUE	TRUE	3REY	23	FALSE	301	FALSE	2			FALSE
29	14	TRUE	TRUE	3REY	23	FALSE	301	FALSE	2			FALSE
29	15	TRUE	TRUE	3REY	23	FALSE	301	FALSE	2			FALSE
29	16	TRUE	TRUE	3REY	23	TRUE	302	FALSE	2	AP13_Py	[NH2]c1c([*])c([*])cc([*])n1	FALSE
29	17	TRUE	TRUE	3REY	23	FALSE	302	FALSE	2			FALSE
29	18	TRUE	TRUE	3REY	23	FALSE	302	FALSE	2			FALSE
29	19	TRUE	TRUE	3REY	23	TRUE	303	FALSE	2	AmP12_Py	[*]c1nc([NH][*])ccc1[*]	FALSE
29	20	TRUE	TRUE	3REY	23	FALSE	303	FALSE	2			FALSE
29	21	TRUE	TRUE	3REY	23	FALSE	303	FALSE	2			FALSE
29	23	TRUE	TRUE	3REY	23	FALSE	303	FALSE	2			FALSE
29	24	TRUE	TRUE	3REY	23	FALSE	303	FALSE	2			FALSE
29	25	TRUE	TRUE	3REY	23	FALSE	303	FALSE	2			FALSE
29	26	TRUE	TRUE	3REY	23	FALSE	303	FALSE	2			FALSE
29	27	TRUE	TRUE	3REY	23	FALSE	303	FALSE	2			FALSE
29	28	TRUE	TRUE	3REY	23	FALSE	303	FALSE	2			FALSE
29	30	TRUE	TRUE	3REY	23	FALSE	303	FALSE	2			FALSE
29	31	TRUE	TRUE	3REY	23	FALSE	303	FALSE	2			FALSE
29	32	TRUE	TRUE	3REY	23	FALSE	303	FALSE	2			TRUE
29	33	TRUE	TRUE	3REY	23	FALSE	303	FALSE	2			FALSE
29	34	TRUE	TRUE	3REY	23	FALSE	303	FALSE	2			FALSE
29	35	TRUE	TRUE	3REY	23	FALSE	303	FALSE	2			FALSE
29	36	TRUE	TRUE	3REY	23	TRUE	304	FALSE	2	AP13_Pyrim	[NH2]c1nc([*])cc([*])n1	FALSE
29	37	TRUE	TRUE	3REY	23	TRUE	305	FALSE	2	AP13_Pyrim	[NH2]c1nc([*])cc([*])n1	FALSE
29	38	TRUE	TRUE	3REY	23	FALSE	305	FALSE	2			FALSE
29	39	TRUE	TRUE	3REY	23	TRUE	306	FALSE	2	AmP12_Py	[*]c1nc([NH][*])ccc1[*]	FALSE
29	40	TRUE	TRUE	3REY	23	TRUE	307	FALSE	2	AP12_Diaz	[NH2]c1nc([*])c([*])nc1	FALSE
29	41	TRUE	TRUE	3REY	23	FALSE	307	FALSE	2			FALSE
29	42	TRUE	TRUE	3REY	23	FALSE	307	FALSE	2			FALSE
29	43	TRUE	TRUE	3REY	23	FALSE	307	FALSE	2			FALSE
29	44	TRUE	TRUE	3REY	23	TRUE	308	FALSE	2	AmP12_Py	[*]c1nc([NH][*])ccc1[*]	FALSE
29	45	TRUE	TRUE	3REY	23	FALSE	308	FALSE	2			FALSE
29	46	TRUE	TRUE	3REY	23	FALSE	308	FALSE	2			FALSE
29	48	TRUE	TRUE	3REY	23	FALSE	308	FALSE	2			FALSE
29	49	TRUE	TRUE	3REY	23	FALSE	308	FALSE	2			FALSE
29	52	TRUE	TRUE	3REY	23	FALSE	308	FALSE	2			FALSE
29	53	TRUE	TRUE	3REY	23	TRUE	309	FALSE	2	AP13_Pyrim	[NH2]c1nc([*])cc([*])n1	FALSE
29	55	TRUE	TRUE	3REY	23	TRUE	310	FALSE	2	2c14	[*]c1nc2c([*])cccc2c([*])c1	FALSE
29	56	TRUE	TRUE	3REY	23	TRUE	311	FALSE	2	AmP12_Py	[*]c1nc([NH][*])ccc1[*]	FALSE
29	57	TRUE	TRUE	3REY	23	FALSE	311	FALSE	2			FALSE
29	58	TRUE	TRUE	3REY	23	FALSE	311	FALSE	2			FALSE
29	59	TRUE	TRUE	3REY	23	FALSE	311	FALSE	2			FALSE
29	60	TRUE	TRUE	3REY	23	FALSE	311	FALSE	2			FALSE
29	61	TRUE	TRUE	3REY	23	FALSE	311	FALSE	2			FALSE
29	62	TRUE	TRUE	3REY	23	FALSE	311	FALSE	2			FALSE
29	63	TRUE	TRUE	3REY	23	FALSE	311	FALSE	2			FALSE
30	0	TRUE	TRUE	3REY	23	TRUE	312	FALSE	2	Triazole	[*]c1[nH]nc([*])n1	FALSE
30	1	TRUE	TRUE	3REY	23	FALSE	312	FALSE	2			FALSE
30	2	TRUE	TRUE	3REY	23	FALSE	312	FALSE	2			FALSE
30	3	TRUE	TRUE	3REY	23	FALSE	312	FALSE	2			FALSE
30	4	TRUE	TRUE	3REY	23	FALSE	312	FALSE	2			FALSE
30	5	TRUE	TRUE	3REY	23	TRUE	313	FALSE	2	AP13_Pyrim	[NH2]c1nc([*])cc([*])n1	FALSE
30	6	TRUE	TRUE	3REY	23	FALSE	313	FALSE	2			FALSE
30	7	TRUE	TRUE	3REY	23	FALSE	313	FALSE	2			FALSE
30	9	TRUE	TRUE	3REY	23	FALSE	313	FALSE	2			FALSE
30	11	TRUE	TRUE	3REY	23	FALSE	313	FALSE	2			FALSE
30	12	TRUE	TRUE	3REY	23	FALSE	313	FALSE	2			FALSE
30	13	TRUE	TRUE	3REY	23	FALSE	313	FALSE	2			FALSE
30	18	TRUE	TRUE	3REY	23	FALSE	313	FALSE	2			FALSE
30	19	TRUE	TRUE	3REY	23	FALSE	313	FALSE	2			FALSE
30	20	TRUE	TRUE	3REY	23	FALSE	313	FALSE	2			FALSE
30	21	TRUE	TRUE	3REY	23	FALSE	313	FALSE	2			TRUE
30	22	TRUE	TRUE	3REY	23	FALSE	313	FALSE	2			FALSE
30	23	TRUE	TRUE	3REY	23	FALSE	313	FALSE	2			FALSE
30	24	TRUE	TRUE	3REY	23	FALSE	313	FALSE	2			FALSE
30	25	TRUE	TRUE	3REY	23	TRUE	314	FALSE	2	AmP12_Py	[*]c1nc([NH][*])ccc1[*]	FALSE
30	26	TRUE	TRUE	3REY	23	FALSE	314	FALSE	2			FALSE
30	29	TRUE	TRUE	3REY	23	FALSE	314	FALSE	2			FALSE
30	30	TRUE	TRUE	3REY	23	FALSE	314	FALSE	2			FALSE
30	31	TRUE	TRUE	3REY	23	FALSE	314	FALSE	2			FALSE
30	32	TRUE	TRUE	3REY	23	FALSE	314	FALSE	2			FALSE
30	33	TRUE	TRUE	3REY	23	FALSE	314	FALSE	2			FALSE
30	34	TRUE	TRUE	3REY	23	FALSE	314	FALSE	2			FALSE
30	36	TRUE	TRUE	3REY	23	TRUE	315	FALSE	2	AmP12_Py	[*]c1nc([NH][*])ccc1[*]	FALSE
30	37	TRUE	TRUE	3REY	23	TRUE	316	FALSE	2	AmP12_Py	[*]c1nc([NH][*])ccc1[*]	FALSE
30	38	TRUE	TRUE	3REY	23	TRUE	317	FALSE	2	AmP13_Pyrim	[*]c1nc([NH][*])cc([*])n1	FALSE
30	39	TRUE	TRUE	3REY	23	FALSE	317	FALSE	2			FALSE
30	40	TRUE	TRUE	3REY	23	TRUE	318	FALSE	2	AP13_Py	[NH2]c1c([*])c([*])cc([*])n1	FALSE
30	41	TRUE	TRUE	3REY	23	FALSE	318	FALSE	2			FALSE
30	42	TRUE	TRUE	3REY	23	FALSE	318	FALSE	2			FALSE
30	43	TRUE	TRUE	3REY	23	FALSE	318	FALSE	2			FALSE
30	44	TRUE	TRUE	3REY	23	TRUE	319	FALSE	2	2c9	[*]c1nc2[nH]cnc2c([*])[n,c]1	FALSE
30	45	TRUE	TRUE	3REY	23	FALSE	319	FALSE	2			FALSE
30	46	TRUE	TRUE	3REY	23	TRUE	320	FALSE	2	AP13_Pyrim	[NH2]c1nc([*])cc([*])n1	FALSE
30	47	TRUE	TRUE	3REY	23	TRUE	321	FALSE	2	AP13_Pyrim	[NH2]c1nc([*])cc([*])n1	FALSE
30	48	TRUE	TRUE	3REY	23	FALSE	321	FALSE	2			FALSE
30	50	TRUE	TRUE	3REY	23	FALSE	321	FALSE	2			FALSE
30	53	TRUE	TRUE	3REY	23	FALSE	321	FALSE	2			FALSE
30	55	TRUE	TRUE	3REY	23	FALSE	321	FALSE	2			FALSE
30	56	TRUE	TRUE	3REY	23	TRUE	322	FALSE	2	AP12_Triaz	[NH2]c1nnc([*])c([*])n1	FALSE
30	57	TRUE	TRUE	3REY	23	FALSE	322	FALSE	2			FALSE
30	58	TRUE	TRUE	3REY	23	FALSE	322	FALSE	2			FALSE
30	61	TRUE	TRUE	3REY	23	FALSE	322	FALSE	2			FALSE
30	62	TRUE	TRUE	3REY	23	FALSE	322	FALSE	2			FALSE
30	63	TRUE	TRUE	3REY	23	FALSE	322	FALSE	2			FALSE
31	0	TRUE	TRUE	3REY	23	FALSE	322	FALSE	2			FALSE
31	1	TRUE	TRUE	3REY	23	TRUE	323	FALSE	2	AP13_Pyrim	[NH2]c1nc([*])cc([*])n1	FALSE
31	2	TRUE	TRUE	3REY	23	TRUE	324	FALSE	2	AmP13_Pyrim	[*]c1nc([NH][*])cc([*])n1	FALSE
31	3	TRUE	TRUE	3REY	23	TRUE	325	FALSE	2	AmP12_Py	[*]c1nc([NH][*])ccc1[*]	FALSE
31	4	TRUE	TRUE	3REY	23	FALSE	325	FALSE	2			FALSE
31	6	TRUE	TRUE	3REY	23	FALSE	325	FALSE	2			FALSE
31	7	TRUE	TRUE	3REY	23	FALSE	325	FALSE	2			FALSE
31	8	TRUE	TRUE	3REY	23	TRUE	326	FALSE	2	AmP12_Py	[*]c1nc([NH][*])ccc1[*]	FALSE
31	9	TRUE	TRUE	3REY	23	FALSE	326	FALSE	2			FALSE
31	11	TRUE	TRUE	3REY	23	FALSE	326	FALSE	2			FALSE
31	12	TRUE	TRUE	3REY	23	FALSE	326	FALSE	2			FALSE
31	14	TRUE	TRUE	3REY	23	TRUE	327	FALSE	2	AP13_Pyrim	[NH2]c1nc([*])cc([*])n1	FALSE
31	16	TRUE	TRUE	3REY	23	FALSE	327	FALSE	2			FALSE
31	18	TRUE	TRUE	3REY	23	FALSE	327	FALSE	2			FALSE
31	19	TRUE	TRUE	3REY	23	FALSE	327	FALSE	2			FALSE
31	20	TRUE	TRUE	3REY	23	FALSE	327	FALSE	2			FALSE
31	22	TRUE	TRUE	3REY	23	FALSE	327	FALSE	2			FALSE
31	23	TRUE	TRUE	3REY	23	FALSE	327	FALSE	2			FALSE
31	24	TRUE	TRUE	3REY	23	FALSE	327	FALSE	2			FALSE
31	26	TRUE	TRUE	3REY	23	FALSE	327	FALSE	2			FALSE
31	27	TRUE	TRUE	3REY	23	FALSE	327	FALSE	2			FALSE
31	28	TRUE	TRUE	3REY	23	TRUE	328	FALSE	2	AP13_Py	[NH2]c1c([*])c([*])cc([*])n1	FALSE
31	29	TRUE	TRUE	3REY	23	FALSE	328	FALSE	2			FALSE
31	31	TRUE	TRUE	3REY	23	FALSE	328	FALSE	2			FALSE
31	32	TRUE	TRUE	3REY	23	FALSE	328	FALSE	2			FALSE
31	33	TRUE	TRUE	3REY	23	TRUE	329	FALSE	2	AP13_Py	[NH2]c1c([*])c([*])cc([*])n1	FALSE
31	34	TRUE	TRUE	3REY	23	FALSE	329	FALSE	2			FALSE
31	35	TRUE	TRUE	3REY	23	TRUE	330	FALSE	2	AP13_Pyrim	[NH2]c1nc([*])cc([*])n1	FALSE
31	36	TRUE	TRUE	3REY	23	FALSE	330	FALSE	2			FALSE
31	37	TRUE	TRUE	3REY	23	FALSE	330	FALSE	2			FALSE
31	39	TRUE	TRUE	3REY	23	FALSE	330	FALSE	2			FALSE
31	40	TRUE	TRUE	3REY	23	FALSE	330	FALSE	2			FALSE
31	41	TRUE	TRUE	3REY	23	FALSE	330	FALSE	2			FALSE
31	42	TRUE	TRUE	3REY	23	FALSE	330	FALSE	2			FALSE
31	44	TRUE	TRUE	3REY	23	FALSE	330	FALSE	2			FALSE
31	46	TRUE	TRUE	3REY	23	TRUE	331	FALSE	2	AP13_Pyrim	[NH2]c1nc([*])cc([*])n1	FALSE
31	47	TRUE	TRUE	3REY	23	TRUE	332	FALSE	2	AP13_Py	[NH2]c1c([*])c([*])cc([*])n1	FALSE
31	49	TRUE	TRUE	3REY	23	FALSE	332	FALSE	2			TRUE
31	50	TRUE	TRUE	3REY	23	FALSE	332	FALSE	2			FALSE
31	51	TRUE	TRUE	3REY	23	TRUE	333	FALSE	2	AP13_Pyrim	[NH2]c1nc([*])cc([*])n1	FALSE
31	52	TRUE	TRUE	3REY	23	FALSE	333	FALSE	2			FALSE
31	53	TRUE	TRUE	3REY	23	TRUE	334	FALSE	2	AmP12_Pyrim	[*]c1nc([NH][*])nc([*])c1[*]	FALSE
31	54	TRUE	TRUE	3REY	23	FALSE	334	FALSE	2			TRUE
31	55	TRUE	TRUE	3REY	23	TRUE	335	FALSE	2	AmP12_Diaz	[*]c1nc([NH][*])cnc1[*]	FALSE
31	56	TRUE	TRUE	3REY	23	FALSE	335	FALSE	2			FALSE
31	57	TRUE	TRUE	3REY	23	FALSE	335	FALSE	2			FALSE
31	58	TRUE	TRUE	3REY	23	FALSE	335	FALSE	2			FALSE
31	59	TRUE	TRUE	3REY	23	FALSE	335	FALSE	2			FALSE
31	60	TRUE	TRUE	3REY	23	FALSE	335	FALSE	2			FALSE
31	61	TRUE	TRUE	3REY	23	FALSE	335	FALSE	2			FALSE
31	62	TRUE	TRUE	3REY	23	TRUE	336	FALSE	2	AP13_Pyrim	[NH2]c1nc([*])cc([*])n1	FALSE
31	63	TRUE	TRUE	3REY	23	FALSE	336	FALSE	2			FALSE
32	0	TRUE	TRUE	3REY	23	FALSE	336	FALSE	2			FALSE
32	1	TRUE	TRUE	3REY	23	FALSE	336	FALSE	2			FALSE
32	2	TRUE	TRUE	3REY	23	FALSE	336	FALSE	2			FALSE
32	3	TRUE	TRUE	3REY	23	FALSE	336	FALSE	2			FALSE
32	4	TRUE	TRUE	3REY	23	TRUE	337	FALSE	2	AP13_Py	[NH2]c1c([*])c([*])cc([*])n1	FALSE
32	6	TRUE	TRUE	3REY	23	FALSE	337	FALSE	2			FALSE
32	7	TRUE	TRUE	3REY	23	TRUE	338	FALSE	2	AP13_Py	[NH2]c1c([*])c([*])cc([*])n1	FALSE
32	8	TRUE	TRUE	3REY	23	FALSE	338	FALSE	2			FALSE
32	9	TRUE	TRUE	3REY	23	TRUE	339	FALSE	2	AP13_Pyrim	[NH2]c1nc([*])cc([*])n1	FALSE
32	10	TRUE	TRUE	3REY	23	TRUE	340	FALSE	2	AP13_Py	[NH2]c1c([*])c([*])cc([*])n1	FALSE
32	11	TRUE	TRUE	3REY	23	FALSE	340	FALSE	2			FALSE
32	12	TRUE	TRUE	3REY	23	FALSE	340	FALSE	2			FALSE
32	13	TRUE	TRUE	3REY	23	TRUE	341	FALSE	2	AmP12_Pyrim	[*]c1nc([NH][*])nc([*])c1[*]	FALSE
32	14	TRUE	TRUE	3REY	23	FALSE	341	FALSE	2			FALSE
32	16	TRUE	TRUE	3REY	23	FALSE	341	FALSE	2			FALSE
32	17	TRUE	TRUE	3REY	23	FALSE	341	FALSE	2			TRUE
32	18	TRUE	TRUE	3REY	23	FALSE	341	FALSE	2			FALSE
32	19	TRUE	TRUE	3REY	23	FALSE	341	FALSE	2			FALSE
32	21	TRUE	TRUE	3REY	23	FALSE	341	FALSE	2			TRUE
32	23	TRUE	TRUE	3REY	23	FALSE	341	FALSE	2			FALSE
32	24	TRUE	TRUE	3REY	23	FALSE	341	FALSE	2			FALSE
32	25	TRUE	TRUE	3REY	23	FALSE	341	FALSE	2			FALSE
32	27	TRUE	TRUE	3REY	23	FALSE	341	FALSE	2			FALSE
32	28	TRUE	TRUE	3REY	23	TRUE	342	FALSE	2	AP12_Diaz	[NH2]c1nc([*])c([*])nc1	FALSE
32	29	TRUE	TRUE	3REY	23	FALSE	342	FALSE	2			FALSE
32	31	TRUE	TRUE	3REY	23	FALSE	342	FALSE	2			FALSE
32	32	TRUE	TRUE	3REY	23	FALSE	342	FALSE	2			FALSE
32	33	TRUE	TRUE	3REY	23	FALSE	342	FALSE	2			FALSE
32	34	TRUE	TRUE	3REY	23	FALSE	342	FALSE	2			FALSE
32	35	TRUE	TRUE	3REY	23	FALSE	342	FALSE	2			FALSE
32	36	TRUE	TRUE	3REY	23	FALSE	342	FALSE	2			FALSE
32	37	TRUE	TRUE	3REY	23	TRUE	343	FALSE	2	AmP12_Diaz	[*]c1nc([NH][*])cnc1[*]	FALSE
32	38	TRUE	TRUE	3REY	23	FALSE	343	FALSE	2			FALSE
32	39	TRUE	TRUE	3REY	23	FALSE	343	FALSE	2			FALSE
32	40	TRUE	TRUE	3REY	23	TRUE	344	FALSE	2	AP13_Triaz	[NH2]c1nc([*])nc([*])n1	FALSE
32	41	TRUE	TRUE	3REY	23	FALSE	344	FALSE	2			TRUE
32	43	TRUE	TRUE	3REY	23	FALSE	344	FALSE	2			FALSE
32	44	TRUE	TRUE	3REY	23	FALSE	344	FALSE	2			FALSE
32	45	TRUE	TRUE	3REY	23	FALSE	344	FALSE	2			FALSE
32	46	TRUE	TRUE	3REY	23	FALSE	344	FALSE	2			FALSE
32	47	TRUE	TRUE	3REY	23	FALSE	344	FALSE	2			FALSE
32	48	TRUE	TRUE	3REY	23	TRUE	345	FALSE	2	Triazole	[*]c1[nH]nc([*])n1	FALSE
32	50	TRUE	TRUE	3REY	23	FALSE	345	FALSE	2			FALSE
32	51	TRUE	TRUE	3REY	23	FALSE	345	FALSE	2			FALSE
32	52	TRUE	TRUE	3REY	23	TRUE	346	FALSE	2	AP13_Py	[NH2]c1c([*])c([*])cc([*])n1	FALSE
32	53	TRUE	TRUE	3REY	23	TRUE	347	FALSE	2	AmP12_Py	[*]c1nc([NH][*])ccc1[*]	FALSE
32	54	TRUE	TRUE	3REY	23	TRUE	348	FALSE	2	2c14	[*]c1nc2c([*])cccc2c([*])c1	FALSE
32	57	TRUE	TRUE	3REY	23	FALSE	348	FALSE	2			FALSE
32	59	TRUE	TRUE	3REY	23	FALSE	348	FALSE	2			FALSE
32	60	TRUE	TRUE	3REY	23	FALSE	348	FALSE	2			FALSE
32	61	TRUE	TRUE	3REY	23	FALSE	348	FALSE	2			TRUE
32	62	TRUE	TRUE	3REY	23	TRUE	349	FALSE	2	AP13_Pyrim	[NH2]c1nc([*])cc([*])n1	FALSE
32	63	TRUE	TRUE	3REY	23	FALSE	349	FALSE	2			FALSE
33	0	TRUE	TRUE	3REY	23	FALSE	349	FALSE	2			FALSE
33	1	TRUE	TRUE	3REY	23	FALSE	349	FALSE	2			FALSE
33	2	TRUE	TRUE	3REY	23	FALSE	349	FALSE	2			FALSE
33	3	TRUE	TRUE	3REY	23	FALSE	349	FALSE	2			FALSE
33	5	TRUE	TRUE	3REY	23	FALSE	349	FALSE	2			FALSE
33	6	TRUE	TRUE	3REY	23	TRUE	350	FALSE	2	AP13_Py	[NH2]c1c([*])c([*])cc([*])n1	FALSE
33	7	TRUE	TRUE	3REY	23	TRUE	351	FALSE	2	AmP12_Py	[*]c1nc([NH][*])ccc1[*]	FALSE
33	9	TRUE	TRUE	3REY	23	FALSE	351	FALSE	2			FALSE
33	10	TRUE	TRUE	3REY	23	TRUE	352	FALSE	2	AP13_Pyrim	[NH2]c1nc([*])cc([*])n1	FALSE
33	11	TRUE	TRUE	3REY	23	TRUE	353	FALSE	2	AmP12_Py	[*]c1nc([NH][*])ccc1[*]	FALSE
33	12	TRUE	TRUE	3REY	23	TRUE	354	FALSE	2	AP13_Pyrim	[NH2]c1nc([*])cc([*])n1	FALSE
33	13	TRUE	TRUE	3REY	23	FALSE	354	FALSE	2			FALSE
33	14	TRUE	TRUE	3REY	23	FALSE	354	FALSE	2			FALSE
33	15	TRUE	TRUE	3REY	23	FALSE	354	FALSE	2			FALSE
33	16	TRUE	TRUE	3REY	23	TRUE	355	FALSE	2	AP13_Pyrim	[NH2]c1nc([*])cc([*])n1	FALSE
33	17	TRUE	TRUE	3REY	23	TRUE	356	FALSE	2	AP13_Py	[NH2]c1c([*])c([*])cc([*])n1	FALSE
33	19	TRUE	TRUE	3REY	23	TRUE	357	FALSE	2	AmP12_Py	[*]c1nc([NH][*])ccc1[*]	FALSE
33	20	TRUE	TRUE	3REY	23	FALSE	357	FALSE	2			FALSE
33	21	TRUE	TRUE	3REY	23	FALSE	357	FALSE	2			FALSE
33	22	TRUE	TRUE	3REY	23	FALSE	357	FALSE	2			FALSE
33	23	TRUE	TRUE	3REY	23	TRUE	358	FALSE	2	AmP12_Py	[*]c1nc([NH][*])ccc1[*]	FALSE
33	24	TRUE	TRUE	3REY	23	FALSE	358	FALSE	2			FALSE
33	25	TRUE	TRUE	3REY	23	FALSE	358	FALSE	2			FALSE
33	27	TRUE	TRUE	3REY	23	FALSE	358	FALSE	2			FALSE
33	28	TRUE	TRUE	3REY	23	FALSE	358	FALSE	2			FALSE
33	29	TRUE	TRUE	3REY	23	FALSE	358	FALSE	2			FALSE
33	31	TRUE	TRUE	3REY	23	TRUE	359	FALSE	2	AP13_Py	[NH2]c1c([*])c([*])cc([*])n1	FALSE
33	32	TRUE	TRUE	3REY	23	FALSE	359	FALSE	2			FALSE
33	33	TRUE	TRUE	3REY	23	FALSE	359	FALSE	2			FALSE
33	34	TRUE	TRUE	3REY	23	TRUE	360	FALSE	2	AmP13_Pyrim	[*]c1nc([NH][*])cc([*])n1	FALSE
33	35	TRUE	TRUE	3REY	23	FALSE	360	FALSE	2			FALSE
33	37	TRUE	TRUE	3REY	23	FALSE	360	FALSE	2			FALSE
33	38	TRUE	TRUE	3REY	23	FALSE	360	FALSE	2			FALSE
33	39	TRUE	TRUE	3REY	23	FALSE	360	FALSE	2			FALSE
33	41	TRUE	TRUE	3REY	23	FALSE	360	FALSE	2			FALSE
33	42	TRUE	TRUE	3REY	23	TRUE	361	FALSE	2	AP13_Pyrim	[NH2]c1nc([*])cc([*])n1	FALSE
33	43	TRUE	TRUE	3REY	23	FALSE	361	FALSE	2			FALSE
33	44	TRUE	TRUE	3REY	23	TRUE	362	FALSE	2	AP13_Pyrim	[NH2]c1nc([*])cc([*])n1	FALSE
33	45	TRUE	TRUE	3REY	23	FALSE	362	FALSE	2			FALSE
33	46	TRUE	TRUE	3REY	23	FALSE	362	FALSE	2			FALSE
33	48	TRUE	TRUE	3REY	23	FALSE	362	FALSE	2			FALSE
33	49	TRUE	TRUE	3REY	23	FALSE	362	FALSE	2			FALSE
33	50	TRUE	TRUE	3REY	23	FALSE	362	FALSE	2			FALSE
33	52	TRUE	TRUE	3REY	23	FALSE	362	FALSE	2			FALSE
33	53	TRUE	TRUE	3REY	23	TRUE	363	FALSE	2	AP13_Pyrim	[NH2]c1nc([*])cc([*])n1	FALSE
33	54	TRUE	TRUE	3REY	23	FALSE	363	FALSE	2			FALSE
33	55	TRUE	TRUE	3REY	23	FALSE	363	FALSE	2			FALSE
33	56	TRUE	TRUE	3REY	23	FALSE	363	FALSE	2			FALSE
33	57	TRUE	TRUE	3REY	23	FALSE	363	FALSE	2			FALSE
33	58	TRUE	TRUE	3REY	23	FALSE	363	FALSE	2			FALSE
33	59	TRUE	TRUE	3REY	23	FALSE	363	FALSE	2			FALSE
33	60	TRUE	TRUE	3REY	23	FALSE	363	FALSE	2			FALSE
33	61	TRUE	TRUE	3REY	23	FALSE	363	FALSE	2			FALSE
33	62	TRUE	TRUE	3REY	23	FALSE	363	FALSE	2			FALSE
33	63	TRUE	TRUE	3REY	23	TRUE	364	FALSE	2	AP13_Py	[NH2]c1c([*])c([*])cc([*])n1	FALSE
34	0	TRUE	TRUE	3REY	23	FALSE	364	FALSE	2			FALSE
34	2	TRUE	TRUE	3REY	23	FALSE	364	FALSE	2			FALSE
34	3	TRUE	TRUE	3REY	23	FALSE	364	FALSE	2			FALSE
34	4	TRUE	TRUE	3REY	23	FALSE	364	FALSE	2			FALSE
34	5	TRUE	TRUE	3REY	23	FALSE	364	FALSE	2			FALSE
34	6	TRUE	TRUE	3REY	23	FALSE	364	FALSE	2			TRUE
34	8	TRUE	TRUE	3REY	23	TRUE	365	FALSE	2	AP13_Py	[NH2]c1c([*])c([*])cc([*])n1	FALSE
34	9	TRUE	TRUE	3REY	23	FALSE	365	FALSE	2			FALSE
34	10	TRUE	TRUE	3REY	23	FALSE	365	FALSE	2			FALSE
34	11	TRUE	TRUE	3REY	23	TRUE	366	FALSE	2	AP13_Pyrim	[NH2]c1nc([*])cc([*])n1	FALSE
34	12	TRUE	TRUE	3REY	23	TRUE	367	FALSE	2	Triazole	[*]c1[nH]nc([*])n1	FALSE
34	13	TRUE	TRUE	3REY	23	FALSE	367	FALSE	2			FALSE
34	15	TRUE	TRUE	3REY	23	FALSE	367	FALSE	2			FALSE
34	16	TRUE	TRUE	3REY	23	TRUE	368	FALSE	2	AP13_Pyrim	[NH2]c1nc([*])cc([*])n1	FALSE
34	17	TRUE	TRUE	3REY	23	FALSE	368	FALSE	2			FALSE
34	21	TRUE	TRUE	3REY	23	FALSE	368	FALSE	2			FALSE
34	22	TRUE	TRUE	3REY	23	TRUE	369	FALSE	2	AP13_Py	[NH2]c1c([*])c([*])cc([*])n1	FALSE
34	23	TRUE	TRUE	3REY	23	FALSE	369	FALSE	2			FALSE
34	25	TRUE	TRUE	3REY	23	FALSE	369	FALSE	2			FALSE
34	26	TRUE	TRUE	3REY	23	FALSE	369	FALSE	2			FALSE
34	27	TRUE	TRUE	3REY	23	FALSE	369	FALSE	2			FALSE
34	28	TRUE	TRUE	3REY	23	FALSE	369	FALSE	2			FALSE
34	29	TRUE	TRUE	3REY	23	TRUE	370	FALSE	2	AP13_Py	[NH2]c1c([*])c([*])cc([*])n1	FALSE
34	31	TRUE	TRUE	3REY	23	FALSE	370	FALSE	2			FALSE
34	32	TRUE	TRUE	3REY	23	TRUE	371	FALSE	2	AP13_Pyrim	[NH2]c1nc([*])cc([*])n1	FALSE
34	33	TRUE	TRUE	3REY	23	FALSE	371	FALSE	2			FALSE
34	34	TRUE	TRUE	3REY	23	FALSE	371	FALSE	2			FALSE
34	35	TRUE	TRUE	3REY	23	FALSE	371	FALSE	2			FALSE
34	37	TRUE	TRUE	3REY	23	FALSE	371	FALSE	2			FALSE
34	38	TRUE	TRUE	3REY	23	TRUE	372	FALSE	2	AmP12_Pyrim	[*]c1nc([NH][*])nc([*])c1[*]	FALSE
34	40	TRUE	TRUE	3REY	23	FALSE	372	FALSE	2			FALSE
34	41	TRUE	TRUE	3REY	23	TRUE	373	FALSE	2	2c14	[*]c1nc2c([*])cccc2c([*])c1	FALSE
34	42	TRUE	TRUE	3REY	23	FALSE	373	FALSE	2			FALSE
34	43	TRUE	TRUE	3REY	23	TRUE	374	FALSE	2	AP13_Py	[NH2]c1c([*])c([*])cc([*])n1	FALSE
34	45	TRUE	TRUE	3REY	23	FALSE	374	FALSE	2			FALSE
34	46	TRUE	TRUE	3REY	23	FALSE	374	FALSE	2			FALSE
34	48	TRUE	TRUE	3REY	23	FALSE	374	FALSE	2			FALSE
34	49	TRUE	TRUE	3REY	23	FALSE	374	FALSE	2			FALSE
34	50	TRUE	TRUE	3REY	23	FALSE	374	FALSE	2			FALSE
34	51	TRUE	TRUE	3REY	23	FALSE	374	FALSE	2			FALSE
34	52	TRUE	TRUE	3REY	23	TRUE	375	FALSE	2	AmP12_Py	[*]c1nc([NH][*])ccc1[*]	FALSE
34	53	TRUE	TRUE	3REY	23	TRUE	376	FALSE	2	AmP13_Pyrim	[*]c1nc([NH][*])cc([*])n1	FALSE
34	54	TRUE	TRUE	3REY	23	TRUE	377	FALSE	2	AmP12_Diaz	[*]c1nc([NH][*])cnc1[*]	FALSE
34	55	TRUE	TRUE	3REY	23	TRUE	378	FALSE	2	AP12_Diaz	[NH2]c1nc([*])c([*])nc1	FALSE
34	56	TRUE	TRUE	3REY	23	FALSE	378	FALSE	2			TRUE
34	57	TRUE	TRUE	3REY	23	FALSE	378	FALSE	2			FALSE
34	58	TRUE	TRUE	3REY	23	FALSE	378	FALSE	2			FALSE
34	60	TRUE	TRUE	3REY	23	FALSE	378	FALSE	2			FALSE
34	61	TRUE	TRUE	3REY	23	FALSE	378	FALSE	2			FALSE
34	62	TRUE	TRUE	3REY	23	TRUE	379	FALSE	2	AP13_Pyrim	[NH2]c1nc([*])cc([*])n1	FALSE
34	63	TRUE	TRUE	3REY	23	TRUE	380	FALSE	2	AmP12_Py	[*]c1nc([NH][*])ccc1[*]	FALSE
35	2	TRUE	TRUE	3REY	23	FALSE	380	FALSE	2			FALSE
35	3	TRUE	TRUE	3REY	23	FALSE	380	FALSE	2			FALSE
35	5	TRUE	TRUE	3REY	23	FALSE	380	FALSE	2			TRUE
35	7	TRUE	TRUE	3REY	23	FALSE	380	FALSE	2			FALSE
35	8	TRUE	TRUE	3REY	23	TRUE	381	FALSE	2	AP13_Pyrim	[NH2]c1nc([*])cc([*])n1	FALSE
35	10	TRUE	TRUE	3REY	23	FALSE	381	FALSE	2			FALSE
35	11	TRUE	TRUE	3REY	23	FALSE	381	FALSE	2			FALSE
35	12	TRUE	TRUE	3REY	23	FALSE	381	FALSE	2			FALSE
35	13	TRUE	TRUE	3REY	23	FALSE	381	FALSE	2			FALSE
35	14	TRUE	TRUE	3REY	23	FALSE	381	FALSE	2			FALSE
35	15	TRUE	TRUE	3REY	23	FALSE	381	FALSE	2			FALSE
35	16	TRUE	TRUE	3REY	23	FALSE	381	FALSE	2			FALSE
35	17	TRUE	TRUE	3REY	23	FALSE	381	FALSE	2			FALSE
35	18	TRUE	TRUE	3REY	23	TRUE	382	FALSE	2	AmP12_Py	[*]c1nc([NH][*])ccc1[*]	FALSE
35	19	TRUE	TRUE	3REY	23	FALSE	382	FALSE	2			FALSE
35	20	TRUE	TRUE	3REY	23	FALSE	382	FALSE	2			FALSE
35	21	TRUE	TRUE	3REY	23	FALSE	382	FALSE	2			FALSE
35	22	TRUE	TRUE	3REY	23	TRUE	383	FALSE	2	AP13_Pyrim	[NH2]c1nc([*])cc([*])n1	FALSE
35	23	TRUE	TRUE	3REY	23	FALSE	383	FALSE	2			FALSE
35	25	TRUE	TRUE	3REY	23	TRUE	384	FALSE	2	AmP13_Pyrim	[*]c1nc([NH][*])cc([*])n1	FALSE
35	26	TRUE	TRUE	3REY	23	TRUE	385	FALSE	2	AP13_Py	[NH2]c1c([*])c([*])cc([*])n1	FALSE
35	27	TRUE	TRUE	3REY	23	FALSE	385	FALSE	2			FALSE
35	28	TRUE	TRUE	3REY	23	FALSE	385	FALSE	2			FALSE
35	30	TRUE	TRUE	3REY	23	FALSE	385	FALSE	2			FALSE
35	31	TRUE	TRUE	3REY	23	FALSE	385	FALSE	2			FALSE
35	32	TRUE	TRUE	3REY	23	FALSE	385	FALSE	2			FALSE
35	33	TRUE	TRUE	3REY	23	FALSE	385	FALSE	2			FALSE
35	34	TRUE	TRUE	3REY	23	FALSE	385	FALSE	2			FALSE
35	35	TRUE	TRUE	3REY	23	FALSE	385	FALSE	2			FALSE
35	36	TRUE	TRUE	3REY	23	TRUE	386	FALSE	2	2c14	[*]c1nc2c([*])cccc2c([*])c1	FALSE
35	37	TRUE	TRUE	3REY	23	TRUE	387	FALSE	2	AP13_Pyrim	[NH2]c1nc([*])cc([*])n1	FALSE
35	38	TRUE	TRUE	3REY	23	FALSE	387	FALSE	2			FALSE
35	42	TRUE	TRUE	3REY	23	FALSE	387	FALSE	2			FALSE
35	43	TRUE	TRUE	3REY	23	FALSE	387	FALSE	2			FALSE
35	44	TRUE	TRUE	3REY	23	TRUE	388	FALSE	2	AP13_Py	[NH2]c1c([*])c([*])cc([*])n1	FALSE
35	46	TRUE	TRUE	3REY	23	FALSE	388	FALSE	2			FALSE
35	47	TRUE	TRUE	3REY	23	FALSE	388	FALSE	2			FALSE
35	49	TRUE	TRUE	3REY	23	FALSE	388	FALSE	2			FALSE
35	51	TRUE	TRUE	3REY	23	FALSE	388	FALSE	2			FALSE
35	52	TRUE	TRUE	3REY	23	TRUE	389	FALSE	2	AP13_Py	[NH2]c1c([*])c([*])cc([*])n1	FALSE
35	53	TRUE	TRUE	3REY	23	TRUE	390	FALSE	2	AP13_Pyrim	[NH2]c1nc([*])cc([*])n1	FALSE
35	54	TRUE	TRUE	3REY	23	FALSE	390	FALSE	2			FALSE
35	55	TRUE	TRUE	3REY	23	TRUE	391	FALSE	2	AmP12_Pyrim	[*]c1nc([NH][*])nc([*])c1[*]	FALSE
35	57	TRUE	TRUE	3REY	23	FALSE	391	FALSE	2			FALSE
35	58	TRUE	TRUE	3REY	23	FALSE	391	FALSE	2			FALSE
35	60	TRUE	TRUE	3REY	23	TRUE	392	FALSE	2	AP13_Py	[NH2]c1c([*])c([*])cc([*])n1	FALSE
35	61	TRUE	TRUE	3REY	23	FALSE	392	FALSE	2			FALSE
35	62	TRUE	TRUE	3REY	23	FALSE	392	FALSE	2			FALSE
35	63	TRUE	TRUE	3REY	23	FALSE	392	FALSE	2			FALSE
36	0	TRUE	TRUE	3REY	23	FALSE	392	FALSE	2			FALSE
36	3	TRUE	TRUE	3REY	23	TRUE	393	FALSE	2	AP13_Pyrim	[NH2]c1nc([*])cc([*])n1	FALSE
36	4	TRUE	TRUE	3REY	23	FALSE	393	FALSE	2			FALSE
36	5	TRUE	TRUE	3REY	23	FALSE	393	FALSE	2			FALSE
36	7	TRUE	TRUE	3REY	23	FALSE	393	FALSE	2			FALSE
36	9	TRUE	TRUE	3REY	23	FALSE	393	FALSE	2			TRUE
36	10	TRUE	TRUE	3REY	23	FALSE	393	FALSE	2			FALSE
36	12	TRUE	TRUE	3REY	23	TRUE	394	FALSE	2	AP13_Py	[NH2]c1c([*])c([*])cc([*])n1	FALSE
36	13	TRUE	TRUE	3REY	23	TRUE	395	FALSE	2	AP13_Triaz	[NH2]c1nc([*])nc([*])n1	FALSE
36	14	TRUE	TRUE	3REY	23	FALSE	395	FALSE	2			FALSE
36	16	TRUE	TRUE	3REY	23	FALSE	395	FALSE	2			FALSE
36	17	TRUE	TRUE	3REY	23	FALSE	395	FALSE	2			FALSE
36	18	TRUE	TRUE	3REY	23	FALSE	395	FALSE	2			FALSE
36	19	TRUE	TRUE	3REY	23	FALSE	395	FALSE	2			FALSE
36	20	TRUE	TRUE	3REY	23	FALSE	395	FALSE	2			FALSE
36	21	TRUE	TRUE	3REY	23	FALSE	395	FALSE	2			TRUE
36	23	TRUE	TRUE	3REY	23	TRUE	396	FALSE	2	AmP12_Py	[*]c1nc([NH][*])ccc1[*]	FALSE
36	24	TRUE	TRUE	3REY	23	TRUE	397	FALSE	2	AP13_Py	[NH2]c1c([*])c([*])cc([*])n1	FALSE
36	25	TRUE	TRUE	3REY	23	TRUE	398	FALSE	2	AP13_Pyrim	[NH2]c1nc([*])cc([*])n1	FALSE
36	26	TRUE	TRUE	3REY	23	TRUE	399	FALSE	2	AP13_Py	[NH2]c1c([*])c([*])cc([*])n1	FALSE
36	27	TRUE	TRUE	3REY	23	FALSE	399	FALSE	2			FALSE
36	28	TRUE	TRUE	3REY	23	FALSE	399	FALSE	2			FALSE
36	29	TRUE	TRUE	3REY	23	FALSE	399	FALSE	2			FALSE
36	30	TRUE	TRUE	3REY	23	FALSE	399	FALSE	2			FALSE
36	31	TRUE	TRUE	3REY	23	TRUE	400	FALSE	2	AP13_Py	[NH2]c1c([*])c([*])cc([*])n1	FALSE
36	32	TRUE	TRUE	3REY	23	FALSE	400	FALSE	2			FALSE
36	33	TRUE	TRUE	3REY	23	FALSE	400	FALSE	2			FALSE
36	35	TRUE	TRUE	3REY	23	TRUE	401	FALSE	2	AP13_Py	[NH2]c1c([*])c([*])cc([*])n1	FALSE
36	36	TRUE	TRUE	3REY	23	TRUE	402	FALSE	2	AP13_Pyrim	[NH2]c1nc([*])cc([*])n1	FALSE
36	37	TRUE	TRUE	3REY	23	FALSE	402	FALSE	2			FALSE
36	38	TRUE	TRUE	3REY	23	TRUE	403	FALSE	2	AP13_Pyrim	[NH2]c1nc([*])cc([*])n1	FALSE
36	39	TRUE	TRUE	3REY	23	TRUE	404	FALSE	2	AmP12_Py	[*]c1nc([NH][*])ccc1[*]	FALSE
36	40	TRUE	TRUE	3REY	23	FALSE	404	FALSE	2			FALSE
36	41	TRUE	TRUE	3REY	23	TRUE	405	FALSE	2	AP13_Pyrim	[NH2]c1nc([*])cc([*])n1	FALSE
36	42	TRUE	TRUE	3REY	23	FALSE	405	FALSE	2			FALSE
36	43	TRUE	TRUE	3REY	23	FALSE	405	FALSE	2			FALSE
36	44	TRUE	TRUE	3REY	23	TRUE	406	FALSE	2	AmP12_Py	[*]c1nc([NH][*])ccc1[*]	FALSE
36	45	TRUE	TRUE	3REY	23	FALSE	406	FALSE	2			FALSE
36	46	TRUE	TRUE	3REY	23	TRUE	407	FALSE	2	AP13_Pyrim	[NH2]c1nc([*])cc([*])n1	FALSE
36	47	TRUE	TRUE	3REY	23	FALSE	407	FALSE	2			FALSE
36	48	TRUE	TRUE	3REY	23	FALSE	407	FALSE	2			FALSE
36	51	TRUE	TRUE	3REY	23	TRUE	408	FALSE	2	AP13_Pyrim	[NH2]c1nc([*])cc([*])n1	FALSE
36	52	TRUE	TRUE	3REY	23	TRUE	409	FALSE	2	AP12_Diaz	[NH2]c1nc([*])c([*])nc1	FALSE
36	53	TRUE	TRUE	3REY	23	FALSE	409	FALSE	2			FALSE
[truncated: 70,473 more rows]

## Sheet: Figure4_data
step	batch_idx	valid	unique	structure_pdb	target	docking_constraint	chemo_unique	chemo_present	chemo_cumsum	chemo_name	chemo_smarts			Panel	Corresponding value(s)
1	0	TRUE	TRUE	6GT3	A2A	N253	0	FALSE	0					a	chemo_unique
1	1	TRUE	TRUE	6GT3	A2A	N253	1	TRUE	1	AmP12_Pyrim	[*]c1nc([NH][*])nc([*])c1[*]			b	chemo_cumsum
1	2	TRUE	TRUE	6GT3	A2A	N253	1	FALSE	1					c	chemo_present
1	3	TRUE	TRUE	6GT3	A2A	N253	1	FALSE	1					d	chemo_name
1	4	TRUE	TRUE	6GT3	A2A	N253	2	TRUE	2	AmThiaz12	[*][NH]c1sc([*])c([*])n1
1	5	TRUE	TRUE	6GT3	A2A	N253	2	FALSE	2
1	6	TRUE	TRUE	6GT3	A2A	N253	2	FALSE	2
1	7	TRUE	TRUE	6GT3	A2A	N253	2	FALSE	2
1	8	TRUE	TRUE	6GT3	A2A	N253	2	FALSE	2
1	9	TRUE	TRUE	6GT3	A2A	N253	2	FALSE	2
1	10	TRUE	TRUE	6GT3	A2A	N253	2	FALSE	2
1	11	TRUE	TRUE	6GT3	A2A	N253	2	FALSE	2
1	13	TRUE	TRUE	6GT3	A2A	N253	2	FALSE	2
1	14	TRUE	TRUE	6GT3	A2A	N253	2	FALSE	2
1	15	TRUE	TRUE	6GT3	A2A	N253	2	TRUE	3	AmP12_Pyrim	[*]c1nc([NH][*])nc([*])c1[*]
1	16	TRUE	TRUE	6GT3	A2A	N253	2	FALSE	3
1	17	TRUE	TRUE	6GT3	A2A	N253	3	TRUE	4	AP13_Py	[NH2]c1c([*])c([*])cc([*])n1
1	18	TRUE	TRUE	6GT3	A2A	N253	3	FALSE	4
1	19	TRUE	TRUE	6GT3	A2A	N253	3	FALSE	4
1	20	TRUE	TRUE	6GT3	A2A	N253	3	FALSE	4
1	21	TRUE	TRUE	6GT3	A2A	N253	4	TRUE	5	AmP12_Py	[*]c1nc([NH][*])ccc1[*]
1	22	TRUE	TRUE	6GT3	A2A	N253	4	FALSE	5
1	23	TRUE	TRUE	6GT3	A2A	N253	4	FALSE	5
1	24	TRUE	TRUE	6GT3	A2A	N253	4	FALSE	5
1	25	TRUE	TRUE	6GT3	A2A	N253	4	FALSE	5
1	26	TRUE	TRUE	6GT3	A2A	N253	4	FALSE	5
1	27	TRUE	TRUE	6GT3	A2A	N253	4	FALSE	5
1	28	TRUE	TRUE	6GT3	A2A	N253	4	FALSE	5
1	29	TRUE	TRUE	6GT3	A2A	N253	4	FALSE	5
1	30	TRUE	TRUE	6GT3	A2A	N253	4	FALSE	5
1	31	TRUE	TRUE	6GT3	A2A	N253	4	FALSE	5
1	32	TRUE	TRUE	6GT3	A2A	N253	4	FALSE	5
1	33	TRUE	TRUE	6GT3	A2A	N253	5	TRUE	6	AmP13_Pyrim	[*]c1nc([NH][*])cc([*])n1
1	34	TRUE	TRUE	6GT3	A2A	N253	5	FALSE	6
1	35	TRUE	TRUE	6GT3	A2A	N253	5	FALSE	6
1	36	TRUE	TRUE	6GT3	A2A	N253	5	FALSE	6
1	38	TRUE	TRUE	6GT3	A2A	N253	5	FALSE	6
1	39	TRUE	TRUE	6GT3	A2A	N253	5	FALSE	6
1	40	TRUE	TRUE	6GT3	A2A	N253	6	TRUE	7	2c_new10	c1(c([*])c([*])o2)c2ccc([*])c1
1	41	TRUE	TRUE	6GT3	A2A	N253	6	FALSE	7
1	42	TRUE	TRUE	6GT3	A2A	N253	6	FALSE	7
1	44	TRUE	TRUE	6GT3	A2A	N253	6	TRUE	8	AmP13_Pyrim	[*]c1nc([NH][*])cc([*])n1
1	45	TRUE	TRUE	6GT3	A2A	N253	6	FALSE	8
1	46	TRUE	TRUE	6GT3	A2A	N253	6	FALSE	8
1	47	TRUE	TRUE	6GT3	A2A	N253	6	TRUE	9	AmP13_Pyrim	[*]c1nc([NH][*])cc([*])n1
1	48	TRUE	TRUE	6GT3	A2A	N253	6	FALSE	9
1	49	TRUE	TRUE	6GT3	A2A	N253	6	FALSE	9
1	50	TRUE	TRUE	6GT3	A2A	N253	6	FALSE	9
1	51	TRUE	TRUE	6GT3	A2A	N253	6	FALSE	9
1	52	TRUE	TRUE	6GT3	A2A	N253	6	FALSE	9
1	53	TRUE	TRUE	6GT3	A2A	N253	6	FALSE	9
1	54	TRUE	TRUE	6GT3	A2A	N253	6	FALSE	9
1	57	TRUE	TRUE	6GT3	A2A	N253	6	FALSE	9
1	58	TRUE	TRUE	6GT3	A2A	N253	6	FALSE	9
1	59	TRUE	TRUE	6GT3	A2A	N253	6	FALSE	9
1	60	TRUE	TRUE	6GT3	A2A	N253	6	FALSE	9
1	61	TRUE	TRUE	6GT3	A2A	N253	6	TRUE	10	AmP12_Py	[*]c1nc([NH][*])ccc1[*]
1	62	TRUE	TRUE	6GT3	A2A	N253	6	TRUE	11	AmP12_Py	[*]c1nc([NH][*])ccc1[*]
1	63	TRUE	TRUE	6GT3	A2A	N253	6	FALSE	11
2	0	TRUE	TRUE	6GT3	A2A	N253	6	FALSE	11
2	2	TRUE	TRUE	6GT3	A2A	N253	6	FALSE	11
2	3	TRUE	TRUE	6GT3	A2A	N253	6	TRUE	12	AmP12_Pyrim	[*]c1nc([NH][*])nc([*])c1[*]
2	4	TRUE	TRUE	6GT3	A2A	N253	6	TRUE	13	AmP12_Pyrim	[*]c1nc([NH][*])nc([*])c1[*]
2	5	TRUE	TRUE	6GT3	A2A	N253	6	FALSE	13
2	6	TRUE	TRUE	6GT3	A2A	N253	6	FALSE	13
2	7	TRUE	TRUE	6GT3	A2A	N253	6	FALSE	13
2	8	TRUE	TRUE	6GT3	A2A	N253	6	TRUE	14	AmP12_Py	[*]c1nc([NH][*])ccc1[*]
2	9	TRUE	TRUE	6GT3	A2A	N253	6	FALSE	14
2	10	TRUE	TRUE	6GT3	A2A	N253	6	FALSE	14
2	11	TRUE	TRUE	6GT3	A2A	N253	6	FALSE	14
2	12	TRUE	TRUE	6GT3	A2A	N253	6	FALSE	14
2	14	TRUE	TRUE	6GT3	A2A	N253	6	FALSE	14
2	15	TRUE	TRUE	6GT3	A2A	N253	6	TRUE	15	AmP13_Pyrim	[*]c1nc([NH][*])cc([*])n1
2	16	TRUE	TRUE	6GT3	A2A	N253	6	TRUE	16	AmP13_Pyrim	[*]c1nc([NH][*])cc([*])n1
2	17	TRUE	TRUE	6GT3	A2A	N253	6	FALSE	16
2	18	TRUE	TRUE	6GT3	A2A	N253	6	FALSE	16
2	19	TRUE	TRUE	6GT3	A2A	N253	6	FALSE	16
2	20	TRUE	TRUE	6GT3	A2A	N253	6	FALSE	16
2	21	TRUE	TRUE	6GT3	A2A	N253	6	FALSE	16
2	23	TRUE	TRUE	6GT3	A2A	N253	6	FALSE	16
2	24	TRUE	TRUE	6GT3	A2A	N253	6	FALSE	16
2	25	TRUE	TRUE	6GT3	A2A	N253	6	FALSE	16
2	26	TRUE	TRUE	6GT3	A2A	N253	6	FALSE	16
2	27	TRUE	TRUE	6GT3	A2A	N253	6	FALSE	16
2	28	TRUE	TRUE	6GT3	A2A	N253	6	FALSE	16
2	29	TRUE	TRUE	6GT3	A2A	N253	6	TRUE	17	AmP13_Pyrim	[*]c1nc([NH][*])cc([*])n1
2	30	TRUE	TRUE	6GT3	A2A	N253	6	FALSE	17
2	31	TRUE	TRUE	6GT3	A2A	N253	6	FALSE	17
2	32	TRUE	TRUE	6GT3	A2A	N253	6	FALSE	17
2	33	TRUE	TRUE	6GT3	A2A	N253	6	FALSE	17
2	34	TRUE	TRUE	6GT3	A2A	N253	6	FALSE	17
2	35	TRUE	TRUE	6GT3	A2A	N253	6	FALSE	17
2	36	TRUE	TRUE	6GT3	A2A	N253	6	FALSE	17
2	37	TRUE	TRUE	6GT3	A2A	N253	6	FALSE	17
2	38	TRUE	TRUE	6GT3	A2A	N253	6	FALSE	17
2	39	TRUE	TRUE	6GT3	A2A	N253	6	FALSE	17
2	40	TRUE	TRUE	6GT3	A2A	N253	6	FALSE	17
2	41	TRUE	TRUE	6GT3	A2A	N253	6	TRUE	18	AP13_Py	[NH2]c1c([*])c([*])cc([*])n1
2	42	TRUE	TRUE	6GT3	A2A	N253	6	FALSE	18
2	43	TRUE	TRUE	6GT3	A2A	N253	6	FALSE	18
2	45	TRUE	TRUE	6GT3	A2A	N253	6	TRUE	19	AmP12_Py	[*]c1nc([NH][*])ccc1[*]
2	46	TRUE	TRUE	6GT3	A2A	N253	6	FALSE	19
2	47	TRUE	TRUE	6GT3	A2A	N253	6	FALSE	19
2	49	TRUE	TRUE	6GT3	A2A	N253	6	FALSE	19
2	50	TRUE	TRUE	6GT3	A2A	N253	6	FALSE	19
2	51	TRUE	TRUE	6GT3	A2A	N253	6	FALSE	19
2	53	TRUE	TRUE	6GT3	A2A	N253	6	FALSE	19
2	54	TRUE	TRUE	6GT3	A2A	N253	7	TRUE	20	2c15	[*]c1cc2nc([NH][*])n([*])c2[n,c]c1[*]
2	55	TRUE	TRUE	6GT3	A2A	N253	7	FALSE	20
2	56	TRUE	TRUE	6GT3	A2A	N253	7	FALSE	20
2	57	TRUE	TRUE	6GT3	A2A	N253	7	FALSE	20
2	58	TRUE	TRUE	6GT3	A2A	N253	7	FALSE	20
2	59	TRUE	TRUE	6GT3	A2A	N253	7	TRUE	21	AmP12_Py	[*]c1nc([NH][*])ccc1[*]
2	60	TRUE	TRUE	6GT3	A2A	N253	7	FALSE	21
2	61	TRUE	TRUE	6GT3	A2A	N253	7	FALSE	21
2	62	TRUE	TRUE	6GT3	A2A	N253	7	FALSE	21
2	63	TRUE	TRUE	6GT3	A2A	N253	7	FALSE	21
3	0	TRUE	TRUE	6GT3	A2A	N253	7	FALSE	21
3	1	TRUE	TRUE	6GT3	A2A	N253	7	TRUE	22	AP13_Py	[NH2]c1c([*])c([*])cc([*])n1
3	2	TRUE	TRUE	6GT3	A2A	N253	7	FALSE	22
3	3	TRUE	TRUE	6GT3	A2A	N253	7	FALSE	22
3	4	TRUE	TRUE	6GT3	A2A	N253	7	FALSE	22
3	5	TRUE	TRUE	6GT3	A2A	N253	7	FALSE	22
3	6	TRUE	TRUE	6GT3	A2A	N253	7	TRUE	23	AmP12_Pyrim	[*]c1nc([NH][*])nc([*])c1[*]
3	7	TRUE	TRUE	6GT3	A2A	N253	7	FALSE	23
3	8	TRUE	TRUE	6GT3	A2A	N253	7	TRUE	24	AmP13_Pyrim	[*]c1nc([NH][*])cc([*])n1
3	9	TRUE	TRUE	6GT3	A2A	N253	7	TRUE	25	AmP12_Pyrim	[*]c1nc([NH][*])nc([*])c1[*]
3	10	TRUE	TRUE	6GT3	A2A	N253	8	TRUE	26	2c14	[*]c1nc2c([*])cccc2c([*])c1
3	11	TRUE	TRUE	6GT3	A2A	N253	8	FALSE	26
3	12	TRUE	TRUE	6GT3	A2A	N253	8	FALSE	26
3	13	TRUE	TRUE	6GT3	A2A	N253	8	FALSE	26
3	14	TRUE	TRUE	6GT3	A2A	N253	8	FALSE	26
3	15	TRUE	TRUE	6GT3	A2A	N253	8	FALSE	26
3	16	TRUE	TRUE	6GT3	A2A	N253	8	FALSE	26
3	17	TRUE	TRUE	6GT3	A2A	N253	8	FALSE	26
3	18	TRUE	TRUE	6GT3	A2A	N253	8	FALSE	26
3	19	TRUE	TRUE	6GT3	A2A	N253	8	FALSE	26
3	20	TRUE	TRUE	6GT3	A2A	N253	8	FALSE	26
3	21	TRUE	TRUE	6GT3	A2A	N253	8	FALSE	26
3	22	TRUE	TRUE	6GT3	A2A	N253	8	TRUE	27	AmP12_Pyrim	[*]c1nc([NH][*])nc([*])c1[*]
3	23	TRUE	TRUE	6GT3	A2A	N253	8	FALSE	27
3	24	TRUE	TRUE	6GT3	A2A	N253	8	FALSE	27
3	25	TRUE	TRUE	6GT3	A2A	N253	8	FALSE	27
3	26	TRUE	TRUE	6GT3	A2A	N253	8	FALSE	27
3	27	TRUE	TRUE	6GT3	A2A	N253	8	FALSE	27
3	29	TRUE	TRUE	6GT3	A2A	N253	8	TRUE	28	AmP12_Pyrim	[*]c1nc([NH][*])nc([*])c1[*]
3	30	TRUE	TRUE	6GT3	A2A	N253	8	FALSE	28
3	31	TRUE	TRUE	6GT3	A2A	N253	8	FALSE	28
3	32	TRUE	TRUE	6GT3	A2A	N253	8	FALSE	28
3	34	TRUE	TRUE	6GT3	A2A	N253	8	FALSE	28
3	35	TRUE	TRUE	6GT3	A2A	N253	8	FALSE	28
3	36	TRUE	TRUE	6GT3	A2A	N253	8	FALSE	28
3	37	TRUE	TRUE	6GT3	A2A	N253	8	FALSE	28
3	38	TRUE	TRUE	6GT3	A2A	N253	8	FALSE	28
3	39	TRUE	TRUE	6GT3	A2A	N253	8	FALSE	28
3	40	TRUE	TRUE	6GT3	A2A	N253	8	FALSE	28
3	41	TRUE	TRUE	6GT3	A2A	N253	8	FALSE	28
3	42	TRUE	TRUE	6GT3	A2A	N253	8	FALSE	28
3	44	TRUE	TRUE	6GT3	A2A	N253	8	FALSE	28
3	45	TRUE	TRUE	6GT3	A2A	N253	8	FALSE	28
3	46	TRUE	TRUE	6GT3	A2A	N253	8	FALSE	28
3	47	TRUE	TRUE	6GT3	A2A	N253	8	FALSE	28
3	48	TRUE	TRUE	6GT3	A2A	N253	8	TRUE	29	AmP13_Pyrim	[*]c1nc([NH][*])cc([*])n1
3	49	TRUE	TRUE	6GT3	A2A	N253	8	TRUE	30	AmP12_Py	[*]c1nc([NH][*])ccc1[*]
3	50	TRUE	TRUE	6GT3	A2A	N253	8	FALSE	30
3	51	TRUE	TRUE	6GT3	A2A	N253	9	TRUE	31	AP12_Diaz	[NH2]c1nc([*])c([*])nc1
3	52	TRUE	TRUE	6GT3	A2A	N253	9	FALSE	31
3	54	TRUE	TRUE	6GT3	A2A	N253	9	TRUE	32	AP13_Py	[NH2]c1c([*])c([*])cc([*])n1
3	55	TRUE	TRUE	6GT3	A2A	N253	9	TRUE	33	2c14	[*]c1nc2c([*])cccc2c([*])c1
3	56	TRUE	TRUE	6GT3	A2A	N253	9	FALSE	33
3	57	TRUE	TRUE	6GT3	A2A	N253	9	FALSE	33
3	59	TRUE	TRUE	6GT3	A2A	N253	9	TRUE	34	AmP13_Pyrim	[*]c1nc([NH][*])cc([*])n1
3	60	TRUE	TRUE	6GT3	A2A	N253	9	FALSE	34
3	61	TRUE	TRUE	6GT3	A2A	N253	9	FALSE	34
3	62	TRUE	TRUE	6GT3	A2A	N253	9	FALSE	34
3	63	TRUE	TRUE	6GT3	A2A	N253	9	FALSE	34
4	0	TRUE	TRUE	6GT3	A2A	N253	9	FALSE	34
4	1	TRUE	TRUE	6GT3	A2A	N253	10	TRUE	35	AP13_Pyrim	[NH2]c1nc([*])cc([*])n1
4	3	TRUE	TRUE	6GT3	A2A	N253	10	FALSE	35
4	4	TRUE	TRUE	6GT3	A2A	N253	10	FALSE	35
4	5	TRUE	TRUE	6GT3	A2A	N253	10	FALSE	35
4	7	TRUE	TRUE	6GT3	A2A	N253	10	FALSE	35
4	8	TRUE	TRUE	6GT3	A2A	N253	10	TRUE	36	AmP12_Py	[*]c1nc([NH][*])ccc1[*]
4	10	TRUE	TRUE	6GT3	A2A	N253	10	FALSE	36
4	12	TRUE	TRUE	6GT3	A2A	N253	10	FALSE	36
4	13	TRUE	TRUE	6GT3	A2A	N253	10	FALSE	36
4	14	TRUE	TRUE	6GT3	A2A	N253	10	FALSE	36
4	15	TRUE	TRUE	6GT3	A2A	N253	10	FALSE	36
4	16	TRUE	TRUE	6GT3	A2A	N253	10	FALSE	36
4	17	TRUE	TRUE	6GT3	A2A	N253	10	FALSE	36
4	18	TRUE	TRUE	6GT3	A2A	N253	10	FALSE	36
4	19	TRUE	TRUE	6GT3	A2A	N253	10	FALSE	36
4	20	TRUE	TRUE	6GT3	A2A	N253	10	TRUE	37	AP13_Pyrim	[NH2]c1nc([*])cc([*])n1
4	22	TRUE	TRUE	6GT3	A2A	N253	10	FALSE	37
4	23	TRUE	TRUE	6GT3	A2A	N253	10	FALSE	37
4	24	TRUE	TRUE	6GT3	A2A	N253	11	TRUE	38	2c9	[*]c1nc2[nH]cnc2c([*])[n,c]1
4	27	TRUE	TRUE	6GT3	A2A	N253	11	FALSE	38
4	28	TRUE	TRUE	6GT3	A2A	N253	11	FALSE	38
4	29	TRUE	TRUE	6GT3	A2A	N253	11	FALSE	38
4	30	TRUE	TRUE	6GT3	A2A	N253	11	TRUE	39	AmP13_Pyrim	[*]c1nc([NH][*])cc([*])n1
4	31	TRUE	TRUE	6GT3	A2A	N253	11	FALSE	39
4	32	TRUE	TRUE	6GT3	A2A	N253	11	FALSE	39
4	33	TRUE	TRUE	6GT3	A2A	N253	11	FALSE	39
4	34	TRUE	TRUE	6GT3	A2A	N253	11	TRUE	40	AP13_Pyrim	[NH2]c1nc([*])cc([*])n1
4	35	TRUE	TRUE	6GT3	A2A	N253	11	FALSE	40
4	36	TRUE	TRUE	6GT3	A2A	N253	11	FALSE	40
4	37	TRUE	TRUE	6GT3	A2A	N253	11	FALSE	40
4	38	TRUE	TRUE	6GT3	A2A	N253	11	TRUE	41	AmP12_Py	[*]c1nc([NH][*])ccc1[*]
4	39	TRUE	TRUE	6GT3	A2A	N253	11	TRUE	42	AP13_Pyrim	[NH2]c1nc([*])cc([*])n1
4	41	TRUE	TRUE	6GT3	A2A	N253	11	TRUE	43	AP13_Py	[NH2]c1c([*])c([*])cc([*])n1
4	42	TRUE	TRUE	6GT3	A2A	N253	11	FALSE	43
4	43	TRUE	TRUE	6GT3	A2A	N253	11	FALSE	43
4	44	TRUE	TRUE	6GT3	A2A	N253	11	FALSE	43
4	45	TRUE	TRUE	6GT3	A2A	N253	11	TRUE	44	2c_new10	c1(c([*])c([*])o2)c2ccc([*])c1
4	47	TRUE	TRUE	6GT3	A2A	N253	11	FALSE	44
4	49	TRUE	TRUE	6GT3	A2A	N253	11	TRUE	45	AmP13_Pyrim	[*]c1nc([NH][*])cc([*])n1
4	50	TRUE	TRUE	6GT3	A2A	N253	11	TRUE	46	AmP12_Pyrim	[*]c1nc([NH][*])nc([*])c1[*]
4	51	TRUE	TRUE	6GT3	A2A	N253	12	TRUE	47	AmP12_Diaz	[*]c1nc([NH][*])cnc1[*]
4	52	TRUE	TRUE	6GT3	A2A	N253	12	FALSE	47
4	53	TRUE	TRUE	6GT3	A2A	N253	12	FALSE	47
4	54	TRUE	TRUE	6GT3	A2A	N253	12	FALSE	47
4	55	TRUE	TRUE	6GT3	A2A	N253	12	FALSE	47
4	56	TRUE	TRUE	6GT3	A2A	N253	12	FALSE	47
4	58	TRUE	TRUE	6GT3	A2A	N253	12	FALSE	47
4	59	TRUE	TRUE	6GT3	A2A	N253	12	FALSE	47
4	60	TRUE	TRUE	6GT3	A2A	N253	12	FALSE	47
4	61	TRUE	TRUE	6GT3	A2A	N253	12	FALSE	47
4	62	TRUE	TRUE	6GT3	A2A	N253	12	FALSE	47
4	63	TRUE	TRUE	6GT3	A2A	N253	12	FALSE	47
5	0	TRUE	TRUE	6GT3	A2A	N253	12	FALSE	47
5	1	TRUE	TRUE	6GT3	A2A	N253	12	FALSE	47
5	2	TRUE	TRUE	6GT3	A2A	N253	12	FALSE	47
5	4	TRUE	TRUE	6GT3	A2A	N253	12	FALSE	47
5	5	TRUE	TRUE	6GT3	A2A	N253	12	FALSE	47
5	6	TRUE	TRUE	6GT3	A2A	N253	12	FALSE	47
5	7	TRUE	TRUE	6GT3	A2A	N253	12	TRUE	48	AmThiaz12	[*][NH]c1sc([*])c([*])n1
5	8	TRUE	TRUE	6GT3	A2A	N253	12	TRUE	49	AP13_Pyrim	[NH2]c1nc([*])cc([*])n1
5	9	TRUE	TRUE	6GT3	A2A	N253	12	TRUE	50	AP12_Diaz	[NH2]c1nc([*])c([*])nc1
5	10	TRUE	TRUE	6GT3	A2A	N253	12	FALSE	50
5	11	TRUE	TRUE	6GT3	A2A	N253	12	FALSE	50
5	12	TRUE	TRUE	6GT3	A2A	N253	12	TRUE	51	AP13_Pyrim	[NH2]c1nc([*])cc([*])n1
5	13	TRUE	TRUE	6GT3	A2A	N253	12	FALSE	51
5	15	TRUE	TRUE	6GT3	A2A	N253	12	TRUE	52	AP13_Pyrim	[NH2]c1nc([*])cc([*])n1
5	17	TRUE	TRUE	6GT3	A2A	N253	12	FALSE	52
5	18	TRUE	TRUE	6GT3	A2A	N253	12	FALSE	52
5	20	TRUE	TRUE	6GT3	A2A	N253	12	TRUE	53	AP13_Pyrim	[NH2]c1nc([*])cc([*])n1
5	21	TRUE	TRUE	6GT3	A2A	N253	12	FALSE	53
5	22	TRUE	TRUE	6GT3	A2A	N253	12	FALSE	53
5	23	TRUE	TRUE	6GT3	A2A	N253	12	FALSE	53
5	24	TRUE	TRUE	6GT3	A2A	N253	12	TRUE	54	2c_new10	c1(c([*])c([*])o2)c2ccc([*])c1
5	25	TRUE	TRUE	6GT3	A2A	N253	12	FALSE	54
5	26	TRUE	TRUE	6GT3	A2A	N253	12	FALSE	54
5	27	TRUE	TRUE	6GT3	A2A	N253	12	FALSE	54
5	28	TRUE	TRUE	6GT3	A2A	N253	12	TRUE	55	AP13_Pyrim	[NH2]c1nc([*])cc([*])n1
5	29	TRUE	TRUE	6GT3	A2A	N253	12	TRUE	56	AmP12_Pyrim	[*]c1nc([NH][*])nc([*])c1[*]
5	30	TRUE	TRUE	6GT3	A2A	N253	12	FALSE	56
5	31	TRUE	TRUE	6GT3	A2A	N253	12	TRUE	57	AmP12_Py	[*]c1nc([NH][*])ccc1[*]
5	32	TRUE	TRUE	6GT3	A2A	N253	12	TRUE	58	AP13_Pyrim	[NH2]c1nc([*])cc([*])n1
5	33	TRUE	TRUE	6GT3	A2A	N253	13	TRUE	59	Triazole	[*]c1[nH]nc([*])n1
5	34	TRUE	TRUE	6GT3	A2A	N253	13	FALSE	59
5	35	TRUE	TRUE	6GT3	A2A	N253	13	FALSE	59
5	36	TRUE	TRUE	6GT3	A2A	N253	13	FALSE	59
5	37	TRUE	TRUE	6GT3	A2A	N253	13	FALSE	59
5	38	TRUE	TRUE	6GT3	A2A	N253	13	FALSE	59
5	39	TRUE	TRUE	6GT3	A2A	N253	13	FALSE	59
5	40	TRUE	TRUE	6GT3	A2A	N253	13	FALSE	59
5	42	TRUE	TRUE	6GT3	A2A	N253	13	TRUE	60	AmThiaz12	[*][NH]c1sc([*])c([*])n1
5	43	TRUE	TRUE	6GT3	A2A	N253	13	FALSE	60
5	45	TRUE	TRUE	6GT3	A2A	N253	13	TRUE	61	AP13_Py	[NH2]c1c([*])c([*])cc([*])n1
5	46	TRUE	TRUE	6GT3	A2A	N253	13	FALSE	61
5	47	TRUE	TRUE	6GT3	A2A	N253	13	TRUE	62	AmP13_Pyrim	[*]c1nc([NH][*])cc([*])n1
5	48	TRUE	TRUE	6GT3	A2A	N253	13	FALSE	62
5	49	TRUE	TRUE	6GT3	A2A	N253	13	FALSE	62
5	50	TRUE	TRUE	6GT3	A2A	N253	13	FALSE	62
5	51	TRUE	TRUE	6GT3	A2A	N253	13	FALSE	62
5	52	TRUE	TRUE	6GT3	A2A	N253	13	FALSE	62
5	57	TRUE	TRUE	6GT3	A2A	N253	13	FALSE	62
5	58	TRUE	TRUE	6GT3	A2A	N253	13	TRUE	63	AmThiaz12	[*][NH]c1sc([*])c([*])n1
5	59	TRUE	TRUE	6GT3	A2A	N253	13	FALSE	63
5	60	TRUE	TRUE	6GT3	A2A	N253	13	TRUE	64	AmP12_Pyrim	[*]c1nc([NH][*])nc([*])c1[*]
5	61	TRUE	TRUE	6GT3	A2A	N253	13	FALSE	64
5	63	TRUE	TRUE	6GT3	A2A	N253	14	TRUE	65	AP13_Triaz	[NH2]c1nc([*])nc([*])n1
6	0	TRUE	TRUE	6GT3	A2A	N253	14	FALSE	65
6	1	TRUE	TRUE	6GT3	A2A	N253	14	FALSE	65
6	2	TRUE	TRUE	6GT3	A2A	N253	14	TRUE	66	AP13_Py	[NH2]c1c([*])c([*])cc([*])n1
6	3	TRUE	TRUE	6GT3	A2A	N253	14	FALSE	66
6	5	TRUE	TRUE	6GT3	A2A	N253	14	TRUE	67	AmThiaz12	[*][NH]c1sc([*])c([*])n1
6	6	TRUE	TRUE	6GT3	A2A	N253	14	TRUE	68	AmP12_Diaz	[*]c1nc([NH][*])cnc1[*]
6	8	TRUE	TRUE	6GT3	A2A	N253	14	FALSE	68
6	9	TRUE	TRUE	6GT3	A2A	N253	14	TRUE	69	AmThiaz12	[*][NH]c1sc([*])c([*])n1
6	10	TRUE	TRUE	6GT3	A2A	N253	14	TRUE	70	AP13_Py	[NH2]c1c([*])c([*])cc([*])n1
6	11	TRUE	TRUE	6GT3	A2A	N253	14	FALSE	70
6	13	TRUE	TRUE	6GT3	A2A	N253	14	FALSE	70
6	14	TRUE	TRUE	6GT3	A2A	N253	14	FALSE	70
6	15	TRUE	TRUE	6GT3	A2A	N253	14	FALSE	70
6	16	TRUE	TRUE	6GT3	A2A	N253	14	FALSE	70
6	17	TRUE	TRUE	6GT3	A2A	N253	14	FALSE	70
6	19	TRUE	TRUE	6GT3	A2A	N253	14	FALSE	70
6	20	TRUE	TRUE	6GT3	A2A	N253	14	FALSE	70
6	22	TRUE	TRUE	6GT3	A2A	N253	14	FALSE	70
6	24	TRUE	TRUE	6GT3	A2A	N253	14	FALSE	70
6	25	TRUE	TRUE	6GT3	A2A	N253	14	FALSE	70
6	26	TRUE	TRUE	6GT3	A2A	N253	14	FALSE	70
6	27	TRUE	TRUE	6GT3	A2A	N253	14	FALSE	70
6	28	TRUE	TRUE	6GT3	A2A	N253	14	TRUE	71	AmP12_Pyrim	[*]c1nc([NH][*])nc([*])c1[*]
6	29	TRUE	TRUE	6GT3	A2A	N253	14	FALSE	71
6	30	TRUE	TRUE	6GT3	A2A	N253	14	FALSE	71
6	32	TRUE	TRUE	6GT3	A2A	N253	14	TRUE	72	Triazole	[*]c1[nH]nc([*])n1
6	33	TRUE	TRUE	6GT3	A2A	N253	14	FALSE	72
6	34	TRUE	TRUE	6GT3	A2A	N253	14	TRUE	73	AP13_Py	[NH2]c1c([*])c([*])cc([*])n1
6	36	TRUE	TRUE	6GT3	A2A	N253	14	TRUE	74	AmThiaz12	[*][NH]c1sc([*])c([*])n1
6	37	TRUE	TRUE	6GT3	A2A	N253	14	TRUE	75	AmP12_Py	[*]c1nc([NH][*])ccc1[*]
6	38	TRUE	TRUE	6GT3	A2A	N253	14	TRUE	76	AP13_Pyrim	[NH2]c1nc([*])cc([*])n1
6	39	TRUE	TRUE	6GT3	A2A	N253	14	TRUE	77	AP13_Py	[NH2]c1c([*])c([*])cc([*])n1
6	40	TRUE	TRUE	6GT3	A2A	N253	14	FALSE	77
6	42	TRUE	TRUE	6GT3	A2A	N253	14	FALSE	77
6	43	TRUE	TRUE	6GT3	A2A	N253	14	FALSE	77
6	44	TRUE	TRUE	6GT3	A2A	N253	14	FALSE	77
6	45	TRUE	TRUE	6GT3	A2A	N253	14	FALSE	77
6	47	TRUE	TRUE	6GT3	A2A	N253	14	FALSE	77
6	49	TRUE	TRUE	6GT3	A2A	N253	14	FALSE	77
6	51	TRUE	TRUE	6GT3	A2A	N253	14	FALSE	77
6	52	TRUE	TRUE	6GT3	A2A	N253	14	FALSE	77
6	53	TRUE	TRUE	6GT3	A2A	N253	14	TRUE	78	AmP12_Pyrim	[*]c1nc([NH][*])nc([*])c1[*]
6	54	TRUE	TRUE	6GT3	A2A	N253	14	FALSE	78
6	55	TRUE	TRUE	6GT3	A2A	N253	14	FALSE	78
6	57	TRUE	TRUE	6GT3	A2A	N253	14	FALSE	78
6	59	TRUE	TRUE	6GT3	A2A	N253	14	TRUE	79	AmP13_Pyrim	[*]c1nc([NH][*])cc([*])n1
6	61	TRUE	TRUE	6GT3	A2A	N253	14	FALSE	79
6	63	TRUE	TRUE	6GT3	A2A	N253	14	FALSE	79
7	0	TRUE	TRUE	6GT3	A2A	N253	14	FALSE	79
7	1	TRUE	TRUE	6GT3	A2A	N253	14	FALSE	79
7	5	TRUE	TRUE	6GT3	A2A	N253	14	FALSE	79
7	6	TRUE	TRUE	6GT3	A2A	N253	14	FALSE	79
7	7	TRUE	TRUE	6GT3	A2A	N253	14	FALSE	79
7	8	TRUE	TRUE	6GT3	A2A	N253	14	FALSE	79
7	9	TRUE	TRUE	6GT3	A2A	N253	14	FALSE	79
7	12	TRUE	TRUE	6GT3	A2A	N253	14	FALSE	79
7	15	TRUE	TRUE	6GT3	A2A	N253	14	FALSE	79
7	16	TRUE	TRUE	6GT3	A2A	N253	14	FALSE	79
7	17	TRUE	TRUE	6GT3	A2A	N253	14	TRUE	80	2c14	[*]c1nc2c([*])cccc2c([*])c1
7	18	TRUE	TRUE	6GT3	A2A	N253	14	FALSE	80
7	19	TRUE	TRUE	6GT3	A2A	N253	14	FALSE	80
7	22	TRUE	TRUE	6GT3	A2A	N253	14	FALSE	80
7	23	TRUE	TRUE	6GT3	A2A	N253	14	FALSE	80
7	24	TRUE	TRUE	6GT3	A2A	N253	14	FALSE	80
7	25	TRUE	TRUE	6GT3	A2A	N253	14	FALSE	80
7	26	TRUE	TRUE	6GT3	A2A	N253	14	FALSE	80
7	27	TRUE	TRUE	6GT3	A2A	N253	14	FALSE	80
7	28	TRUE	TRUE	6GT3	A2A	N253	14	FALSE	80
7	29	TRUE	TRUE	6GT3	A2A	N253	14	FALSE	80
7	30	TRUE	TRUE	6GT3	A2A	N253	14	FALSE	80
7	31	TRUE	TRUE	6GT3	A2A	N253	14	TRUE	81	AP13_Pyrim	[NH2]c1nc([*])cc([*])n1
7	32	TRUE	TRUE	6GT3	A2A	N253	14	FALSE	81
7	33	TRUE	TRUE	6GT3	A2A	N253	14	FALSE	81
7	34	TRUE	TRUE	6GT3	A2A	N253	14	FALSE	81
7	35	TRUE	TRUE	6GT3	A2A	N253	14	FALSE	81
7	36	TRUE	TRUE	6GT3	A2A	N253	14	TRUE	82	AmP12_Py	[*]c1nc([NH][*])ccc1[*]
7	37	TRUE	TRUE	6GT3	A2A	N253	14	FALSE	82
7	38	TRUE	TRUE	6GT3	A2A	N253	14	FALSE	82
7	39	TRUE	TRUE	6GT3	A2A	N253	14	FALSE	82
7	40	TRUE	TRUE	6GT3	A2A	N253	14	TRUE	83	AP13_Pyrim	[NH2]c1nc([*])cc([*])n1
7	41	TRUE	TRUE	6GT3	A2A	N253	14	TRUE	84	AmP12_Pyrim	[*]c1nc([NH][*])nc([*])c1[*]
7	42	TRUE	TRUE	6GT3	A2A	N253	14	TRUE	85	AP13_Py	[NH2]c1c([*])c([*])cc([*])n1
7	43	TRUE	TRUE	6GT3	A2A	N253	15	TRUE	86	Am2c3	[*]n1c2ncnc([NH][*])c2nc1
7	44	TRUE	TRUE	6GT3	A2A	N253	15	FALSE	86
7	45	TRUE	TRUE	6GT3	A2A	N253	15	TRUE	87	AP12_Diaz	[NH2]c1nc([*])c([*])nc1
7	46	TRUE	TRUE	6GT3	A2A	N253	15	FALSE	87
7	47	TRUE	TRUE	6GT3	A2A	N253	15	FALSE	87
7	48	TRUE	TRUE	6GT3	A2A	N253	15	FALSE	87
7	51	TRUE	TRUE	6GT3	A2A	N253	15	FALSE	87
7	52	TRUE	TRUE	6GT3	A2A	N253	15	FALSE	87
7	53	TRUE	TRUE	6GT3	A2A	N253	15	FALSE	87
7	54	TRUE	TRUE	6GT3	A2A	N253	15	FALSE	87
7	55	TRUE	TRUE	6GT3	A2A	N253	15	FALSE	87
7	56	TRUE	TRUE	6GT3	A2A	N253	15	FALSE	87
7	57	TRUE	TRUE	6GT3	A2A	N253	15	FALSE	87
7	58	TRUE	TRUE	6GT3	A2A	N253	15	FALSE	87
7	59	TRUE	TRUE	6GT3	A2A	N253	15	FALSE	87
7	60	TRUE	TRUE	6GT3	A2A	N253	15	TRUE	88	AP13_Triaz	[NH2]c1nc([*])nc([*])n1
7	61	TRUE	TRUE	6GT3	A2A	N253	15	FALSE	88
7	62	TRUE	TRUE	6GT3	A2A	N253	15	FALSE	88
8	0	TRUE	TRUE	6GT3	A2A	N253	15	FALSE	88
8	1	TRUE	TRUE	6GT3	A2A	N253	15	FALSE	88
8	2	TRUE	TRUE	6GT3	A2A	N253	15	FALSE	88
8	4	TRUE	TRUE	6GT3	A2A	N253	15	FALSE	88
8	5	TRUE	TRUE	6GT3	A2A	N253	15	FALSE	88
8	6	TRUE	TRUE	6GT3	A2A	N253	15	FALSE	88
8	7	TRUE	TRUE	6GT3	A2A	N253	15	FALSE	88
8	8	TRUE	TRUE	6GT3	A2A	N253	15	FALSE	88
8	9	TRUE	TRUE	6GT3	A2A	N253	15	FALSE	88
8	10	TRUE	TRUE	6GT3	A2A	N253	15	FALSE	88
8	11	TRUE	TRUE	6GT3	A2A	N253	15	FALSE	88
8	12	TRUE	TRUE	6GT3	A2A	N253	15	FALSE	88
8	13	TRUE	TRUE	6GT3	A2A	N253	15	TRUE	89	AmP12_Py	[*]c1nc([NH][*])ccc1[*]
8	14	TRUE	TRUE	6GT3	A2A	N253	15	FALSE	89
8	15	TRUE	TRUE	6GT3	A2A	N253	15	FALSE	89
8	16	TRUE	TRUE	6GT3	A2A	N253	15	FALSE	89
8	17	TRUE	TRUE	6GT3	A2A	N253	15	FALSE	89
8	18	TRUE	TRUE	6GT3	A2A	N253	15	FALSE	89
8	19	TRUE	TRUE	6GT3	A2A	N253	15	FALSE	89
8	20	TRUE	TRUE	6GT3	A2A	N253	15	FALSE	89
8	22	TRUE	TRUE	6GT3	A2A	N253	15	FALSE	89
8	23	TRUE	TRUE	6GT3	A2A	N253	15	FALSE	89
8	24	TRUE	TRUE	6GT3	A2A	N253	15	FALSE	89
8	25	TRUE	TRUE	6GT3	A2A	N253	15	TRUE	90	AmP12_Pyrim	[*]c1nc([NH][*])nc([*])c1[*]
8	26	TRUE	TRUE	6GT3	A2A	N253	15	FALSE	90
8	27	TRUE	TRUE	6GT3	A2A	N253	15	FALSE	90
8	29	TRUE	TRUE	6GT3	A2A	N253	15	FALSE	90
8	30	TRUE	TRUE	6GT3	A2A	N253	15	TRUE	91	AP13_Py	[NH2]c1c([*])c([*])cc([*])n1
8	31	TRUE	TRUE	6GT3	A2A	N253	15	TRUE	92	AmThiaz12	[*][NH]c1sc([*])c([*])n1
8	32	TRUE	TRUE	6GT3	A2A	N253	15	FALSE	92
8	33	TRUE	TRUE	6GT3	A2A	N253	15	TRUE	93	AP12_Diaz	[NH2]c1nc([*])c([*])nc1
8	34	TRUE	TRUE	6GT3	A2A	N253	15	FALSE	93
8	35	TRUE	TRUE	6GT3	A2A	N253	15	FALSE	93
8	36	TRUE	TRUE	6GT3	A2A	N253	15	TRUE	94	AP13_Pyrim	[NH2]c1nc([*])cc([*])n1
8	37	TRUE	TRUE	6GT3	A2A	N253	15	FALSE	94
8	38	TRUE	TRUE	6GT3	A2A	N253	15	TRUE	95	AmP12_Py	[*]c1nc([NH][*])ccc1[*]
8	39	TRUE	TRUE	6GT3	A2A	N253	15	FALSE	95
8	40	TRUE	TRUE	6GT3	A2A	N253	15	FALSE	95
8	41	TRUE	TRUE	6GT3	A2A	N253	15	FALSE	95
8	42	TRUE	TRUE	6GT3	A2A	N253	15	FALSE	95
8	43	TRUE	TRUE	6GT3	A2A	N253	15	FALSE	95
8	44	TRUE	TRUE	6GT3	A2A	N253	15	FALSE	95
8	45	TRUE	TRUE	6GT3	A2A	N253	15	FALSE	95
8	46	TRUE	TRUE	6GT3	A2A	N253	15	TRUE	96	AP12_Diaz	[NH2]c1nc([*])c([*])nc1
8	47	TRUE	TRUE	6GT3	A2A	N253	15	FALSE	96
8	48	TRUE	TRUE	6GT3	A2A	N253	15	FALSE	96
8	49	TRUE	TRUE	6GT3	A2A	N253	15	FALSE	96
8	50	TRUE	TRUE	6GT3	A2A	N253	15	FALSE	96
8	51	TRUE	TRUE	6GT3	A2A	N253	15	FALSE	96
8	52	TRUE	TRUE	6GT3	A2A	N253	15	FALSE	96
8	53	TRUE	TRUE	6GT3	A2A	N253	15	FALSE	96
8	54	TRUE	TRUE	6GT3	A2A	N253	15	TRUE	97	2c_new10	c1(c([*])c([*])o2)c2ccc([*])c1
8	55	TRUE	TRUE	6GT3	A2A	N253	15	FALSE	97
8	56	TRUE	TRUE	6GT3	A2A	N253	15	FALSE	97
8	57	TRUE	TRUE	6GT3	A2A	N253	15	FALSE	97
8	58	TRUE	TRUE	6GT3	A2A	N253	15	FALSE	97
8	59	TRUE	TRUE	6GT3	A2A	N253	15	FALSE	97
8	61	TRUE	TRUE	6GT3	A2A	N253	15	FALSE	97
8	62	TRUE	TRUE	6GT3	A2A	N253	15	TRUE	98	AP13_Pyrim	[NH2]c1nc([*])cc([*])n1
8	63	TRUE	TRUE	6GT3	A2A	N253	15	FALSE	98
9	0	TRUE	TRUE	6GT3	A2A	N253	15	FALSE	98
9	1	TRUE	TRUE	6GT3	A2A	N253	15	FALSE	98
9	2	TRUE	TRUE	6GT3	A2A	N253	15	FALSE	98
9	3	TRUE	TRUE	6GT3	A2A	N253	15	FALSE	98
9	4	TRUE	TRUE	6GT3	A2A	N253	15	FALSE	98
9	5	TRUE	TRUE	6GT3	A2A	N253	15	FALSE	98
9	6	TRUE	TRUE	6GT3	A2A	N253	15	FALSE	98
9	7	TRUE	TRUE	6GT3	A2A	N253	15	TRUE	99	AP12_Diaz	[NH2]c1nc([*])c([*])nc1
9	8	TRUE	TRUE	6GT3	A2A	N253	15	FALSE	99
9	9	TRUE	TRUE	6GT3	A2A	N253	15	FALSE	99
9	10	TRUE	TRUE	6GT3	A2A	N253	15	TRUE	100	Triazole	[*]c1[nH]nc([*])n1
9	12	TRUE	TRUE	6GT3	A2A	N253	15	FALSE	100
9	13	TRUE	TRUE	6GT3	A2A	N253	15	FALSE	100
9	14	TRUE	TRUE	6GT3	A2A	N253	15	FALSE	100
9	15	TRUE	TRUE	6GT3	A2A	N253	15	FALSE	100
9	16	TRUE	TRUE	6GT3	A2A	N253	15	FALSE	100
9	17	TRUE	TRUE	6GT3	A2A	N253	15	FALSE	100
9	19	TRUE	TRUE	6GT3	A2A	N253	15	FALSE	100
9	20	TRUE	TRUE	6GT3	A2A	N253	15	TRUE	101	AP12_Diaz	[NH2]c1nc([*])c([*])nc1
9	21	TRUE	TRUE	6GT3	A2A	N253	15	FALSE	101
9	24	TRUE	TRUE	6GT3	A2A	N253	15	FALSE	101
9	25	TRUE	TRUE	6GT3	A2A	N253	15	FALSE	101
9	26	TRUE	TRUE	6GT3	A2A	N253	15	FALSE	101
9	27	TRUE	TRUE	6GT3	A2A	N253	15	FALSE	101
9	28	TRUE	TRUE	6GT3	A2A	N253	15	FALSE	101
9	29	TRUE	TRUE	6GT3	A2A	N253	15	FALSE	101
9	30	TRUE	TRUE	6GT3	A2A	N253	15	FALSE	101
9	31	TRUE	TRUE	6GT3	A2A	N253	15	TRUE	102	AP13_Py	[NH2]c1c([*])c([*])cc([*])n1
9	33	TRUE	TRUE	6GT3	A2A	N253	15	TRUE	103	AP13_Py	[NH2]c1c([*])c([*])cc([*])n1
9	34	TRUE	TRUE	6GT3	A2A	N253	15	TRUE	104	AP13_Triaz	[NH2]c1nc([*])nc([*])n1
9	35	TRUE	TRUE	6GT3	A2A	N253	15	FALSE	104
9	36	TRUE	TRUE	6GT3	A2A	N253	15	TRUE	105	AP13_Pyrim	[NH2]c1nc([*])cc([*])n1
9	37	TRUE	TRUE	6GT3	A2A	N253	15	FALSE	105
9	38	TRUE	TRUE	6GT3	A2A	N253	15	FALSE	105
9	39	TRUE	TRUE	6GT3	A2A	N253	15	FALSE	105
9	40	TRUE	TRUE	6GT3	A2A	N253	15	FALSE	105
9	41	TRUE	TRUE	6GT3	A2A	N253	15	FALSE	105
9	42	TRUE	TRUE	6GT3	A2A	N253	15	TRUE	106	AmThiaz12	[*][NH]c1sc([*])c([*])n1
9	43	TRUE	TRUE	6GT3	A2A	N253	15	FALSE	106
9	44	TRUE	TRUE	6GT3	A2A	N253	15	FALSE	106
9	46	TRUE	TRUE	6GT3	A2A	N253	15	FALSE	106
9	47	TRUE	TRUE	6GT3	A2A	N253	15	FALSE	106
9	48	TRUE	TRUE	6GT3	A2A	N253	15	FALSE	106
9	49	TRUE	TRUE	6GT3	A2A	N253	15	TRUE	107	AP13_Py	[NH2]c1c([*])c([*])cc([*])n1
9	50	TRUE	TRUE	6GT3	A2A	N253	15	FALSE	107
9	51	TRUE	TRUE	6GT3	A2A	N253	15	FALSE	107
9	52	TRUE	TRUE	6GT3	A2A	N253	15	FALSE	107
9	53	TRUE	TRUE	6GT3	A2A	N253	15	FALSE	107
9	54	TRUE	TRUE	6GT3	A2A	N253	15	FALSE	107
9	55	TRUE	TRUE	6GT3	A2A	N253	15	FALSE	107
9	56	TRUE	TRUE	6GT3	A2A	N253	15	TRUE	108	AP13_Pyrim	[NH2]c1nc([*])cc([*])n1
9	57	TRUE	TRUE	6GT3	A2A	N253	15	FALSE	108
9	59	TRUE	TRUE	6GT3	A2A	N253	15	FALSE	108
9	60	TRUE	TRUE	6GT3	A2A	N253	16	TRUE	109	2c3	[NH2]c1c2ncn([*])c2ncn1
9	61	TRUE	TRUE	6GT3	A2A	N253	16	FALSE	109
9	62	TRUE	TRUE	6GT3	A2A	N253	16	FALSE	109
9	63	TRUE	TRUE	6GT3	A2A	N253	16	FALSE	109
10	0	TRUE	TRUE	6GT3	A2A	N253	17	TRUE	110	1c_Triazole	[*]n1nc([*])c(N)n1
10	1	TRUE	TRUE	6GT3	A2A	N253	17	TRUE	111	2c14	[*]c1nc2c([*])cccc2c([*])c1
10	2	TRUE	TRUE	6GT3	A2A	N253	17	FALSE	111
10	3	TRUE	TRUE	6GT3	A2A	N253	17	TRUE	112	AP12_Diaz	[NH2]c1nc([*])c([*])nc1
10	4	TRUE	TRUE	6GT3	A2A	N253	17	FALSE	112
10	5	TRUE	TRUE	6GT3	A2A	N253	17	FALSE	112
10	6	TRUE	TRUE	6GT3	A2A	N253	17	FALSE	112
10	7	TRUE	TRUE	6GT3	A2A	N253	17	TRUE	113	AP13_Pyrim	[NH2]c1nc([*])cc([*])n1
10	8	TRUE	TRUE	6GT3	A2A	N253	17	FALSE	113
10	9	TRUE	TRUE	6GT3	A2A	N253	17	TRUE	114	AP13_Triaz	[NH2]c1nc([*])nc([*])n1
10	10	TRUE	TRUE	6GT3	A2A	N253	17	FALSE	114
10	11	TRUE	TRUE	6GT3	A2A	N253	17	FALSE	114
10	12	TRUE	TRUE	6GT3	A2A	N253	17	TRUE	115	AmP12_Diaz	[*]c1nc([NH][*])cnc1[*]
10	13	TRUE	TRUE	6GT3	A2A	N253	17	FALSE	115
10	14	TRUE	TRUE	6GT3	A2A	N253	17	FALSE	115
10	15	TRUE	TRUE	6GT3	A2A	N253	17	FALSE	115
10	16	TRUE	TRUE	6GT3	A2A	N253	17	FALSE	115
10	17	TRUE	TRUE	6GT3	A2A	N253	17	FALSE	115
10	18	TRUE	TRUE	6GT3	A2A	N253	17	TRUE	116	AP13_Pyrim	[NH2]c1nc([*])cc([*])n1
10	19	TRUE	TRUE	6GT3	A2A	N253	17	TRUE	117	AP13_Py	[NH2]c1c([*])c([*])cc([*])n1
10	20	TRUE	TRUE	6GT3	A2A	N253	17	FALSE	117
10	21	TRUE	TRUE	6GT3	A2A	N253	17	FALSE	117
10	22	TRUE	TRUE	6GT3	A2A	N253	17	FALSE	117
10	23	TRUE	TRUE	6GT3	A2A	N253	17	FALSE	117
10	24	TRUE	TRUE	6GT3	A2A	N253	17	FALSE	117
10	25	TRUE	TRUE	6GT3	A2A	N253	17	FALSE	117
10	26	TRUE	TRUE	6GT3	A2A	N253	17	FALSE	117
10	27	TRUE	TRUE	6GT3	A2A	N253	17	FALSE	117
10	28	TRUE	TRUE	6GT3	A2A	N253	17	TRUE	118	AmThiaz12	[*][NH]c1sc([*])c([*])n1
10	29	TRUE	TRUE	6GT3	A2A	N253	17	FALSE	118
10	30	TRUE	TRUE	6GT3	A2A	N253	17	FALSE	118
10	31	TRUE	TRUE	6GT3	A2A	N253	17	FALSE	118
10	32	TRUE	TRUE	6GT3	A2A	N253	17	FALSE	118
10	33	TRUE	TRUE	6GT3	A2A	N253	17	FALSE	118
10	34	TRUE	TRUE	6GT3	A2A	N253	17	TRUE	119	AP13_Py	[NH2]c1c([*])c([*])cc([*])n1
10	35	TRUE	TRUE	6GT3	A2A	N253	17	FALSE	119
10	36	TRUE	TRUE	6GT3	A2A	N253	17	FALSE	119
10	37	TRUE	TRUE	6GT3	A2A	N253	17	FALSE	119
10	38	TRUE	TRUE	6GT3	A2A	N253	17	FALSE	119
10	39	TRUE	TRUE	6GT3	A2A	N253	17	FALSE	119
10	40	TRUE	TRUE	6GT3	A2A	N253	17	FALSE	119
10	41	TRUE	TRUE	6GT3	A2A	N253	17	FALSE	119
10	42	TRUE	TRUE	6GT3	A2A	N253	17	FALSE	119
10	43	TRUE	TRUE	6GT3	A2A	N253	17	TRUE	120	Triazole	[*]c1[nH]nc([*])n1
10	44	TRUE	TRUE	6GT3	A2A	N253	17	FALSE	120
10	45	TRUE	TRUE	6GT3	A2A	N253	17	FALSE	120
10	46	TRUE	TRUE	6GT3	A2A	N253	17	FALSE	120
10	47	TRUE	TRUE	6GT3	A2A	N253	17	FALSE	120
10	48	TRUE	TRUE	6GT3	A2A	N253	17	TRUE	121	AP13_Pyrim	[NH2]c1nc([*])cc([*])n1
10	49	TRUE	TRUE	6GT3	A2A	N253	17	TRUE	122	AP13_Pyrim	[NH2]c1nc([*])cc([*])n1
10	50	TRUE	TRUE	6GT3	A2A	N253	17	TRUE	123	AP13_Pyrim	[NH2]c1nc([*])cc([*])n1
10	51	TRUE	TRUE	6GT3	A2A	N253	17	FALSE	123
10	53	TRUE	TRUE	6GT3	A2A	N253	17	TRUE	124	AP13_Pyrim	[NH2]c1nc([*])cc([*])n1
10	54	TRUE	TRUE	6GT3	A2A	N253	17	FALSE	124
10	55	TRUE	TRUE	6GT3	A2A	N253	17	FALSE	124
10	56	TRUE	TRUE	6GT3	A2A	N253	17	FALSE	124
10	57	TRUE	TRUE	6GT3	A2A	N253	17	FALSE	124
10	58	TRUE	TRUE	6GT3	A2A	N253	17	FALSE	124
10	59	TRUE	TRUE	6GT3	A2A	N253	17	FALSE	124
10	60	TRUE	TRUE	6GT3	A2A	N253	17	TRUE	125	AP13_Pyrim	[NH2]c1nc([*])cc([*])n1
10	61	TRUE	TRUE	6GT3	A2A	N253	17	FALSE	125
10	62	TRUE	TRUE	6GT3	A2A	N253	17	TRUE	126	AP13_Pyrim	[NH2]c1nc([*])cc([*])n1
10	63	TRUE	TRUE	6GT3	A2A	N253	17	FALSE	126
11	0	TRUE	TRUE	6GT3	A2A	N253	17	TRUE	127	AP13_Py	[NH2]c1c([*])c([*])cc([*])n1
11	1	TRUE	TRUE	6GT3	A2A	N253	17	TRUE	128	AP13_Py	[NH2]c1c([*])c([*])cc([*])n1
11	2	TRUE	TRUE	6GT3	A2A	N253	17	FALSE	128
11	3	TRUE	TRUE	6GT3	A2A	N253	17	FALSE	128
11	4	TRUE	TRUE	6GT3	A2A	N253	17	FALSE	128
11	5	TRUE	TRUE	6GT3	A2A	N253	17	FALSE	128
11	7	TRUE	TRUE	6GT3	A2A	N253	17	TRUE	129	AP13_Py	[NH2]c1c([*])c([*])cc([*])n1
11	8	TRUE	TRUE	6GT3	A2A	N253	17	FALSE	129
11	9	TRUE	TRUE	6GT3	A2A	N253	17	FALSE	129
11	10	TRUE	TRUE	6GT3	A2A	N253	17	FALSE	129
11	11	TRUE	TRUE	6GT3	A2A	N253	17	TRUE	130	2c_new10	c1(c([*])c([*])o2)c2ccc([*])c1
11	12	TRUE	TRUE	6GT3	A2A	N253	17	FALSE	130
11	13	TRUE	TRUE	6GT3	A2A	N253	17	FALSE	130
11	14	TRUE	TRUE	6GT3	A2A	N253	17	FALSE	130
11	15	TRUE	TRUE	6GT3	A2A	N253	17	FALSE	130
11	16	TRUE	TRUE	6GT3	A2A	N253	17	FALSE	130
11	17	TRUE	TRUE	6GT3	A2A	N253	17	FALSE	130
11	19	TRUE	TRUE	6GT3	A2A	N253	17	FALSE	130
11	20	TRUE	TRUE	6GT3	A2A	N253	17	FALSE	130
11	21	TRUE	TRUE	6GT3	A2A	N253	17	FALSE	130
11	22	TRUE	TRUE	6GT3	A2A	N253	17	TRUE	131	AP13_Pyrim	[NH2]c1nc([*])cc([*])n1
11	23	TRUE	TRUE	6GT3	A2A	N253	17	FALSE	131
11	24	TRUE	TRUE	6GT3	A2A	N253	17	FALSE	131
11	25	TRUE	TRUE	6GT3	A2A	N253	17	FALSE	131
11	26	TRUE	TRUE	6GT3	A2A	N253	17	FALSE	131
11	27	TRUE	TRUE	6GT3	A2A	N253	17	FALSE	131
11	28	TRUE	TRUE	6GT3	A2A	N253	17	FALSE	131
11	29	TRUE	TRUE	6GT3	A2A	N253	17	TRUE	132	Triazole	[*]c1[nH]nc([*])n1
11	30	TRUE	TRUE	6GT3	A2A	N253	17	FALSE	132
11	31	TRUE	TRUE	6GT3	A2A	N253	17	FALSE	132
11	32	TRUE	TRUE	6GT3	A2A	N253	17	TRUE	133	AP13_Py	[NH2]c1c([*])c([*])cc([*])n1
11	33	TRUE	TRUE	6GT3	A2A	N253	17	FALSE	133
11	34	TRUE	TRUE	6GT3	A2A	N253	17	TRUE	134	AP12_Diaz	[NH2]c1nc([*])c([*])nc1
11	35	TRUE	TRUE	6GT3	A2A	N253	17	FALSE	134
11	36	TRUE	TRUE	6GT3	A2A	N253	17	FALSE	134
11	37	TRUE	TRUE	6GT3	A2A	N253	17	TRUE	135	Triazole	[*]c1[nH]nc([*])n1
11	38	TRUE	TRUE	6GT3	A2A	N253	17	FALSE	135
11	39	TRUE	TRUE	6GT3	A2A	N253	17	TRUE	136	AP13_Pyrim	[NH2]c1nc([*])cc([*])n1
11	40	TRUE	TRUE	6GT3	A2A	N253	17	FALSE	136
11	41	TRUE	TRUE	6GT3	A2A	N253	17	FALSE	136
11	42	TRUE	TRUE	6GT3	A2A	N253	17	FALSE	136
11	43	TRUE	TRUE	6GT3	A2A	N253	17	TRUE	137	AmP13_Pyrim	[*]c1nc([NH][*])cc([*])n1
11	45	TRUE	TRUE	6GT3	A2A	N253	17	FALSE	137
11	46	TRUE	TRUE	6GT3	A2A	N253	17	FALSE	137
11	47	TRUE	TRUE	6GT3	A2A	N253	17	FALSE	137
11	48	TRUE	TRUE	6GT3	A2A	N253	17	FALSE	137
11	49	TRUE	TRUE	6GT3	A2A	N253	17	FALSE	137
11	50	TRUE	TRUE	6GT3	A2A	N253	17	TRUE	138	AP13_Pyrim	[NH2]c1nc([*])cc([*])n1
11	51	TRUE	TRUE	6GT3	A2A	N253	17	FALSE	138
11	52	TRUE	TRUE	6GT3	A2A	N253	17	FALSE	138
11	53	TRUE	TRUE	6GT3	A2A	N253	18	TRUE	139	2c_new5	[*][NH]C(c1nc2c(s1)c([*])ccc2([*]))=O
11	54	TRUE	TRUE	6GT3	A2A	N253	18	FALSE	139
11	55	TRUE	TRUE	6GT3	A2A	N253	18	FALSE	139
11	56	TRUE	TRUE	6GT3	A2A	N253	18	FALSE	139
11	58	TRUE	TRUE	6GT3	A2A	N253	18	TRUE	140	AP13_Pyrim	[NH2]c1nc([*])cc([*])n1
11	59	TRUE	TRUE	6GT3	A2A	N253	18	FALSE	140
11	60	TRUE	TRUE	6GT3	A2A	N253	18	FALSE	140
11	62	TRUE	TRUE	6GT3	A2A	N253	18	FALSE	140
11	63	TRUE	TRUE	6GT3	A2A	N253	18	FALSE	140
12	1	TRUE	TRUE	6GT3	A2A	N253	18	FALSE	140
12	2	TRUE	TRUE	6GT3	A2A	N253	18	FALSE	140
12	3	TRUE	TRUE	6GT3	A2A	N253	18	FALSE	140
12	4	TRUE	TRUE	6GT3	A2A	N253	18	FALSE	140
12	5	TRUE	TRUE	6GT3	A2A	N253	18	FALSE	140
12	6	TRUE	TRUE	6GT3	A2A	N253	18	FALSE	140
12	7	TRUE	TRUE	6GT3	A2A	N253	18	FALSE	140
12	8	TRUE	TRUE	6GT3	A2A	N253	18	FALSE	140
12	9	TRUE	TRUE	6GT3	A2A	N253	18	FALSE	140
12	10	TRUE	TRUE	6GT3	A2A	N253	18	FALSE	140
12	11	TRUE	TRUE	6GT3	A2A	N253	18	TRUE	141	AP12_Diaz	[NH2]c1nc([*])c([*])nc1
12	12	TRUE	TRUE	6GT3	A2A	N253	18	FALSE	141
12	13	TRUE	TRUE	6GT3	A2A	N253	18	FALSE	141
12	14	TRUE	TRUE	6GT3	A2A	N253	18	FALSE	141
12	15	TRUE	TRUE	6GT3	A2A	N253	18	FALSE	141
12	16	TRUE	TRUE	6GT3	A2A	N253	18	FALSE	141
12	18	TRUE	TRUE	6GT3	A2A	N253	18	TRUE	142	Triazole	[*]c1[nH]nc([*])n1
12	19	TRUE	TRUE	6GT3	A2A	N253	18	FALSE	142
12	20	TRUE	TRUE	6GT3	A2A	N253	18	FALSE	142
12	21	TRUE	TRUE	6GT3	A2A	N253	18	FALSE	142
12	22	TRUE	TRUE	6GT3	A2A	N253	18	FALSE	142
12	23	TRUE	TRUE	6GT3	A2A	N253	18	FALSE	142
12	24	TRUE	TRUE	6GT3	A2A	N253	18	FALSE	142
12	25	TRUE	TRUE	6GT3	A2A	N253	18	FALSE	142
12	26	TRUE	TRUE	6GT3	A2A	N253	18	FALSE	142
12	27	TRUE	TRUE	6GT3	A2A	N253	18	FALSE	142
12	28	TRUE	TRUE	6GT3	A2A	N253	18	TRUE	143	AP13_Py	[NH2]c1c([*])c([*])cc([*])n1
12	29	TRUE	TRUE	6GT3	A2A	N253	18	FALSE	143
12	30	TRUE	TRUE	6GT3	A2A	N253	18	FALSE	143
12	33	TRUE	TRUE	6GT3	A2A	N253	18	FALSE	143
12	34	TRUE	TRUE	6GT3	A2A	N253	18	FALSE	143
12	35	TRUE	TRUE	6GT3	A2A	N253	18	FALSE	143
12	36	TRUE	TRUE	6GT3	A2A	N253	18	FALSE	143
12	37	TRUE	TRUE	6GT3	A2A	N253	18	FALSE	143
12	38	TRUE	TRUE	6GT3	A2A	N253	18	FALSE	143
12	39	TRUE	TRUE	6GT3	A2A	N253	18	FALSE	143
12	41	TRUE	TRUE	6GT3	A2A	N253	18	FALSE	143
12	42	TRUE	TRUE	6GT3	A2A	N253	18	TRUE	144	AP12_Diaz	[NH2]c1nc([*])c([*])nc1
12	44	TRUE	TRUE	6GT3	A2A	N253	18	FALSE	144
12	45	TRUE	TRUE	6GT3	A2A	N253	18	FALSE	144
12	46	TRUE	TRUE	6GT3	A2A	N253	18	TRUE	145	AP13_Pyrim	[NH2]c1nc([*])cc([*])n1
12	47	TRUE	TRUE	6GT3	A2A	N253	18	FALSE	145
12	48	TRUE	TRUE	6GT3	A2A	N253	18	FALSE	145
12	49	TRUE	TRUE	6GT3	A2A	N253	18	FALSE	145
12	50	TRUE	TRUE	6GT3	A2A	N253	18	FALSE	145
12	51	TRUE	TRUE	6GT3	A2A	N253	18	TRUE	146	AmP12_Py	[*]c1nc([NH][*])ccc1[*]
12	52	TRUE	TRUE	6GT3	A2A	N253	18	TRUE	147	AmThiaz12	[*][NH]c1sc([*])c([*])n1
12	54	TRUE	TRUE	6GT3	A2A	N253	18	FALSE	147
12	55	TRUE	TRUE	6GT3	A2A	N253	18	FALSE	147
12	56	TRUE	TRUE	6GT3	A2A	N253	18	FALSE	147
12	57	TRUE	TRUE	6GT3	A2A	N253	18	FALSE	147
12	58	TRUE	TRUE	6GT3	A2A	N253	18	FALSE	147
12	59	TRUE	TRUE	6GT3	A2A	N253	18	FALSE	147
12	60	TRUE	TRUE	6GT3	A2A	N253	18	FALSE	147
12	61	TRUE	TRUE	6GT3	A2A	N253	18	FALSE	147
12	62	TRUE	TRUE	6GT3	A2A	N253	18	FALSE	147
12	63	TRUE	TRUE	6GT3	A2A	N253	18	FALSE	147
13	1	TRUE	TRUE	6GT3	A2A	N253	18	TRUE	148	AP13_Pyrim	[NH2]c1nc([*])cc([*])n1
13	2	TRUE	TRUE	6GT3	A2A	N253	18	FALSE	148
13	4	TRUE	TRUE	6GT3	A2A	N253	18	FALSE	148
13	5	TRUE	TRUE	6GT3	A2A	N253	18	FALSE	148
13	7	TRUE	TRUE	6GT3	A2A	N253	18	FALSE	148
13	8	TRUE	TRUE	6GT3	A2A	N253	18	FALSE	148
13	9	TRUE	TRUE	6GT3	A2A	N253	18	FALSE	148
13	10	TRUE	TRUE	6GT3	A2A	N253	18	FALSE	148
13	11	TRUE	TRUE	6GT3	A2A	N253	18	FALSE	148
13	13	TRUE	TRUE	6GT3	A2A	N253	18	TRUE	149	AP13_Pyrim	[NH2]c1nc([*])cc([*])n1
13	15	TRUE	TRUE	6GT3	A2A	N253	18	FALSE	149
13	16	TRUE	TRUE	6GT3	A2A	N253	18	FALSE	149
13	17	TRUE	TRUE	6GT3	A2A	N253	18	FALSE	149
13	18	TRUE	TRUE	6GT3	A2A	N253	18	FALSE	149
13	20	TRUE	TRUE	6GT3	A2A	N253	18	FALSE	149
13	21	TRUE	TRUE	6GT3	A2A	N253	18	FALSE	149
13	22	TRUE	TRUE	6GT3	A2A	N253	18	FALSE	149
13	23	TRUE	TRUE	6GT3	A2A	N253	18	FALSE	149
13	24	TRUE	TRUE	6GT3	A2A	N253	18	FALSE	149
13	25	TRUE	TRUE	6GT3	A2A	N253	18	FALSE	149
13	27	TRUE	TRUE	6GT3	A2A	N253	18	TRUE	150	AP13_Pyrim	[NH2]c1nc([*])cc([*])n1
13	28	TRUE	TRUE	6GT3	A2A	N253	18	TRUE	151	AP13_Pyrim	[NH2]c1nc([*])cc([*])n1
13	29	TRUE	TRUE	6GT3	A2A	N253	18	FALSE	151
13	30	TRUE	TRUE	6GT3	A2A	N253	18	TRUE	152	AP13_Pyrim	[NH2]c1nc([*])cc([*])n1
13	31	TRUE	TRUE	6GT3	A2A	N253	18	FALSE	152
13	32	TRUE	TRUE	6GT3	A2A	N253	18	TRUE	153	AmP12_Py	[*]c1nc([NH][*])ccc1[*]
13	33	TRUE	TRUE	6GT3	A2A	N253	18	FALSE	153
13	34	TRUE	TRUE	6GT3	A2A	N253	19	TRUE	154	2c_new22	[*]c1c(nc(N[*])o2)c2c([*])cc1
13	36	TRUE	TRUE	6GT3	A2A	N253	19	FALSE	154
13	37	TRUE	TRUE	6GT3	A2A	N253	19	FALSE	154
13	38	TRUE	TRUE	6GT3	A2A	N253	19	TRUE	155	AP13_Pyrim	[NH2]c1nc([*])cc([*])n1
13	39	TRUE	TRUE	6GT3	A2A	N253	19	TRUE	156	Triazole	[*]c1[nH]nc([*])n1
13	40	TRUE	TRUE	6GT3	A2A	N253	19	FALSE	156
13	41	TRUE	TRUE	6GT3	A2A	N253	19	FALSE	156
13	42	TRUE	TRUE	6GT3	A2A	N253	19	FALSE	156
13	43	TRUE	TRUE	6GT3	A2A	N253	19	TRUE	157	AP13_Py	[NH2]c1c([*])c([*])cc([*])n1
13	45	TRUE	TRUE	6GT3	A2A	N253	19	FALSE	157
13	46	TRUE	TRUE	6GT3	A2A	N253	19	FALSE	157
13	47	TRUE	TRUE	6GT3	A2A	N253	19	TRUE	158	AP13_Triaz	[NH2]c1nc([*])nc([*])n1
13	48	TRUE	TRUE	6GT3	A2A	N253	19	FALSE	158
13	49	TRUE	TRUE	6GT3	A2A	N253	19	FALSE	158
13	50	TRUE	TRUE	6GT3	A2A	N253	19	FALSE	158
13	51	TRUE	TRUE	6GT3	A2A	N253	19	FALSE	158
13	53	TRUE	TRUE	6GT3	A2A	N253	19	FALSE	158
13	54	TRUE	TRUE	6GT3	A2A	N253	19	FALSE	158
13	55	TRUE	TRUE	6GT3	A2A	N253	19	TRUE	159	AP13_Pyrim	[NH2]c1nc([*])cc([*])n1
13	56	TRUE	TRUE	6GT3	A2A	N253	19	FALSE	159
13	57	TRUE	TRUE	6GT3	A2A	N253	19	TRUE	160	2c14	[*]c1nc2c([*])cccc2c([*])c1
13	58	TRUE	TRUE	6GT3	A2A	N253	20	TRUE	161	AP12_Triaz	[NH2]c1nnc([*])c([*])n1
13	59	TRUE	TRUE	6GT3	A2A	N253	20	FALSE	161
13	60	TRUE	TRUE	6GT3	A2A	N253	20	FALSE	161
13	61	TRUE	TRUE	6GT3	A2A	N253	20	FALSE	161
13	62	TRUE	TRUE	6GT3	A2A	N253	20	FALSE	161
13	63	TRUE	TRUE	6GT3	A2A	N253	20	TRUE	162	AP13_Pyrim	[NH2]c1nc([*])cc([*])n1
14	1	TRUE	TRUE	6GT3	A2A	N253	20	FALSE	162
14	2	TRUE	TRUE	6GT3	A2A	N253	20	FALSE	162
14	3	TRUE	TRUE	6GT3	A2A	N253	20	TRUE	163	AP13_Pyrim	[NH2]c1nc([*])cc([*])n1
14	4	TRUE	TRUE	6GT3	A2A	N253	20	FALSE	163
14	5	TRUE	TRUE	6GT3	A2A	N253	20	FALSE	163
14	6	TRUE	TRUE	6GT3	A2A	N253	20	FALSE	163
14	7	TRUE	TRUE	6GT3	A2A	N253	20	TRUE	164	AP13_Pyrim	[NH2]c1nc([*])cc([*])n1
14	8	TRUE	TRUE	6GT3	A2A	N253	20	FALSE	164
14	9	TRUE	TRUE	6GT3	A2A	N253	20	TRUE	165	2c14	[*]c1nc2c([*])cccc2c([*])c1
14	10	TRUE	TRUE	6GT3	A2A	N253	20	TRUE	166	AP13_Pyrim	[NH2]c1nc([*])cc([*])n1
14	11	TRUE	TRUE	6GT3	A2A	N253	20	FALSE	166
14	12	TRUE	TRUE	6GT3	A2A	N253	20	TRUE	167	AP13_Pyrim	[NH2]c1nc([*])cc([*])n1
14	13	TRUE	TRUE	6GT3	A2A	N253	20	FALSE	167
14	14	TRUE	TRUE	6GT3	A2A	N253	20	FALSE	167
14	15	TRUE	TRUE	6GT3	A2A	N253	20	TRUE	168	AP13_Pyrim	[NH2]c1nc([*])cc([*])n1
14	16	TRUE	TRUE	6GT3	A2A	N253	20	FALSE	168
14	17	TRUE	TRUE	6GT3	A2A	N253	20	FALSE	168
14	18	TRUE	TRUE	6GT3	A2A	N253	20	FALSE	168
14	19	TRUE	TRUE	6GT3	A2A	N253	20	FALSE	168
14	20	TRUE	TRUE	6GT3	A2A	N253	20	FALSE	168
14	21	TRUE	TRUE	6GT3	A2A	N253	20	FALSE	168
14	22	TRUE	TRUE	6GT3	A2A	N253	20	FALSE	168
14	23	TRUE	TRUE	6GT3	A2A	N253	20	FALSE	168
14	24	TRUE	TRUE	6GT3	A2A	N253	20	FALSE	168
14	25	TRUE	TRUE	6GT3	A2A	N253	20	FALSE	168
14	26	TRUE	TRUE	6GT3	A2A	N253	20	FALSE	168
14	27	TRUE	TRUE	6GT3	A2A	N253	20	FALSE	168
14	28	TRUE	TRUE	6GT3	A2A	N253	20	TRUE	169	AP13_Pyrim	[NH2]c1nc([*])cc([*])n1
14	29	TRUE	TRUE	6GT3	A2A	N253	20	TRUE	170	AP13_Py	[NH2]c1c([*])c([*])cc([*])n1
14	30	TRUE	TRUE	6GT3	A2A	N253	20	FALSE	170
14	31	TRUE	TRUE	6GT3	A2A	N253	20	FALSE	170
14	32	TRUE	TRUE	6GT3	A2A	N253	20	FALSE	170
14	33	TRUE	TRUE	6GT3	A2A	N253	20	FALSE	170
14	34	TRUE	TRUE	6GT3	A2A	N253	20	FALSE	170
14	35	TRUE	TRUE	6GT3	A2A	N253	20	FALSE	170
14	36	TRUE	TRUE	6GT3	A2A	N253	20	FALSE	170
14	37	TRUE	TRUE	6GT3	A2A	N253	20	TRUE	171	AP13_Py	[NH2]c1c([*])c([*])cc([*])n1
14	38	TRUE	TRUE	6GT3	A2A	N253	20	FALSE	171
14	40	TRUE	TRUE	6GT3	A2A	N253	20	FALSE	171
14	41	TRUE	TRUE	6GT3	A2A	N253	20	FALSE	171
14	42	TRUE	TRUE	6GT3	A2A	N253	20	FALSE	171
14	43	TRUE	TRUE	6GT3	A2A	N253	20	FALSE	171
14	45	TRUE	TRUE	6GT3	A2A	N253	20	FALSE	171
14	47	TRUE	TRUE	6GT3	A2A	N253	20	FALSE	171
14	48	TRUE	TRUE	6GT3	A2A	N253	20	TRUE	172	AP13_Py	[NH2]c1c([*])c([*])cc([*])n1
14	49	TRUE	TRUE	6GT3	A2A	N253	20	FALSE	172
14	50	TRUE	TRUE	6GT3	A2A	N253	20	FALSE	172
14	51	TRUE	TRUE	6GT3	A2A	N253	20	FALSE	172
14	52	TRUE	TRUE	6GT3	A2A	N253	20	FALSE	172
14	54	TRUE	TRUE	6GT3	A2A	N253	20	FALSE	172
14	55	TRUE	TRUE	6GT3	A2A	N253	20	TRUE	173	2c3	[NH2]c1c2ncn([*])c2ncn1
14	56	TRUE	TRUE	6GT3	A2A	N253	20	FALSE	173
14	57	TRUE	TRUE	6GT3	A2A	N253	20	FALSE	173
14	58	TRUE	TRUE	6GT3	A2A	N253	20	FALSE	173
14	59	TRUE	TRUE	6GT3	A2A	N253	20	TRUE	174	AP13_Pyrim	[NH2]c1nc([*])cc([*])n1
14	60	TRUE	TRUE	6GT3	A2A	N253	20	FALSE	174
14	61	TRUE	TRUE	6GT3	A2A	N253	20	FALSE	174
14	62	TRUE	TRUE	6GT3	A2A	N253	20	FALSE	174
14	63	TRUE	TRUE	6GT3	A2A	N253	20	FALSE	174
15	0	TRUE	TRUE	6GT3	A2A	N253	20	FALSE	174
15	1	TRUE	TRUE	6GT3	A2A	N253	20	FALSE	174
15	2	TRUE	TRUE	6GT3	A2A	N253	20	FALSE	174
15	3	TRUE	TRUE	6GT3	A2A	N253	20	FALSE	174
15	4	TRUE	TRUE	6GT3	A2A	N253	20	FALSE	174
15	5	TRUE	TRUE	6GT3	A2A	N253	20	FALSE	174
15	6	TRUE	TRUE	6GT3	A2A	N253	20	FALSE	174
15	7	TRUE	TRUE	6GT3	A2A	N253	20	FALSE	174
15	8	TRUE	TRUE	6GT3	A2A	N253	20	FALSE	174
15	9	TRUE	TRUE	6GT3	A2A	N253	20	FALSE	174
15	10	TRUE	TRUE	6GT3	A2A	N253	20	FALSE	174
15	11	TRUE	TRUE	6GT3	A2A	N253	20	TRUE	175	AP13_Py	[NH2]c1c([*])c([*])cc([*])n1
15	12	TRUE	TRUE	6GT3	A2A	N253	20	FALSE	175
15	13	TRUE	TRUE	6GT3	A2A	N253	20	FALSE	175
15	14	TRUE	TRUE	6GT3	A2A	N253	20	TRUE	176	AP13_Py	[NH2]c1c([*])c([*])cc([*])n1
15	15	TRUE	TRUE	6GT3	A2A	N253	20	FALSE	176
15	16	TRUE	TRUE	6GT3	A2A	N253	20	FALSE	176
15	17	TRUE	TRUE	6GT3	A2A	N253	20	FALSE	176
15	18	TRUE	TRUE	6GT3	A2A	N253	20	FALSE	176
15	19	TRUE	TRUE	6GT3	A2A	N253	20	FALSE	176
15	20	TRUE	TRUE	6GT3	A2A	N253	20	TRUE	177	AP13_Py	[NH2]c1c([*])c([*])cc([*])n1
15	21	TRUE	TRUE	6GT3	A2A	N253	20	TRUE	178	AP12_Diaz	[NH2]c1nc([*])c([*])nc1
15	22	TRUE	TRUE	6GT3	A2A	N253	20	TRUE	179	AP13_Py	[NH2]c1c([*])c([*])cc([*])n1
15	23	TRUE	TRUE	6GT3	A2A	N253	20	FALSE	179
15	24	TRUE	TRUE	6GT3	A2A	N253	20	TRUE	180	2c14	[*]c1nc2c([*])cccc2c([*])c1
15	25	TRUE	TRUE	6GT3	A2A	N253	20	FALSE	180
15	26	TRUE	TRUE	6GT3	A2A	N253	20	FALSE	180
15	27	TRUE	TRUE	6GT3	A2A	N253	20	FALSE	180
15	28	TRUE	TRUE	6GT3	A2A	N253	20	FALSE	180
15	29	TRUE	TRUE	6GT3	A2A	N253	20	TRUE	181	AmP12_Py	[*]c1nc([NH][*])ccc1[*]
15	30	TRUE	TRUE	6GT3	A2A	N253	20	FALSE	181
15	31	TRUE	TRUE	6GT3	A2A	N253	20	FALSE	181
15	32	TRUE	TRUE	6GT3	A2A	N253	20	FALSE	181
15	33	TRUE	TRUE	6GT3	A2A	N253	20	FALSE	181
15	34	TRUE	TRUE	6GT3	A2A	N253	20	FALSE	181
15	35	TRUE	TRUE	6GT3	A2A	N253	20	TRUE	182	AP12_Diaz	[NH2]c1nc([*])c([*])nc1
15	36	TRUE	TRUE	6GT3	A2A	N253	20	FALSE	182
15	38	TRUE	TRUE	6GT3	A2A	N253	20	FALSE	182
15	39	TRUE	TRUE	6GT3	A2A	N253	20	FALSE	182
15	40	TRUE	TRUE	6GT3	A2A	N253	20	FALSE	182
15	41	TRUE	TRUE	6GT3	A2A	N253	20	FALSE	182
15	42	TRUE	TRUE	6GT3	A2A	N253	20	FALSE	182
15	43	TRUE	TRUE	6GT3	A2A	N253	20	FALSE	182
15	44	TRUE	TRUE	6GT3	A2A	N253	20	TRUE	183	AmP13_Pyrim	[*]c1nc([NH][*])cc([*])n1
15	45	TRUE	TRUE	6GT3	A2A	N253	20	FALSE	183
15	46	TRUE	TRUE	6GT3	A2A	N253	20	FALSE	183
15	48	TRUE	TRUE	6GT3	A2A	N253	20	FALSE	183
15	49	TRUE	TRUE	6GT3	A2A	N253	20	TRUE	184	AP13_Pyrim	[NH2]c1nc([*])cc([*])n1
15	50	TRUE	TRUE	6GT3	A2A	N253	20	TRUE	185	AP13_Py	[NH2]c1c([*])c([*])cc([*])n1
15	51	TRUE	TRUE	6GT3	A2A	N253	20	FALSE	185
15	52	TRUE	TRUE	6GT3	A2A	N253	20	FALSE	185
15	53	TRUE	TRUE	6GT3	A2A	N253	20	FALSE	185
15	54	TRUE	TRUE	6GT3	A2A	N253	20	FALSE	185
15	55	TRUE	TRUE	6GT3	A2A	N253	20	TRUE	186	AP13_Pyrim	[NH2]c1nc([*])cc([*])n1
15	56	TRUE	TRUE	6GT3	A2A	N253	20	FALSE	186
15	57	TRUE	TRUE	6GT3	A2A	N253	20	FALSE	186
15	58	TRUE	TRUE	6GT3	A2A	N253	20	FALSE	186
15	59	TRUE	TRUE	6GT3	A2A	N253	20	TRUE	187	2c14	[*]c1nc2c([*])cccc2c([*])c1
15	60	TRUE	TRUE	6GT3	A2A	N253	20	FALSE	187
15	61	TRUE	TRUE	6GT3	A2A	N253	20	FALSE	187
15	62	TRUE	TRUE	6GT3	A2A	N253	20	FALSE	187
15	63	TRUE	TRUE	6GT3	A2A	N253	20	FALSE	187
16	0	TRUE	TRUE	6GT3	A2A	N253	20	FALSE	187
16	1	TRUE	TRUE	6GT3	A2A	N253	20	TRUE	188	AmP12_Pyrim	[*]c1nc([NH][*])nc([*])c1[*]
16	2	TRUE	TRUE	6GT3	A2A	N253	20	FALSE	188
16	3	TRUE	TRUE	6GT3	A2A	N253	20	TRUE	189	AP13_Pyrim	[NH2]c1nc([*])cc([*])n1
16	4	TRUE	TRUE	6GT3	A2A	N253	20	FALSE	189
16	6	TRUE	TRUE	6GT3	A2A	N253	20	FALSE	189
16	7	TRUE	TRUE	6GT3	A2A	N253	20	FALSE	189
16	8	TRUE	TRUE	6GT3	A2A	N253	20	FALSE	189
16	9	TRUE	TRUE	6GT3	A2A	N253	20	FALSE	189
16	10	TRUE	TRUE	6GT3	A2A	N253	20	FALSE	189
16	11	TRUE	TRUE	6GT3	A2A	N253	20	FALSE	189
16	12	TRUE	TRUE	6GT3	A2A	N253	20	FALSE	189
16	13	TRUE	TRUE	6GT3	A2A	N253	20	TRUE	190	AP13_Pyrim	[NH2]c1nc([*])cc([*])n1
16	15	TRUE	TRUE	6GT3	A2A	N253	20	FALSE	190
16	16	TRUE	TRUE	6GT3	A2A	N253	20	FALSE	190
16	17	TRUE	TRUE	6GT3	A2A	N253	20	TRUE	191	2c14	[*]c1nc2c([*])cccc2c([*])c1
16	18	TRUE	TRUE	6GT3	A2A	N253	20	FALSE	191
16	19	TRUE	TRUE	6GT3	A2A	N253	20	FALSE	191
16	20	TRUE	TRUE	6GT3	A2A	N253	20	FALSE	191
16	21	TRUE	TRUE	6GT3	A2A	N253	20	TRUE	192	2c14	[*]c1nc2c([*])cccc2c([*])c1
16	22	TRUE	TRUE	6GT3	A2A	N253	20	FALSE	192
16	23	TRUE	TRUE	6GT3	A2A	N253	20	FALSE	192
16	24	TRUE	TRUE	6GT3	A2A	N253	20	TRUE	193	AP13_Py	[NH2]c1c([*])c([*])cc([*])n1
16	25	TRUE	TRUE	6GT3	A2A	N253	20	TRUE	194	AmP12_Py	[*]c1nc([NH][*])ccc1[*]
16	26	TRUE	TRUE	6GT3	A2A	N253	20	FALSE	194
16	27	TRUE	TRUE	6GT3	A2A	N253	20	TRUE	195	AmThiaz12	[*][NH]c1sc([*])c([*])n1
16	28	TRUE	TRUE	6GT3	A2A	N253	20	TRUE	196	2c_new10	c1(c([*])c([*])o2)c2ccc([*])c1
16	29	TRUE	TRUE	6GT3	A2A	N253	20	FALSE	196
16	30	TRUE	TRUE	6GT3	A2A	N253	20	TRUE	197	AP13_Pyrim	[NH2]c1nc([*])cc([*])n1
16	31	TRUE	TRUE	6GT3	A2A	N253	20	FALSE	197
16	32	TRUE	TRUE	6GT3	A2A	N253	20	FALSE	197
16	33	TRUE	TRUE	6GT3	A2A	N253	20	FALSE	197
16	34	TRUE	TRUE	6GT3	A2A	N253	20	FALSE	197
16	35	TRUE	TRUE	6GT3	A2A	N253	20	FALSE	197
16	36	TRUE	TRUE	6GT3	A2A	N253	20	TRUE	198	AP13_Pyrim	[NH2]c1nc([*])cc([*])n1
16	37	TRUE	TRUE	6GT3	A2A	N253	20	TRUE	199	Am2c3	[*]n1c2ncnc([NH][*])c2nc1
16	38	TRUE	TRUE	6GT3	A2A	N253	20	FALSE	199
16	39	TRUE	TRUE	6GT3	A2A	N253	20	FALSE	199
16	40	TRUE	TRUE	6GT3	A2A	N253	20	FALSE	199
16	41	TRUE	TRUE	6GT3	A2A	N253	20	FALSE	199
16	42	TRUE	TRUE	6GT3	A2A	N253	20	FALSE	199
16	43	TRUE	TRUE	6GT3	A2A	N253	20	FALSE	199
16	44	TRUE	TRUE	6GT3	A2A	N253	20	TRUE	200	AmP12_Py	[*]c1nc([NH][*])ccc1[*]
16	45	TRUE	TRUE	6GT3	A2A	N253	20	FALSE	200
16	47	TRUE	TRUE	6GT3	A2A	N253	20	FALSE	200
16	48	TRUE	TRUE	6GT3	A2A	N253	20	TRUE	201	AmP13_Pyrim	[*]c1nc([NH][*])cc([*])n1
16	49	TRUE	TRUE	6GT3	A2A	N253	20	FALSE	201
16	50	TRUE	TRUE	6GT3	A2A	N253	20	FALSE	201
16	51	TRUE	TRUE	6GT3	A2A	N253	20	FALSE	201
16	52	TRUE	TRUE	6GT3	A2A	N253	20	FALSE	201
16	53	TRUE	TRUE	6GT3	A2A	N253	20	FALSE	201
16	54	TRUE	TRUE	6GT3	A2A	N253	20	FALSE	201
16	55	TRUE	TRUE	6GT3	A2A	N253	20	FALSE	201
16	56	TRUE	TRUE	6GT3	A2A	N253	20	FALSE	201
16	57	TRUE	TRUE	6GT3	A2A	N253	20	FALSE	201
16	58	TRUE	TRUE	6GT3	A2A	N253	20	FALSE	201
16	59	TRUE	TRUE	6GT3	A2A	N253	20	FALSE	201
16	60	TRUE	TRUE	6GT3	A2A	N253	20	TRUE	202	AP13_Triaz	[NH2]c1nc([*])nc([*])n1
16	61	TRUE	TRUE	6GT3	A2A	N253	20	FALSE	202
16	62	TRUE	TRUE	6GT3	A2A	N253	20	FALSE	202
17	0	TRUE	TRUE	6GT3	A2A	N253	20	FALSE	202
17	1	TRUE	TRUE	6GT3	A2A	N253	20	FALSE	202
17	3	TRUE	TRUE	6GT3	A2A	N253	20	FALSE	202
17	4	TRUE	TRUE	6GT3	A2A	N253	20	FALSE	202
17	5	TRUE	TRUE	6GT3	A2A	N253	20	FALSE	202
17	6	TRUE	TRUE	6GT3	A2A	N253	20	FALSE	202
17	8	TRUE	TRUE	6GT3	A2A	N253	20	FALSE	202
17	9	TRUE	TRUE	6GT3	A2A	N253	20	FALSE	202
17	10	TRUE	TRUE	6GT3	A2A	N253	20	FALSE	202
17	11	TRUE	TRUE	6GT3	A2A	N253	20	FALSE	202
17	12	TRUE	TRUE	6GT3	A2A	N253	20	FALSE	202
17	14	TRUE	TRUE	6GT3	A2A	N253	20	FALSE	202
17	15	TRUE	TRUE	6GT3	A2A	N253	20	FALSE	202
17	16	TRUE	TRUE	6GT3	A2A	N253	20	FALSE	202
17	17	TRUE	TRUE	6GT3	A2A	N253	20	TRUE	203	2c14	[*]c1nc2c([*])cccc2c([*])c1
17	18	TRUE	TRUE	6GT3	A2A	N253	20	FALSE	203
17	19	TRUE	TRUE	6GT3	A2A	N253	20	FALSE	203
17	20	TRUE	TRUE	6GT3	A2A	N253	20	FALSE	203
17	21	TRUE	TRUE	6GT3	A2A	N253	20	FALSE	203
17	22	TRUE	TRUE	6GT3	A2A	N253	20	FALSE	203
17	23	TRUE	TRUE	6GT3	A2A	N253	20	FALSE	203
17	24	TRUE	TRUE	6GT3	A2A	N253	20	TRUE	204	AmThiaz12	[*][NH]c1sc([*])c([*])n1
17	25	TRUE	TRUE	6GT3	A2A	N253	20	FALSE	204
17	27	TRUE	TRUE	6GT3	A2A	N253	20	TRUE	205	AP13_Pyrim	[NH2]c1nc([*])cc([*])n1
17	29	TRUE	TRUE	6GT3	A2A	N253	20	FALSE	205
17	30	TRUE	TRUE	6GT3	A2A	N253	20	FALSE	205
17	31	TRUE	TRUE	6GT3	A2A	N253	20	FALSE	205
17	32	TRUE	TRUE	6GT3	A2A	N253	20	FALSE	205
17	33	TRUE	TRUE	6GT3	A2A	N253	20	FALSE	205
17	34	TRUE	TRUE	6GT3	A2A	N253	20	FALSE	205
17	35	TRUE	TRUE	6GT3	A2A	N253	20	FALSE	205
17	37	TRUE	TRUE	6GT3	A2A	N253	20	TRUE	206	AP13_Pyrim	[NH2]c1nc([*])cc([*])n1
17	38	TRUE	TRUE	6GT3	A2A	N253	20	FALSE	206
17	39	TRUE	TRUE	6GT3	A2A	N253	20	FALSE	206
17	41	TRUE	TRUE	6GT3	A2A	N253	20	FALSE	206
17	42	TRUE	TRUE	6GT3	A2A	N253	20	FALSE	206
17	43	TRUE	TRUE	6GT3	A2A	N253	21	TRUE	207	2c2	[*]c1sc2nc([*])nc([NH2])c2c1
17	44	TRUE	TRUE	6GT3	A2A	N253	21	FALSE	207
17	45	TRUE	TRUE	6GT3	A2A	N253	21	FALSE	207
17	46	TRUE	TRUE	6GT3	A2A	N253	21	FALSE	207
17	47	TRUE	TRUE	6GT3	A2A	N253	21	FALSE	207
17	48	TRUE	TRUE	6GT3	A2A	N253	21	FALSE	207
17	49	TRUE	TRUE	6GT3	A2A	N253	21	FALSE	207
17	50	TRUE	TRUE	6GT3	A2A	N253	21	FALSE	207
17	51	TRUE	TRUE	6GT3	A2A	N253	21	FALSE	207
17	52	TRUE	TRUE	6GT3	A2A	N253	21	TRUE	208	AP13_Pyrim	[NH2]c1nc([*])cc([*])n1
17	54	TRUE	TRUE	6GT3	A2A	N253	21	FALSE	208
17	55	TRUE	TRUE	6GT3	A2A	N253	21	FALSE	208
17	56	TRUE	TRUE	6GT3	A2A	N253	21	FALSE	208
17	57	TRUE	TRUE	6GT3	A2A	N253	21	TRUE	209	Triazole	[*]c1[nH]nc([*])n1
17	58	TRUE	TRUE	6GT3	A2A	N253	21	FALSE	209
17	59	TRUE	TRUE	6GT3	A2A	N253	21	FALSE	209
17	60	TRUE	TRUE	6GT3	A2A	N253	21	TRUE	210	AP13_Pyrim	[NH2]c1nc([*])cc([*])n1
17	61	TRUE	TRUE	6GT3	A2A	N253	21	FALSE	210
17	62	TRUE	TRUE	6GT3	A2A	N253	21	FALSE	210
17	63	TRUE	TRUE	6GT3	A2A	N253	21	FALSE	210
18	0	TRUE	TRUE	6GT3	A2A	N253	21	FALSE	210
18	1	TRUE	TRUE	6GT3	A2A	N253	21	FALSE	210
18	2	TRUE	TRUE	6GT3	A2A	N253	21	TRUE	211	AP13_Pyrim	[NH2]c1nc([*])cc([*])n1
18	3	TRUE	TRUE	6GT3	A2A	N253	21	FALSE	211
18	4	TRUE	TRUE	6GT3	A2A	N253	21	TRUE	212	AP13_Pyrim	[NH2]c1nc([*])cc([*])n1
18	5	TRUE	TRUE	6GT3	A2A	N253	21	FALSE	212
18	6	TRUE	TRUE	6GT3	A2A	N253	21	FALSE	212
18	7	TRUE	TRUE	6GT3	A2A	N253	21	FALSE	212
18	10	TRUE	TRUE	6GT3	A2A	N253	21	FALSE	212
18	11	TRUE	TRUE	6GT3	A2A	N253	21	FALSE	212
18	12	TRUE	TRUE	6GT3	A2A	N253	21	TRUE	213	2c14	[*]c1nc2c([*])cccc2c([*])c1
18	13	TRUE	TRUE	6GT3	A2A	N253	21	FALSE	213
18	14	TRUE	TRUE	6GT3	A2A	N253	21	FALSE	213
18	16	TRUE	TRUE	6GT3	A2A	N253	21	FALSE	213
18	17	TRUE	TRUE	6GT3	A2A	N253	21	FALSE	213
18	19	TRUE	TRUE	6GT3	A2A	N253	21	FALSE	213
18	20	TRUE	TRUE	6GT3	A2A	N253	21	FALSE	213
18	21	TRUE	TRUE	6GT3	A2A	N253	21	FALSE	213
18	22	TRUE	TRUE	6GT3	A2A	N253	21	FALSE	213
18	23	TRUE	TRUE	6GT3	A2A	N253	21	FALSE	213
18	24	TRUE	TRUE	6GT3	A2A	N253	21	FALSE	213
18	25	TRUE	TRUE	6GT3	A2A	N253	21	FALSE	213
18	26	TRUE	TRUE	6GT3	A2A	N253	21	FALSE	213
18	27	TRUE	TRUE	6GT3	A2A	N253	21	FALSE	213
18	28	TRUE	TRUE	6GT3	A2A	N253	21	FALSE	213
18	29	TRUE	TRUE	6GT3	A2A	N253	21	FALSE	213
18	30	TRUE	TRUE	6GT3	A2A	N253	21	FALSE	213
18	31	TRUE	TRUE	6GT3	A2A	N253	21	FALSE	213
18	32	TRUE	TRUE	6GT3	A2A	N253	21	FALSE	213
18	34	TRUE	TRUE	6GT3	A2A	N253	21	TRUE	214	AmThiaz12	[*][NH]c1sc([*])c([*])n1
18	35	TRUE	TRUE	6GT3	A2A	N253	21	FALSE	214
18	36	TRUE	TRUE	6GT3	A2A	N253	21	TRUE	215	AP13_Pyrim	[NH2]c1nc([*])cc([*])n1
18	38	TRUE	TRUE	6GT3	A2A	N253	21	FALSE	215
18	39	TRUE	TRUE	6GT3	A2A	N253	21	FALSE	215
18	40	TRUE	TRUE	6GT3	A2A	N253	21	TRUE	216	2c_new10	c1(c([*])c([*])o2)c2ccc([*])c1
18	41	TRUE	TRUE	6GT3	A2A	N253	21	FALSE	216
18	42	TRUE	TRUE	6GT3	A2A	N253	21	TRUE	217	2c9	[*]c1nc2[nH]cnc2c([*])[n,c]1
18	44	TRUE	TRUE	6GT3	A2A	N253	21	FALSE	217
18	45	TRUE	TRUE	6GT3	A2A	N253	21	FALSE	217
18	46	TRUE	TRUE	6GT3	A2A	N253	21	FALSE	217
18	47	TRUE	TRUE	6GT3	A2A	N253	21	FALSE	217
18	50	TRUE	TRUE	6GT3	A2A	N253	21	FALSE	217
18	51	TRUE	TRUE	6GT3	A2A	N253	21	FALSE	217
18	52	TRUE	TRUE	6GT3	A2A	N253	21	FALSE	217
18	53	TRUE	TRUE	6GT3	A2A	N253	21	TRUE	218	AP13_Py	[NH2]c1c([*])c([*])cc([*])n1
18	55	TRUE	TRUE	6GT3	A2A	N253	21	FALSE	218
18	56	TRUE	TRUE	6GT3	A2A	N253	21	FALSE	218
18	57	TRUE	TRUE	6GT3	A2A	N253	21	FALSE	218
18	58	TRUE	TRUE	6GT3	A2A	N253	21	FALSE	218
18	59	TRUE	TRUE	6GT3	A2A	N253	21	TRUE	219	AP13_Py	[NH2]c1c([*])c([*])cc([*])n1
18	60	TRUE	TRUE	6GT3	A2A	N253	21	FALSE	219
18	61	TRUE	TRUE	6GT3	A2A	N253	21	FALSE	219
18	62	TRUE	TRUE	6GT3	A2A	N253	21	FALSE	219
18	63	TRUE	TRUE	6GT3	A2A	N253	21	FALSE	219
19	1	TRUE	TRUE	6GT3	A2A	N253	21	FALSE	219
19	4	TRUE	TRUE	6GT3	A2A	N253	21	TRUE	220	AmP12_Pyrim	[*]c1nc([NH][*])nc([*])c1[*]
19	5	TRUE	TRUE	6GT3	A2A	N253	21	FALSE	220
19	7	TRUE	TRUE	6GT3	A2A	N253	21	FALSE	220
19	8	TRUE	TRUE	6GT3	A2A	N253	21	FALSE	220
19	9	TRUE	TRUE	6GT3	A2A	N253	21	FALSE	220
19	10	TRUE	TRUE	6GT3	A2A	N253	21	FALSE	220
19	11	TRUE	TRUE	6GT3	A2A	N253	21	FALSE	220
19	12	TRUE	TRUE	6GT3	A2A	N253	21	FALSE	220
19	13	TRUE	TRUE	6GT3	A2A	N253	21	FALSE	220
19	14	TRUE	TRUE	6GT3	A2A	N253	21	FALSE	220
19	15	TRUE	TRUE	6GT3	A2A	N253	21	TRUE	221	AmP13_Pyrim	[*]c1nc([NH][*])cc([*])n1
19	16	TRUE	TRUE	6GT3	A2A	N253	21	FALSE	221
19	17	TRUE	TRUE	6GT3	A2A	N253	21	FALSE	221
19	18	TRUE	TRUE	6GT3	A2A	N253	21	FALSE	221
19	19	TRUE	TRUE	6GT3	A2A	N253	21	FALSE	221
19	21	TRUE	TRUE	6GT3	A2A	N253	21	FALSE	221
19	23	TRUE	TRUE	6GT3	A2A	N253	21	FALSE	221
19	24	TRUE	TRUE	6GT3	A2A	N253	21	FALSE	221
19	25	TRUE	TRUE	6GT3	A2A	N253	21	TRUE	222	AmP12_Py	[*]c1nc([NH][*])ccc1[*]
19	26	TRUE	TRUE	6GT3	A2A	N253	21	FALSE	222
19	27	TRUE	TRUE	6GT3	A2A	N253	21	TRUE	223	AmP12_Py	[*]c1nc([NH][*])ccc1[*]
19	28	TRUE	TRUE	6GT3	A2A	N253	21	FALSE	223
19	30	TRUE	TRUE	6GT3	A2A	N253	21	FALSE	223
19	31	TRUE	TRUE	6GT3	A2A	N253	21	FALSE	223
19	32	TRUE	TRUE	6GT3	A2A	N253	21	FALSE	223
19	33	TRUE	TRUE	6GT3	A2A	N253	21	FALSE	223
19	34	TRUE	TRUE	6GT3	A2A	N253	21	FALSE	223
19	35	TRUE	TRUE	6GT3	A2A	N253	21	FALSE	223
19	36	TRUE	TRUE	6GT3	A2A	N253	21	FALSE	223
19	37	TRUE	TRUE	6GT3	A2A	N253	21	FALSE	223
19	39	TRUE	TRUE	6GT3	A2A	N253	21	TRUE	224	2c14	[*]c1nc2c([*])cccc2c([*])c1
19	40	TRUE	TRUE	6GT3	A2A	N253	21	FALSE	224
19	41	TRUE	TRUE	6GT3	A2A	N253	21	FALSE	224
19	42	TRUE	TRUE	6GT3	A2A	N253	21	FALSE	224
19	43	TRUE	TRUE	6GT3	A2A	N253	21	FALSE	224
19	44	TRUE	TRUE	6GT3	A2A	N253	21	FALSE	224
19	45	TRUE	TRUE	6GT3	A2A	N253	21	TRUE	225	AP13_Py	[NH2]c1c([*])c([*])cc([*])n1
19	46	TRUE	TRUE	6GT3	A2A	N253	21	FALSE	225
19	48	TRUE	TRUE	6GT3	A2A	N253	21	FALSE	225
19	49	TRUE	TRUE	6GT3	A2A	N253	21	FALSE	225
19	50	TRUE	TRUE	6GT3	A2A	N253	21	FALSE	225
19	51	TRUE	TRUE	6GT3	A2A	N253	21	TRUE	226	AmThiaz12	[*][NH]c1sc([*])c([*])n1
19	52	TRUE	TRUE	6GT3	A2A	N253	21	FALSE	226
19	53	TRUE	TRUE	6GT3	A2A	N253	21	FALSE	226
19	54	TRUE	TRUE	6GT3	A2A	N253	21	FALSE	226
19	55	TRUE	TRUE	6GT3	A2A	N253	21	FALSE	226
19	56	TRUE	TRUE	6GT3	A2A	N253	21	FALSE	226
19	57	TRUE	TRUE	6GT3	A2A	N253	21	FALSE	226
19	58	TRUE	TRUE	6GT3	A2A	N253	21	TRUE	227	2c14	[*]c1nc2c([*])cccc2c([*])c1
19	59	TRUE	TRUE	6GT3	A2A	N253	21	FALSE	227
19	60	TRUE	TRUE	6GT3	A2A	N253	21	FALSE	227
19	63	TRUE	TRUE	6GT3	A2A	N253	21	FALSE	227
20	0	TRUE	TRUE	6GT3	A2A	N253	21	FALSE	227
20	1	TRUE	TRUE	6GT3	A2A	N253	21	FALSE	227
20	2	TRUE	TRUE	6GT3	A2A	N253	21	FALSE	227
20	3	TRUE	TRUE	6GT3	A2A	N253	21	TRUE	228	AmP12_Diaz	[*]c1nc([NH][*])cnc1[*]
20	5	TRUE	TRUE	6GT3	A2A	N253	21	FALSE	228
20	6	TRUE	TRUE	6GT3	A2A	N253	21	FALSE	228
20	7	TRUE	TRUE	6GT3	A2A	N253	21	FALSE	228
20	8	TRUE	TRUE	6GT3	A2A	N253	21	FALSE	228
20	9	TRUE	TRUE	6GT3	A2A	N253	21	FALSE	228
20	11	TRUE	TRUE	6GT3	A2A	N253	21	FALSE	228
20	12	TRUE	TRUE	6GT3	A2A	N253	21	FALSE	228
20	13	TRUE	TRUE	6GT3	A2A	N253	21	FALSE	228
20	14	TRUE	TRUE	6GT3	A2A	N253	21	FALSE	228
20	15	TRUE	TRUE	6GT3	A2A	N253	21	FALSE	228
20	16	TRUE	TRUE	6GT3	A2A	N253	21	FALSE	228
20	17	TRUE	TRUE	6GT3	A2A	N253	21	FALSE	228
20	18	TRUE	TRUE	6GT3	A2A	N253	21	FALSE	228
20	19	TRUE	TRUE	6GT3	A2A	N253	21	FALSE	228
20	20	TRUE	TRUE	6GT3	A2A	N253	21	TRUE	229	AmThiaz12	[*][NH]c1sc([*])c([*])n1
20	21	TRUE	TRUE	6GT3	A2A	N253	21	FALSE	229
20	22	TRUE	TRUE	6GT3	A2A	N253	21	FALSE	229
20	23	TRUE	TRUE	6GT3	A2A	N253	21	FALSE	229
20	24	TRUE	TRUE	6GT3	A2A	N253	21	FALSE	229
20	25	TRUE	TRUE	6GT3	A2A	N253	21	FALSE	229
20	26	TRUE	TRUE	6GT3	A2A	N253	21	FALSE	229
20	27	TRUE	TRUE	6GT3	A2A	N253	21	FALSE	229
20	28	TRUE	TRUE	6GT3	A2A	N253	21	FALSE	229
20	29	TRUE	TRUE	6GT3	A2A	N253	21	FALSE	229
20	30	TRUE	TRUE	6GT3	A2A	N253	21	FALSE	229
20	32	TRUE	TRUE	6GT3	A2A	N253	21	FALSE	229
20	33	TRUE	TRUE	6GT3	A2A	N253	21	FALSE	229
20	34	TRUE	TRUE	6GT3	A2A	N253	21	FALSE	229
20	35	TRUE	TRUE	6GT3	A2A	N253	21	FALSE	229
20	37	TRUE	TRUE	6GT3	A2A	N253	21	FALSE	229
20	38	TRUE	TRUE	6GT3	A2A	N253	21	FALSE	229
20	40	TRUE	TRUE	6GT3	A2A	N253	21	FALSE	229
20	42	TRUE	TRUE	6GT3	A2A	N253	21	TRUE	230	Triazole	[*]c1[nH]nc([*])n1
20	43	TRUE	TRUE	6GT3	A2A	N253	21	TRUE	231	AP13_Pyrim	[NH2]c1nc([*])cc([*])n1
20	44	TRUE	TRUE	6GT3	A2A	N253	21	FALSE	231
20	45	TRUE	TRUE	6GT3	A2A	N253	21	FALSE	231
20	46	TRUE	TRUE	6GT3	A2A	N253	21	FALSE	231
20	47	TRUE	TRUE	6GT3	A2A	N253	21	FALSE	231
20	48	TRUE	TRUE	6GT3	A2A	N253	21	TRUE	232	AP12_Diaz	[NH2]c1nc([*])c([*])nc1
20	49	TRUE	TRUE	6GT3	A2A	N253	21	FALSE	232
20	50	TRUE	TRUE	6GT3	A2A	N253	21	FALSE	232
20	51	TRUE	TRUE	6GT3	A2A	N253	21	FALSE	232
20	52	TRUE	TRUE	6GT3	A2A	N253	21	FALSE	232
20	53	TRUE	TRUE	6GT3	A2A	N253	21	FALSE	232
20	54	TRUE	TRUE	6GT3	A2A	N253	21	TRUE	233	AP13_Pyrim	[NH2]c1nc([*])cc([*])n1
20	55	TRUE	TRUE	6GT3	A2A	N253	21	FALSE	233
20	57	TRUE	TRUE	6GT3	A2A	N253	21	FALSE	233
20	58	TRUE	TRUE	6GT3	A2A	N253	21	FALSE	233
20	59	TRUE	TRUE	6GT3	A2A	N253	21	FALSE	233
20	60	TRUE	TRUE	6GT3	A2A	N253	21	TRUE	234	2c_new10	c1(c([*])c([*])o2)c2ccc([*])c1
20	62	TRUE	TRUE	6GT3	A2A	N253	21	FALSE	234
20	63	TRUE	TRUE	6GT3	A2A	N253	21	FALSE	234
21	1	TRUE	TRUE	6GT3	A2A	N253	21	FALSE	234
21	2	TRUE	TRUE	6GT3	A2A	N253	21	FALSE	234
21	3	TRUE	TRUE	6GT3	A2A	N253	21	FALSE	234
21	4	TRUE	TRUE	6GT3	A2A	N253	21	FALSE	234
21	5	TRUE	TRUE	6GT3	A2A	N253	21	FALSE	234
21	6	TRUE	TRUE	6GT3	A2A	N253	21	FALSE	234
21	7	TRUE	TRUE	6GT3	A2A	N253	21	FALSE	234
21	8	TRUE	TRUE	6GT3	A2A	N253	21	FALSE	234
21	9	TRUE	TRUE	6GT3	A2A	N253	21	FALSE	234
21	10	TRUE	TRUE	6GT3	A2A	N253	21	TRUE	235	AmP13_Pyrim	[*]c1nc([NH][*])cc([*])n1
21	11	TRUE	TRUE	6GT3	A2A	N253	21	FALSE	235
21	12	TRUE	TRUE	6GT3	A2A	N253	21	FALSE	235
21	13	TRUE	TRUE	6GT3	A2A	N253	21	FALSE	235
21	14	TRUE	TRUE	6GT3	A2A	N253	21	TRUE	236	AP13_Py	[NH2]c1c([*])c([*])cc([*])n1
21	15	TRUE	TRUE	6GT3	A2A	N253	21	TRUE	237	2c14	[*]c1nc2c([*])cccc2c([*])c1
21	16	TRUE	TRUE	6GT3	A2A	N253	21	FALSE	237
21	17	TRUE	TRUE	6GT3	A2A	N253	21	FALSE	237
21	18	TRUE	TRUE	6GT3	A2A	N253	21	FALSE	237
21	19	TRUE	TRUE	6GT3	A2A	N253	21	FALSE	237
21	20	TRUE	TRUE	6GT3	A2A	N253	21	FALSE	237
21	21	TRUE	TRUE	6GT3	A2A	N253	21	FALSE	237
21	22	TRUE	TRUE	6GT3	A2A	N253	21	TRUE	238	AP13_Py	[NH2]c1c([*])c([*])cc([*])n1
21	23	TRUE	TRUE	6GT3	A2A	N253	21	FALSE	238
21	24	TRUE	TRUE	6GT3	A2A	N253	21	FALSE	238
21	25	TRUE	TRUE	6GT3	A2A	N253	21	FALSE	238
21	26	TRUE	TRUE	6GT3	A2A	N253	21	FALSE	238
21	27	TRUE	TRUE	6GT3	A2A	N253	21	FALSE	238
21	29	TRUE	TRUE	6GT3	A2A	N253	21	FALSE	238
21	30	TRUE	TRUE	6GT3	A2A	N253	21	FALSE	238
21	32	TRUE	TRUE	6GT3	A2A	N253	21	FALSE	238
21	33	TRUE	TRUE	6GT3	A2A	N253	21	FALSE	238
21	34	TRUE	TRUE	6GT3	A2A	N253	21	FALSE	238
21	35	TRUE	TRUE	6GT3	A2A	N253	21	FALSE	238
21	36	TRUE	TRUE	6GT3	A2A	N253	21	FALSE	238
21	37	TRUE	TRUE	6GT3	A2A	N253	21	FALSE	238
21	38	TRUE	TRUE	6GT3	A2A	N253	21	FALSE	238
21	44	TRUE	TRUE	6GT3	A2A	N253	21	TRUE	239	2c_new10	c1(c([*])c([*])o2)c2ccc([*])c1
21	45	TRUE	TRUE	6GT3	A2A	N253	21	TRUE	240	AmThiaz12	[*][NH]c1sc([*])c([*])n1
21	46	TRUE	TRUE	6GT3	A2A	N253	21	FALSE	240
21	47	TRUE	TRUE	6GT3	A2A	N253	21	TRUE	241	AmThiaz12	[*][NH]c1sc([*])c([*])n1
21	48	TRUE	TRUE	6GT3	A2A	N253	21	FALSE	241
21	49	TRUE	TRUE	6GT3	A2A	N253	21	FALSE	241
21	50	TRUE	TRUE	6GT3	A2A	N253	21	FALSE	241
21	52	TRUE	TRUE	6GT3	A2A	N253	21	TRUE	242	AP13_Pyrim	[NH2]c1nc([*])cc([*])n1
21	53	TRUE	TRUE	6GT3	A2A	N253	21	FALSE	242
21	54	TRUE	TRUE	6GT3	A2A	N253	21	FALSE	242
21	56	TRUE	TRUE	6GT3	A2A	N253	21	TRUE	243	AP13_Py	[NH2]c1c([*])c([*])cc([*])n1
21	57	TRUE	TRUE	6GT3	A2A	N253	21	FALSE	243
21	58	TRUE	TRUE	6GT3	A2A	N253	21	FALSE	243
21	59	TRUE	TRUE	6GT3	A2A	N253	21	FALSE	243
21	60	TRUE	TRUE	6GT3	A2A	N253	21	FALSE	243
21	61	TRUE	TRUE	6GT3	A2A	N253	21	FALSE	243
21	62	TRUE	TRUE	6GT3	A2A	N253	21	FALSE	243
21	63	TRUE	TRUE	6GT3	A2A	N253	21	FALSE	243
22	0	TRUE	TRUE	6GT3	A2A	N253	21	FALSE	243
22	1	TRUE	TRUE	6GT3	A2A	N253	21	FALSE	243
22	2	TRUE	TRUE	6GT3	A2A	N253	21	FALSE	243
22	3	TRUE	TRUE	6GT3	A2A	N253	21	FALSE	243
22	4	TRUE	TRUE	6GT3	A2A	N253	21	FALSE	243
22	5	TRUE	TRUE	6GT3	A2A	N253	21	FALSE	243
22	6	TRUE	TRUE	6GT3	A2A	N253	21	FALSE	243
22	7	TRUE	TRUE	6GT3	A2A	N253	21	FALSE	243
22	8	TRUE	TRUE	6GT3	A2A	N253	21	FALSE	243
22	9	TRUE	TRUE	6GT3	A2A	N253	21	FALSE	243
22	10	TRUE	TRUE	6GT3	A2A	N253	21	FALSE	243
22	11	TRUE	TRUE	6GT3	A2A	N253	21	FALSE	243
22	12	TRUE	TRUE	6GT3	A2A	N253	21	FALSE	243
22	13	TRUE	TRUE	6GT3	A2A	N253	21	FALSE	243
22	14	TRUE	TRUE	6GT3	A2A	N253	21	FALSE	243
22	15	TRUE	TRUE	6GT3	A2A	N253	21	FALSE	243
22	16	TRUE	TRUE	6GT3	A2A	N253	21	FALSE	243
22	17	TRUE	TRUE	6GT3	A2A	N253	21	FALSE	243
22	18	TRUE	TRUE	6GT3	A2A	N253	21	FALSE	243
22	19	TRUE	TRUE	6GT3	A2A	N253	21	FALSE	243
22	20	TRUE	TRUE	6GT3	A2A	N253	21	FALSE	243
22	21	TRUE	TRUE	6GT3	A2A	N253	21	FALSE	243
22	22	TRUE	TRUE	6GT3	A2A	N253	21	FALSE	243
22	23	TRUE	TRUE	6GT3	A2A	N253	21	TRUE	244	AmP12_Py	[*]c1nc([NH][*])ccc1[*]
22	24	TRUE	TRUE	6GT3	A2A	N253	21	FALSE	244
22	25	TRUE	TRUE	6GT3	A2A	N253	21	FALSE	244
22	26	TRUE	TRUE	6GT3	A2A	N253	21	FALSE	244
22	27	TRUE	TRUE	6GT3	A2A	N253	21	FALSE	244
22	28	TRUE	TRUE	6GT3	A2A	N253	21	TRUE	245	AmP12_Py	[*]c1nc([NH][*])ccc1[*]
22	29	TRUE	TRUE	6GT3	A2A	N253	21	FALSE	245
22	30	TRUE	TRUE	6GT3	A2A	N253	21	FALSE	245
22	32	TRUE	TRUE	6GT3	A2A	N253	21	FALSE	245
22	33	TRUE	TRUE	6GT3	A2A	N253	21	FALSE	245
22	34	TRUE	TRUE	6GT3	A2A	N253	21	FALSE	245
22	35	TRUE	TRUE	6GT3	A2A	N253	21	TRUE	246	2c14	[*]c1nc2c([*])cccc2c([*])c1
22	36	TRUE	TRUE	6GT3	A2A	N253	21	FALSE	246
22	37	TRUE	TRUE	6GT3	A2A	N253	21	FALSE	246
22	38	TRUE	TRUE	6GT3	A2A	N253	21	TRUE	247	2c14	[*]c1nc2c([*])cccc2c([*])c1
22	39	TRUE	TRUE	6GT3	A2A	N253	21	FALSE	247
22	40	TRUE	TRUE	6GT3	A2A	N253	21	FALSE	247
22	41	TRUE	TRUE	6GT3	A2A	N253	21	FALSE	247
22	42	TRUE	TRUE	6GT3	A2A	N253	21	TRUE	248	AmP12_Pyrim	[*]c1nc([NH][*])nc([*])c1[*]
22	43	TRUE	TRUE	6GT3	A2A	N253	21	FALSE	248
22	44	TRUE	TRUE	6GT3	A2A	N253	21	FALSE	248
22	45	TRUE	TRUE	6GT3	A2A	N253	21	FALSE	248
22	46	TRUE	TRUE	6GT3	A2A	N253	21	FALSE	248
22	47	TRUE	TRUE	6GT3	A2A	N253	21	FALSE	248
22	48	TRUE	TRUE	6GT3	A2A	N253	21	FALSE	248
22	49	TRUE	TRUE	6GT3	A2A	N253	21	FALSE	248
22	50	TRUE	TRUE	6GT3	A2A	N253	21	FALSE	248
22	51	TRUE	TRUE	6GT3	A2A	N253	21	FALSE	248
22	52	TRUE	TRUE	6GT3	A2A	N253	21	FALSE	248
22	54	TRUE	TRUE	6GT3	A2A	N253	21	FALSE	248
22	55	TRUE	TRUE	6GT3	A2A	N253	21	FALSE	248
22	56	TRUE	TRUE	6GT3	A2A	N253	21	FALSE	248
22	57	TRUE	TRUE	6GT3	A2A	N253	21	FALSE	248
22	58	TRUE	TRUE	6GT3	A2A	N253	21	FALSE	248
22	59	TRUE	TRUE	6GT3	A2A	N253	21	TRUE	249	AmP12_Pyrim	[*]c1nc([NH][*])nc([*])c1[*]
22	60	TRUE	TRUE	6GT3	A2A	N253	21	FALSE	249
22	61	TRUE	TRUE	6GT3	A2A	N253	21	FALSE	249
22	62	TRUE	TRUE	6GT3	A2A	N253	21	FALSE	249
22	63	TRUE	TRUE	6GT3	A2A	N253	21	FALSE	249
23	1	TRUE	TRUE	6GT3	A2A	N253	21	FALSE	249
23	2	TRUE	TRUE	6GT3	A2A	N253	21	FALSE	249
23	3	TRUE	TRUE	6GT3	A2A	N253	21	FALSE	249
23	4	TRUE	TRUE	6GT3	A2A	N253	21	FALSE	249
23	5	TRUE	TRUE	6GT3	A2A	N253	21	FALSE	249
23	6	TRUE	TRUE	6GT3	A2A	N253	21	FALSE	249
23	7	TRUE	TRUE	6GT3	A2A	N253	21	FALSE	249
23	8	TRUE	TRUE	6GT3	A2A	N253	21	FALSE	249
23	9	TRUE	TRUE	6GT3	A2A	N253	21	FALSE	249
23	10	TRUE	TRUE	6GT3	A2A	N253	21	FALSE	249
23	11	TRUE	TRUE	6GT3	A2A	N253	21	TRUE	250	AmThiaz12	[*][NH]c1sc([*])c([*])n1
23	12	TRUE	TRUE	6GT3	A2A	N253	21	FALSE	250
23	13	TRUE	TRUE	6GT3	A2A	N253	21	FALSE	250
23	14	TRUE	TRUE	6GT3	A2A	N253	21	FALSE	250
23	15	TRUE	TRUE	6GT3	A2A	N253	21	FALSE	250
23	16	TRUE	TRUE	6GT3	A2A	N253	21	FALSE	250
23	18	TRUE	TRUE	6GT3	A2A	N253	21	FALSE	250
23	19	TRUE	TRUE	6GT3	A2A	N253	21	FALSE	250
23	20	TRUE	TRUE	6GT3	A2A	N253	21	FALSE	250
23	21	TRUE	TRUE	6GT3	A2A	N253	21	FALSE	250
23	22	TRUE	TRUE	6GT3	A2A	N253	21	FALSE	250
23	23	TRUE	TRUE	6GT3	A2A	N253	21	TRUE	251	AP13_Py	[NH2]c1c([*])c([*])cc([*])n1
23	24	TRUE	TRUE	6GT3	A2A	N253	21	FALSE	251
23	25	TRUE	TRUE	6GT3	A2A	N253	21	FALSE	251
23	26	TRUE	TRUE	6GT3	A2A	N253	21	FALSE	251
23	27	TRUE	TRUE	6GT3	A2A	N253	21	FALSE	251
23	28	TRUE	TRUE	6GT3	A2A	N253	21	FALSE	251
23	29	TRUE	TRUE	6GT3	A2A	N253	21	FALSE	251
23	30	TRUE	TRUE	6GT3	A2A	N253	21	FALSE	251
23	31	TRUE	TRUE	6GT3	A2A	N253	21	FALSE	251
23	32	TRUE	TRUE	6GT3	A2A	N253	21	FALSE	251
23	33	TRUE	TRUE	6GT3	A2A	N253	21	TRUE	252	2c14	[*]c1nc2c([*])cccc2c([*])c1
23	34	TRUE	TRUE	6GT3	A2A	N253	21	FALSE	252
23	35	TRUE	TRUE	6GT3	A2A	N253	21	FALSE	252
23	36	TRUE	TRUE	6GT3	A2A	N253	21	FALSE	252
23	37	TRUE	TRUE	6GT3	A2A	N253	21	FALSE	252
23	38	TRUE	TRUE	6GT3	A2A	N253	21	FALSE	252
23	39	TRUE	TRUE	6GT3	A2A	N253	21	FALSE	252
23	40	TRUE	TRUE	6GT3	A2A	N253	21	FALSE	252
23	41	TRUE	TRUE	6GT3	A2A	N253	21	FALSE	252
23	42	TRUE	TRUE	6GT3	A2A	N253	21	FALSE	252
23	43	TRUE	TRUE	6GT3	A2A	N253	21	FALSE	252
23	44	TRUE	TRUE	6GT3	A2A	N253	21	FALSE	252
23	45	TRUE	TRUE	6GT3	A2A	N253	21	FALSE	252
23	46	TRUE	TRUE	6GT3	A2A	N253	21	FALSE	252
23	47	TRUE	TRUE	6GT3	A2A	N253	21	FALSE	252
23	48	TRUE	TRUE	6GT3	A2A	N253	21	FALSE	252
23	49	TRUE	TRUE	6GT3	A2A	N253	21	FALSE	252
23	51	TRUE	TRUE	6GT3	A2A	N253	21	FALSE	252
23	52	TRUE	TRUE	6GT3	A2A	N253	21	FALSE	252
23	53	TRUE	TRUE	6GT3	A2A	N253	21	FALSE	252
23	54	TRUE	TRUE	6GT3	A2A	N253	21	TRUE	253	2c14	[*]c1nc2c([*])cccc2c([*])c1
23	55	TRUE	TRUE	6GT3	A2A	N253	21	FALSE	253
23	56	TRUE	TRUE	6GT3	A2A	N253	21	FALSE	253
23	57	TRUE	TRUE	6GT3	A2A	N253	21	FALSE	253
23	58	TRUE	TRUE	6GT3	A2A	N253	21	FALSE	253
23	59	TRUE	TRUE	6GT3	A2A	N253	21	FALSE	253
23	60	TRUE	TRUE	6GT3	A2A	N253	21	TRUE	254	AP13_Pyrim	[NH2]c1nc([*])cc([*])n1
23	62	TRUE	TRUE	6GT3	A2A	N253	21	FALSE	254
23	63	TRUE	TRUE	6GT3	A2A	N253	21	FALSE	254
24	0	TRUE	TRUE	6GT3	A2A	N253	21	FALSE	254
24	1	TRUE	TRUE	6GT3	A2A	N253	21	FALSE	254
24	2	TRUE	TRUE	6GT3	A2A	N253	21	FALSE	254
24	3	TRUE	TRUE	6GT3	A2A	N253	21	FALSE	254
24	4	TRUE	TRUE	6GT3	A2A	N253	21	FALSE	254
24	5	TRUE	TRUE	6GT3	A2A	N253	21	FALSE	254
24	6	TRUE	TRUE	6GT3	A2A	N253	21	FALSE	254
24	7	TRUE	TRUE	6GT3	A2A	N253	21	FALSE	254
24	8	TRUE	TRUE	6GT3	A2A	N253	21	FALSE	254
24	9	TRUE	TRUE	6GT3	A2A	N253	21	FALSE	254
24	10	TRUE	TRUE	6GT3	A2A	N253	21	FALSE	254
24	11	TRUE	TRUE	6GT3	A2A	N253	21	TRUE	255	AP13_Py	[NH2]c1c([*])c([*])cc([*])n1
24	13	TRUE	TRUE	6GT3	A2A	N253	21	FALSE	255
24	14	TRUE	TRUE	6GT3	A2A	N253	21	FALSE	255
24	15	TRUE	TRUE	6GT3	A2A	N253	21	FALSE	255
24	16	TRUE	TRUE	6GT3	A2A	N253	21	FALSE	255
24	18	TRUE	TRUE	6GT3	A2A	N253	21	TRUE	256	AmP13_Pyrim	[*]c1nc([NH][*])cc([*])n1
24	19	TRUE	TRUE	6GT3	A2A	N253	21	FALSE	256
24	22	TRUE	TRUE	6GT3	A2A	N253	21	FALSE	256
24	23	TRUE	TRUE	6GT3	A2A	N253	21	FALSE	256
24	24	TRUE	TRUE	6GT3	A2A	N253	21	FALSE	256
24	25	TRUE	TRUE	6GT3	A2A	N253	21	TRUE	257	AP13_Pyrim	[NH2]c1nc([*])cc([*])n1
24	26	TRUE	TRUE	6GT3	A2A	N253	21	FALSE	257
24	27	TRUE	TRUE	6GT3	A2A	N253	21	TRUE	258	Triazole	[*]c1[nH]nc([*])n1
24	28	TRUE	TRUE	6GT3	A2A	N253	22	TRUE	259	2c7	[*]c1nc2ccsc2cn1
24	29	TRUE	TRUE	6GT3	A2A	N253	22	FALSE	259
24	30	TRUE	TRUE	6GT3	A2A	N253	22	FALSE	259
24	31	TRUE	TRUE	6GT3	A2A	N253	22	FALSE	259
24	32	TRUE	TRUE	6GT3	A2A	N253	22	FALSE	259
24	34	TRUE	TRUE	6GT3	A2A	N253	22	FALSE	259
24	35	TRUE	TRUE	6GT3	A2A	N253	22	TRUE	260	2c14	[*]c1nc2c([*])cccc2c([*])c1
24	36	TRUE	TRUE	6GT3	A2A	N253	22	FALSE	260
24	37	TRUE	TRUE	6GT3	A2A	N253	22	FALSE	260
24	38	TRUE	TRUE	6GT3	A2A	N253	22	FALSE	260
24	39	TRUE	TRUE	6GT3	A2A	N253	22	TRUE	261	AP13_Py	[NH2]c1c([*])c([*])cc([*])n1
24	40	TRUE	TRUE	6GT3	A2A	N253	22	FALSE	261
24	41	TRUE	TRUE	6GT3	A2A	N253	22	FALSE	261
24	42	TRUE	TRUE	6GT3	A2A	N253	22	FALSE	261
24	43	TRUE	TRUE	6GT3	A2A	N253	22	FALSE	261
24	44	TRUE	TRUE	6GT3	A2A	N253	22	TRUE	262	AP12_Diaz	[NH2]c1nc([*])c([*])nc1
24	46	TRUE	TRUE	6GT3	A2A	N253	22	FALSE	262
24	47	TRUE	TRUE	6GT3	A2A	N253	22	FALSE	262
24	48	TRUE	TRUE	6GT3	A2A	N253	22	FALSE	262
24	50	TRUE	TRUE	6GT3	A2A	N253	22	FALSE	262
24	51	TRUE	TRUE	6GT3	A2A	N253	22	FALSE	262
24	52	TRUE	TRUE	6GT3	A2A	N253	22	FALSE	262
24	53	TRUE	TRUE	6GT3	A2A	N253	22	TRUE	263	AmP12_Py	[*]c1nc([NH][*])ccc1[*]
24	54	TRUE	TRUE	6GT3	A2A	N253	22	FALSE	263
24	56	TRUE	TRUE	6GT3	A2A	N253	22	FALSE	263
24	57	TRUE	TRUE	6GT3	A2A	N253	22	FALSE	263
24	59	TRUE	TRUE	6GT3	A2A	N253	22	TRUE	264	2c_new22	[*]c1c(nc(N[*])o2)c2c([*])cc1
24	60	TRUE	TRUE	6GT3	A2A	N253	22	FALSE	264
24	61	TRUE	TRUE	6GT3	A2A	N253	22	FALSE	264
24	62	TRUE	TRUE	6GT3	A2A	N253	22	FALSE	264
24	63	TRUE	TRUE	6GT3	A2A	N253	22	FALSE	264
25	0	TRUE	TRUE	6GT3	A2A	N253	22	FALSE	264
25	1	TRUE	TRUE	6GT3	A2A	N253	22	FALSE	264
25	2	TRUE	TRUE	6GT3	A2A	N253	22	FALSE	264
25	4	TRUE	TRUE	6GT3	A2A	N253	22	FALSE	264
25	6	TRUE	TRUE	6GT3	A2A	N253	22	FALSE	264
25	7	TRUE	TRUE	6GT3	A2A	N253	22	FALSE	264
25	8	TRUE	TRUE	6GT3	A2A	N253	22	FALSE	264
25	9	TRUE	TRUE	6GT3	A2A	N253	22	FALSE	264
25	12	TRUE	TRUE	6GT3	A2A	N253	22	FALSE	264
25	13	TRUE	TRUE	6GT3	A2A	N253	22	FALSE	264
25	14	TRUE	TRUE	6GT3	A2A	N253	22	FALSE	264
25	15	TRUE	TRUE	6GT3	A2A	N253	22	FALSE	264
25	16	TRUE	TRUE	6GT3	A2A	N253	22	FALSE	264
25	18	TRUE	TRUE	6GT3	A2A	N253	22	FALSE	264
25	19	TRUE	TRUE	6GT3	A2A	N253	22	FALSE	264
25	20	TRUE	TRUE	6GT3	A2A	N253	22	FALSE	264
25	21	TRUE	TRUE	6GT3	A2A	N253	22	FALSE	264
25	22	TRUE	TRUE	6GT3	A2A	N253	22	FALSE	264
25	23	TRUE	TRUE	6GT3	A2A	N253	22	FALSE	264
25	24	TRUE	TRUE	6GT3	A2A	N253	22	FALSE	264
25	25	TRUE	TRUE	6GT3	A2A	N253	22	FALSE	264
25	26	TRUE	TRUE	6GT3	A2A	N253	22	FALSE	264
25	27	TRUE	TRUE	6GT3	A2A	N253	22	TRUE	265	AmThiaz12	[*][NH]c1sc([*])c([*])n1
25	28	TRUE	TRUE	6GT3	A2A	N253	22	FALSE	265
25	29	TRUE	TRUE	6GT3	A2A	N253	22	TRUE	266	AP13_Pyrim	[NH2]c1nc([*])cc([*])n1
25	30	TRUE	TRUE	6GT3	A2A	N253	22	FALSE	266
25	31	TRUE	TRUE	6GT3	A2A	N253	22	FALSE	266
25	32	TRUE	TRUE	6GT3	A2A	N253	22	FALSE	266
25	35	TRUE	TRUE	6GT3	A2A	N253	22	FALSE	266
25	36	TRUE	TRUE	6GT3	A2A	N253	22	FALSE	266
25	37	TRUE	TRUE	6GT3	A2A	N253	22	FALSE	266
25	38	TRUE	TRUE	6GT3	A2A	N253	22	FALSE	266
25	39	TRUE	TRUE	6GT3	A2A	N253	22	FALSE	266
25	40	TRUE	TRUE	6GT3	A2A	N253	22	FALSE	266
25	41	TRUE	TRUE	6GT3	A2A	N253	22	FALSE	266
25	42	TRUE	TRUE	6GT3	A2A	N253	22	TRUE	267	AP13_Pyrim	[NH2]c1nc([*])cc([*])n1
25	43	TRUE	TRUE	6GT3	A2A	N253	22	FALSE	267
25	44	TRUE	TRUE	6GT3	A2A	N253	22	FALSE	267
25	45	TRUE	TRUE	6GT3	A2A	N253	22	TRUE	268	AmP12_Pyrim	[*]c1nc([NH][*])nc([*])c1[*]
25	46	TRUE	TRUE	6GT3	A2A	N253	22	TRUE	269	2c14	[*]c1nc2c([*])cccc2c([*])c1
25	47	TRUE	TRUE	6GT3	A2A	N253	22	FALSE	269
25	48	TRUE	TRUE	6GT3	A2A	N253	22	FALSE	269
25	51	TRUE	TRUE	6GT3	A2A	N253	22	FALSE	269
25	52	TRUE	TRUE	6GT3	A2A	N253	22	FALSE	269
25	53	TRUE	TRUE	6GT3	A2A	N253	22	FALSE	269
25	54	TRUE	TRUE	6GT3	A2A	N253	22	FALSE	269
25	57	TRUE	TRUE	6GT3	A2A	N253	22	FALSE	269
25	58	TRUE	TRUE	6GT3	A2A	N253	22	FALSE	269
25	59	TRUE	TRUE	6GT3	A2A	N253	22	FALSE	269
25	60	TRUE	TRUE	6GT3	A2A	N253	22	TRUE	270	2c14	[*]c1nc2c([*])cccc2c([*])c1
25	61	TRUE	TRUE	6GT3	A2A	N253	22	TRUE	271	AmThiaz12	[*][NH]c1sc([*])c([*])n1
25	62	TRUE	TRUE	6GT3	A2A	N253	22	FALSE	271
25	63	TRUE	TRUE	6GT3	A2A	N253	22	FALSE	271
26	0	TRUE	TRUE	6GT3	A2A	N253	22	FALSE	271
26	1	TRUE	TRUE	6GT3	A2A	N253	22	FALSE	271
26	2	TRUE	TRUE	6GT3	A2A	N253	22	FALSE	271
26	3	TRUE	TRUE	6GT3	A2A	N253	22	FALSE	271
26	4	TRUE	TRUE	6GT3	A2A	N253	22	FALSE	271
26	6	TRUE	TRUE	6GT3	A2A	N253	22	FALSE	271
26	7	TRUE	TRUE	6GT3	A2A	N253	22	FALSE	271
26	9	TRUE	TRUE	6GT3	A2A	N253	22	FALSE	271
26	10	TRUE	TRUE	6GT3	A2A	N253	22	FALSE	271
26	11	TRUE	TRUE	6GT3	A2A	N253	22	FALSE	271
26	12	TRUE	TRUE	6GT3	A2A	N253	22	FALSE	271
26	13	TRUE	TRUE	6GT3	A2A	N253	22	FALSE	271
26	14	TRUE	TRUE	6GT3	A2A	N253	22	FALSE	271
26	15	TRUE	TRUE	6GT3	A2A	N253	22	FALSE	271
26	16	TRUE	TRUE	6GT3	A2A	N253	22	FALSE	271
26	17	TRUE	TRUE	6GT3	A2A	N253	22	FALSE	271
26	18	TRUE	TRUE	6GT3	A2A	N253	22	FALSE	271
26	19	TRUE	TRUE	6GT3	A2A	N253	22	FALSE	271
26	20	TRUE	TRUE	6GT3	A2A	N253	22	FALSE	271
26	21	TRUE	TRUE	6GT3	A2A	N253	22	FALSE	271
26	23	TRUE	TRUE	6GT3	A2A	N253	22	TRUE	272	AP13_Py	[NH2]c1c([*])c([*])cc([*])n1
26	24	TRUE	TRUE	6GT3	A2A	N253	22	FALSE	272
26	27	TRUE	TRUE	6GT3	A2A	N253	22	TRUE	273	AP13_Py	[NH2]c1c([*])c([*])cc([*])n1
26	28	TRUE	TRUE	6GT3	A2A	N253	22	FALSE	273
26	29	TRUE	TRUE	6GT3	A2A	N253	22	FALSE	273
26	30	TRUE	TRUE	6GT3	A2A	N253	22	FALSE	273
26	31	TRUE	TRUE	6GT3	A2A	N253	22	FALSE	273
26	32	TRUE	TRUE	6GT3	A2A	N253	22	TRUE	274	2c14	[*]c1nc2c([*])cccc2c([*])c1
26	34	TRUE	TRUE	6GT3	A2A	N253	22	FALSE	274
26	35	TRUE	TRUE	6GT3	A2A	N253	22	FALSE	274
26	36	TRUE	TRUE	6GT3	A2A	N253	22	FALSE	274
26	37	TRUE	TRUE	6GT3	A2A	N253	22	FALSE	274
26	38	TRUE	TRUE	6GT3	A2A	N253	22	TRUE	275	AP13_Pyrim	[NH2]c1nc([*])cc([*])n1
26	39	TRUE	TRUE	6GT3	A2A	N253	22	FALSE	275
26	40	TRUE	TRUE	6GT3	A2A	N253	22	FALSE	275
26	41	TRUE	TRUE	6GT3	A2A	N253	22	FALSE	275
26	42	TRUE	TRUE	6GT3	A2A	N253	22	FALSE	275
26	43	TRUE	TRUE	6GT3	A2A	N253	22	FALSE	275
26	44	TRUE	TRUE	6GT3	A2A	N253	22	FALSE	275
26	45	TRUE	TRUE	6GT3	A2A	N253	22	FALSE	275
26	46	TRUE	TRUE	6GT3	A2A	N253	22	FALSE	275
26	47	TRUE	TRUE	6GT3	A2A	N253	22	FALSE	275
26	48	TRUE	TRUE	6GT3	A2A	N253	22	FALSE	275
26	50	TRUE	TRUE	6GT3	A2A	N253	22	FALSE	275
26	51	TRUE	TRUE	6GT3	A2A	N253	22	FALSE	275
26	52	TRUE	TRUE	6GT3	A2A	N253	22	FALSE	275
26	53	TRUE	TRUE	6GT3	A2A	N253	22	FALSE	275
26	54	TRUE	TRUE	6GT3	A2A	N253	22	FALSE	275
26	56	TRUE	TRUE	6GT3	A2A	N253	22	FALSE	275
26	58	TRUE	TRUE	6GT3	A2A	N253	22	FALSE	275
26	60	TRUE	TRUE	6GT3	A2A	N253	22	FALSE	275
26	61	TRUE	TRUE	6GT3	A2A	N253	22	FALSE	275
26	62	TRUE	TRUE	6GT3	A2A	N253	22	TRUE	276	AP13_Py	[NH2]c1c([*])c([*])cc([*])n1
27	0	TRUE	TRUE	6GT3	A2A	N253	22	FALSE	276
27	1	TRUE	TRUE	6GT3	A2A	N253	22	FALSE	276
27	2	TRUE	TRUE	6GT3	A2A	N253	22	FALSE	276
27	3	TRUE	TRUE	6GT3	A2A	N253	22	FALSE	276
27	4	TRUE	TRUE	6GT3	A2A	N253	22	FALSE	276
27	5	TRUE	TRUE	6GT3	A2A	N253	22	FALSE	276
27	6	TRUE	TRUE	6GT3	A2A	N253	22	FALSE	276
27	7	TRUE	TRUE	6GT3	A2A	N253	22	FALSE	276
27	8	TRUE	TRUE	6GT3	A2A	N253	22	FALSE	276
27	9	TRUE	TRUE	6GT3	A2A	N253	22	FALSE	276
27	10	TRUE	TRUE	6GT3	A2A	N253	22	FALSE	276
27	11	TRUE	TRUE	6GT3	A2A	N253	22	FALSE	276
27	12	TRUE	TRUE	6GT3	A2A	N253	22	TRUE	277	AP13_Pyrim	[NH2]c1nc([*])cc([*])n1
27	13	TRUE	TRUE	6GT3	A2A	N253	22	FALSE	277
27	14	TRUE	TRUE	6GT3	A2A	N253	22	FALSE	277
27	15	TRUE	TRUE	6GT3	A2A	N253	22	FALSE	277
27	16	TRUE	TRUE	6GT3	A2A	N253	22	FALSE	277
27	17	TRUE	TRUE	6GT3	A2A	N253	22	FALSE	277
27	18	TRUE	TRUE	6GT3	A2A	N253	22	FALSE	277
27	19	TRUE	TRUE	6GT3	A2A	N253	22	TRUE	278	AmP12_Py	[*]c1nc([NH][*])ccc1[*]
27	20	TRUE	TRUE	6GT3	A2A	N253	22	FALSE	278
27	21	TRUE	TRUE	6GT3	A2A	N253	22	FALSE	278
27	23	TRUE	TRUE	6GT3	A2A	N253	22	FALSE	278
27	24	TRUE	TRUE	6GT3	A2A	N253	22	FALSE	278
27	25	TRUE	TRUE	6GT3	A2A	N253	22	FALSE	278
27	26	TRUE	TRUE	6GT3	A2A	N253	22	FALSE	278
27	27	TRUE	TRUE	6GT3	A2A	N253	22	FALSE	278
27	28	TRUE	TRUE	6GT3	A2A	N253	22	FALSE	278
27	29	TRUE	TRUE	6GT3	A2A	N253	22	FALSE	278
27	30	TRUE	TRUE	6GT3	A2A	N253	22	FALSE	278
27	31	TRUE	TRUE	6GT3	A2A	N253	22	FALSE	278
27	32	TRUE	TRUE	6GT3	A2A	N253	22	FALSE	278
27	33	TRUE	TRUE	6GT3	A2A	N253	22	FALSE	278
27	34	TRUE	TRUE	6GT3	A2A	N253	22	FALSE	278
27	35	TRUE	TRUE	6GT3	A2A	N253	22	TRUE	279	AmP12_Pyrim	[*]c1nc([NH][*])nc([*])c1[*]
27	36	TRUE	TRUE	6GT3	A2A	N253	22	FALSE	279
27	38	TRUE	TRUE	6GT3	A2A	N253	22	FALSE	279
27	39	TRUE	TRUE	6GT3	A2A	N253	22	FALSE	279
27	40	TRUE	TRUE	6GT3	A2A	N253	22	FALSE	279
27	41	TRUE	TRUE	6GT3	A2A	N253	22	FALSE	279
27	42	TRUE	TRUE	6GT3	A2A	N253	22	FALSE	279
27	43	TRUE	TRUE	6GT3	A2A	N253	22	FALSE	279
27	44	TRUE	TRUE	6GT3	A2A	N253	22	FALSE	279
27	46	TRUE	TRUE	6GT3	A2A	N253	22	FALSE	279
27	47	TRUE	TRUE	6GT3	A2A	N253	22	FALSE	279
27	48	TRUE	TRUE	6GT3	A2A	N253	22	FALSE	279
27	49	TRUE	TRUE	6GT3	A2A	N253	22	FALSE	279
27	50	TRUE	TRUE	6GT3	A2A	N253	22	FALSE	279
27	51	TRUE	TRUE	6GT3	A2A	N253	22	TRUE	280	AP13_Pyrim	[NH2]c1nc([*])cc([*])n1
27	52	TRUE	TRUE	6GT3	A2A	N253	22	FALSE	280
27	53	TRUE	TRUE	6GT3	A2A	N253	22	FALSE	280
27	54	TRUE	TRUE	6GT3	A2A	N253	22	FALSE	280
27	55	TRUE	TRUE	6GT3	A2A	N253	22	FALSE	280
27	56	TRUE	TRUE	6GT3	A2A	N253	22	FALSE	280
27	57	TRUE	TRUE	6GT3	A2A	N253	22	FALSE	280
27	58	TRUE	TRUE	6GT3	A2A	N253	22	TRUE	281	AmP12_Py	[*]c1nc([NH][*])ccc1[*]
27	59	TRUE	TRUE	6GT3	A2A	N253	22	FALSE	281
27	60	TRUE	TRUE	6GT3	A2A	N253	22	FALSE	281
27	61	TRUE	TRUE	6GT3	A2A	N253	22	TRUE	282	2c_new10	c1(c([*])c([*])o2)c2ccc([*])c1
27	63	TRUE	TRUE	6GT3	A2A	N253	22	FALSE	282
28	0	TRUE	TRUE	6GT3	A2A	N253	22	FALSE	282
28	1	TRUE	TRUE	6GT3	A2A	N253	22	FALSE	282
28	2	TRUE	TRUE	6GT3	A2A	N253	22	FALSE	282
28	3	TRUE	TRUE	6GT3	A2A	N253	22	FALSE	282
28	4	TRUE	TRUE	6GT3	A2A	N253	22	TRUE	283	AP13_Pyrim	[NH2]c1nc([*])cc([*])n1
28	5	TRUE	TRUE	6GT3	A2A	N253	22	FALSE	283
28	6	TRUE	TRUE	6GT3	A2A	N253	22	FALSE	283
28	7	TRUE	TRUE	6GT3	A2A	N253	22	FALSE	283
28	8	TRUE	TRUE	6GT3	A2A	N253	22	FALSE	283
28	9	TRUE	TRUE	6GT3	A2A	N253	22	FALSE	283
28	10	TRUE	TRUE	6GT3	A2A	N253	22	TRUE	284	2c_new10	c1(c([*])c([*])o2)c2ccc([*])c1
28	11	TRUE	TRUE	6GT3	A2A	N253	22	FALSE	284
28	13	TRUE	TRUE	6GT3	A2A	N253	22	FALSE	284
28	15	TRUE	TRUE	6GT3	A2A	N253	22	FALSE	284
28	16	TRUE	TRUE	6GT3	A2A	N253	22	FALSE	284
28	17	TRUE	TRUE	6GT3	A2A	N253	22	FALSE	284
28	18	TRUE	TRUE	6GT3	A2A	N253	22	FALSE	284
28	19	TRUE	TRUE	6GT3	A2A	N253	22	FALSE	284
28	20	TRUE	TRUE	6GT3	A2A	N253	22	FALSE	284
28	21	TRUE	TRUE	6GT3	A2A	N253	22	FALSE	284
28	22	TRUE	TRUE	6GT3	A2A	N253	22	FALSE	284
28	23	TRUE	TRUE	6GT3	A2A	N253	22	FALSE	284
28	25	TRUE	TRUE	6GT3	A2A	N253	22	FALSE	284
28	26	TRUE	TRUE	6GT3	A2A	N253	22	FALSE	284
28	27	TRUE	TRUE	6GT3	A2A	N253	22	FALSE	284
28	28	TRUE	TRUE	6GT3	A2A	N253	22	FALSE	284
28	30	TRUE	TRUE	6GT3	A2A	N253	22	TRUE	285	AP13_Py	[NH2]c1c([*])c([*])cc([*])n1
28	31	TRUE	TRUE	6GT3	A2A	N253	22	FALSE	285
28	33	TRUE	TRUE	6GT3	A2A	N253	22	FALSE	285
28	34	TRUE	TRUE	6GT3	A2A	N253	22	FALSE	285
28	36	TRUE	TRUE	6GT3	A2A	N253	22	FALSE	285
28	37	TRUE	TRUE	6GT3	A2A	N253	22	FALSE	285
28	38	TRUE	TRUE	6GT3	A2A	N253	22	FALSE	285
28	39	TRUE	TRUE	6GT3	A2A	N253	22	FALSE	285
28	40	TRUE	TRUE	6GT3	A2A	N253	22	FALSE	285
28	41	TRUE	TRUE	6GT3	A2A	N253	22	FALSE	285
28	42	TRUE	TRUE	6GT3	A2A	N253	22	FALSE	285
28	43	TRUE	TRUE	6GT3	A2A	N253	22	FALSE	285
28	44	TRUE	TRUE	6GT3	A2A	N253	22	FALSE	285
28	45	TRUE	TRUE	6GT3	A2A	N253	22	FALSE	285
28	46	TRUE	TRUE	6GT3	A2A	N253	22	FALSE	285
28	47	TRUE	TRUE	6GT3	A2A	N253	22	FALSE	285
28	48	TRUE	TRUE	6GT3	A2A	N253	22	FALSE	285
28	49	TRUE	TRUE	6GT3	A2A	N253	22	FALSE	285
28	50	TRUE	TRUE	6GT3	A2A	N253	22	FALSE	285
28	51	TRUE	TRUE	6GT3	A2A	N253	22	FALSE	285
28	52	TRUE	TRUE	6GT3	A2A	N253	22	FALSE	285
28	53	TRUE	TRUE	6GT3	A2A	N253	22	FALSE	285
28	54	TRUE	TRUE	6GT3	A2A	N253	22	TRUE	286	AP13_Pyrim	[NH2]c1nc([*])cc([*])n1
28	55	TRUE	TRUE	6GT3	A2A	N253	22	FALSE	286
28	56	TRUE	TRUE	6GT3	A2A	N253	22	FALSE	286
28	57	TRUE	TRUE	6GT3	A2A	N253	22	FALSE	286
28	58	TRUE	TRUE	6GT3	A2A	N253	22	FALSE	286
28	60	TRUE	TRUE	6GT3	A2A	N253	22	FALSE	286
28	61	TRUE	TRUE	6GT3	A2A	N253	22	FALSE	286
28	62	TRUE	TRUE	6GT3	A2A	N253	22	FALSE	286
28	63	TRUE	TRUE	6GT3	A2A	N253	22	FALSE	286
29	0	TRUE	TRUE	6GT3	A2A	N253	22	FALSE	286
29	1	TRUE	TRUE	6GT3	A2A	N253	22	TRUE	287	AmP12_Pyrim	[*]c1nc([NH][*])nc([*])c1[*]
29	2	TRUE	TRUE	6GT3	A2A	N253	22	FALSE	287
29	3	TRUE	TRUE	6GT3	A2A	N253	22	FALSE	287
29	4	TRUE	TRUE	6GT3	A2A	N253	22	FALSE	287
29	5	TRUE	TRUE	6GT3	A2A	N253	22	FALSE	287
29	6	TRUE	TRUE	6GT3	A2A	N253	22	FALSE	287
29	7	TRUE	TRUE	6GT3	A2A	N253	22	FALSE	287
29	8	TRUE	TRUE	6GT3	A2A	N253	22	TRUE	288	Triazole	[*]c1[nH]nc([*])n1
29	9	TRUE	TRUE	6GT3	A2A	N253	22	FALSE	288
29	10	TRUE	TRUE	6GT3	A2A	N253	22	FALSE	288
29	11	TRUE	TRUE	6GT3	A2A	N253	22	FALSE	288
29	12	TRUE	TRUE	6GT3	A2A	N253	22	TRUE	289	AmP13_Pyrim	[*]c1nc([NH][*])cc([*])n1
29	13	TRUE	TRUE	6GT3	A2A	N253	22	FALSE	289
29	14	TRUE	TRUE	6GT3	A2A	N253	22	FALSE	289
29	15	TRUE	TRUE	6GT3	A2A	N253	22	FALSE	289
29	16	TRUE	TRUE	6GT3	A2A	N253	22	TRUE	290	AP12_Diaz	[NH2]c1nc([*])c([*])nc1
29	17	TRUE	TRUE	6GT3	A2A	N253	22	FALSE	290
29	18	TRUE	TRUE	6GT3	A2A	N253	22	FALSE	290
29	19	TRUE	TRUE	6GT3	A2A	N253	22	FALSE	290
29	20	TRUE	TRUE	6GT3	A2A	N253	22	FALSE	290
29	21	TRUE	TRUE	6GT3	A2A	N253	22	TRUE	291	2c15	[*]c1cc2nc([NH][*])n([*])c2[n,c]c1[*]
29	22	TRUE	TRUE	6GT3	A2A	N253	22	FALSE	291
29	24	TRUE	TRUE	6GT3	A2A	N253	22	TRUE	292	AP13_Pyrim	[NH2]c1nc([*])cc([*])n1
29	25	TRUE	TRUE	6GT3	A2A	N253	22	FALSE	292
29	26	TRUE	TRUE	6GT3	A2A	N253	22	FALSE	292
29	27	TRUE	TRUE	6GT3	A2A	N253	22	TRUE	293	AmThiaz12	[*][NH]c1sc([*])c([*])n1
29	28	TRUE	TRUE	6GT3	A2A	N253	22	FALSE	293
29	30	TRUE	TRUE	6GT3	A2A	N253	22	FALSE	293
29	31	TRUE	TRUE	6GT3	A2A	N253	22	FALSE	293
29	32	TRUE	TRUE	6GT3	A2A	N253	22	FALSE	293
29	33	TRUE	TRUE	6GT3	A2A	N253	22	FALSE	293
29	34	TRUE	TRUE	6GT3	A2A	N253	22	TRUE	294	AmP12_Py	[*]c1nc([NH][*])ccc1[*]
29	36	TRUE	TRUE	6GT3	A2A	N253	22	FALSE	294
29	37	TRUE	TRUE	6GT3	A2A	N253	22	FALSE	294
29	38	TRUE	TRUE	6GT3	A2A	N253	22	FALSE	294
29	39	TRUE	TRUE	6GT3	A2A	N253	22	FALSE	294
29	41	TRUE	TRUE	6GT3	A2A	N253	22	FALSE	294
29	42	TRUE	TRUE	6GT3	A2A	N253	22	FALSE	294
29	44	TRUE	TRUE	6GT3	A2A	N253	22	FALSE	294
29	45	TRUE	TRUE	6GT3	A2A	N253	22	FALSE	294
29	46	TRUE	TRUE	6GT3	A2A	N253	22	FALSE	294
29	47	TRUE	TRUE	6GT3	A2A	N253	22	FALSE	294
29	48	TRUE	TRUE	6GT3	A2A	N253	22	FALSE	294
29	49	TRUE	TRUE	6GT3	A2A	N253	22	FALSE	294
29	50	TRUE	TRUE	6GT3	A2A	N253	22	FALSE	294
29	51	TRUE	TRUE	6GT3	A2A	N253	22	FALSE	294
29	53	TRUE	TRUE	6GT3	A2A	N253	22	FALSE	294
29	54	TRUE	TRUE	6GT3	A2A	N253	22	FALSE	294
29	55	TRUE	TRUE	6GT3	A2A	N253	22	FALSE	294
29	56	TRUE	TRUE	6GT3	A2A	N253	22	FALSE	294
29	57	TRUE	TRUE	6GT3	A2A	N253	22	TRUE	295	AP13_Pyrim	[NH2]c1nc([*])cc([*])n1
29	58	TRUE	TRUE	6GT3	A2A	N253	22	FALSE	295
29	59	TRUE	TRUE	6GT3	A2A	N253	22	FALSE	295
29	60	TRUE	TRUE	6GT3	A2A	N253	22	FALSE	295
29	61	TRUE	TRUE	6GT3	A2A	N253	22	FALSE	295
29	62	TRUE	TRUE	6GT3	A2A	N253	22	FALSE	295
29	63	TRUE	TRUE	6GT3	A2A	N253	22	FALSE	295
30	0	TRUE	TRUE	6GT3	A2A	N253	22	FALSE	295
30	1	TRUE	TRUE	6GT3	A2A	N253	22	FALSE	295
30	2	TRUE	TRUE	6GT3	A2A	N253	22	FALSE	295
30	3	TRUE	TRUE	6GT3	A2A	N253	22	TRUE	296	2c14	[*]c1nc2c([*])cccc2c([*])c1
30	4	TRUE	TRUE	6GT3	A2A	N253	22	FALSE	296
30	5	TRUE	TRUE	6GT3	A2A	N253	22	FALSE	296
30	6	TRUE	TRUE	6GT3	A2A	N253	22	FALSE	296
30	7	TRUE	TRUE	6GT3	A2A	N253	22	FALSE	296
30	8	TRUE	TRUE	6GT3	A2A	N253	22	FALSE	296
30	9	TRUE	TRUE	6GT3	A2A	N253	22	FALSE	296
30	10	TRUE	TRUE	6GT3	A2A	N253	22	FALSE	296
30	11	TRUE	TRUE	6GT3	A2A	N253	22	FALSE	296
30	12	TRUE	TRUE	6GT3	A2A	N253	22	FALSE	296
30	13	TRUE	TRUE	6GT3	A2A	N253	22	FALSE	296
30	15	TRUE	TRUE	6GT3	A2A	N253	22	FALSE	296
30	16	TRUE	TRUE	6GT3	A2A	N253	22	FALSE	296
30	17	TRUE	TRUE	6GT3	A2A	N253	22	TRUE	297	2c14	[*]c1nc2c([*])cccc2c([*])c1
30	18	TRUE	TRUE	6GT3	A2A	N253	22	FALSE	297
30	19	TRUE	TRUE	6GT3	A2A	N253	22	FALSE	297
30	20	TRUE	TRUE	6GT3	A2A	N253	22	FALSE	297
30	21	TRUE	TRUE	6GT3	A2A	N253	22	FALSE	297
30	24	TRUE	TRUE	6GT3	A2A	N253	22	FALSE	297
30	25	TRUE	TRUE	6GT3	A2A	N253	22	FALSE	297
30	26	TRUE	TRUE	6GT3	A2A	N253	22	FALSE	297
30	27	TRUE	TRUE	6GT3	A2A	N253	22	FALSE	297
30	28	TRUE	TRUE	6GT3	A2A	N253	22	FALSE	297
30	29	TRUE	TRUE	6GT3	A2A	N253	22	FALSE	297
30	30	TRUE	TRUE	6GT3	A2A	N253	22	FALSE	297
30	31	TRUE	TRUE	6GT3	A2A	N253	22	FALSE	297
30	32	TRUE	TRUE	6GT3	A2A	N253	22	TRUE	298	AmP12_Diaz	[*]c1nc([NH][*])cnc1[*]
30	33	TRUE	TRUE	6GT3	A2A	N253	22	FALSE	298
30	34	TRUE	TRUE	6GT3	A2A	N253	22	FALSE	298
30	35	TRUE	TRUE	6GT3	A2A	N253	22	FALSE	298
30	36	TRUE	TRUE	6GT3	A2A	N253	22	FALSE	298
30	37	TRUE	TRUE	6GT3	A2A	N253	22	FALSE	298
30	39	TRUE	TRUE	6GT3	A2A	N253	22	FALSE	298
30	40	TRUE	TRUE	6GT3	A2A	N253	22	FALSE	298
30	41	TRUE	TRUE	6GT3	A2A	N253	22	FALSE	298
30	42	TRUE	TRUE	6GT3	A2A	N253	22	FALSE	298
30	43	TRUE	TRUE	6GT3	A2A	N253	22	FALSE	298
30	44	TRUE	TRUE	6GT3	A2A	N253	22	FALSE	298
30	45	TRUE	TRUE	6GT3	A2A	N253	22	FALSE	298
30	46	TRUE	TRUE	6GT3	A2A	N253	22	FALSE	298
30	47	TRUE	TRUE	6GT3	A2A	N253	22	FALSE	298
30	48	TRUE	TRUE	6GT3	A2A	N253	22	FALSE	298
30	49	TRUE	TRUE	6GT3	A2A	N253	22	FALSE	298
30	50	TRUE	TRUE	6GT3	A2A	N253	22	TRUE	299	AP13_Pyrim	[NH2]c1nc([*])cc([*])n1
30	51	TRUE	TRUE	6GT3	A2A	N253	22	FALSE	299
30	52	TRUE	TRUE	6GT3	A2A	N253	22	FALSE	299
30	54	TRUE	TRUE	6GT3	A2A	N253	22	FALSE	299
30	55	TRUE	TRUE	6GT3	A2A	N253	22	FALSE	299
30	56	TRUE	TRUE	6GT3	A2A	N253	22	TRUE	300	AmP13_Pyrim	[*]c1nc([NH][*])cc([*])n1
30	57	TRUE	TRUE	6GT3	A2A	N253	22	FALSE	300
30	59	TRUE	TRUE	6GT3	A2A	N253	22	FALSE	300
30	61	TRUE	TRUE	6GT3	A2A	N253	22	FALSE	300
30	62	TRUE	TRUE	6GT3	A2A	N253	22	FALSE	300
30	63	TRUE	TRUE	6GT3	A2A	N253	22	FALSE	300
31	0	TRUE	TRUE	6GT3	A2A	N253	22	FALSE	300
31	1	TRUE	TRUE	6GT3	A2A	N253	22	FALSE	300
31	2	TRUE	TRUE	6GT3	A2A	N253	22	FALSE	300
31	3	TRUE	TRUE	6GT3	A2A	N253	22	FALSE	300
31	4	TRUE	TRUE	6GT3	A2A	N253	22	FALSE	300
31	5	TRUE	TRUE	6GT3	A2A	N253	22	FALSE	300
31	6	TRUE	TRUE	6GT3	A2A	N253	22	FALSE	300
31	7	TRUE	TRUE	6GT3	A2A	N253	22	FALSE	300
31	8	TRUE	TRUE	6GT3	A2A	N253	22	FALSE	300
31	10	TRUE	TRUE	6GT3	A2A	N253	22	FALSE	300
31	11	TRUE	TRUE	6GT3	A2A	N253	22	TRUE	301	2c15	[*]c1cc2nc([NH][*])n([*])c2[n,c]c1[*]
31	12	TRUE	TRUE	6GT3	A2A	N253	22	FALSE	301
31	13	TRUE	TRUE	6GT3	A2A	N253	22	FALSE	301
31	14	TRUE	TRUE	6GT3	A2A	N253	22	FALSE	301
31	15	TRUE	TRUE	6GT3	A2A	N253	22	FALSE	301
31	16	TRUE	TRUE	6GT3	A2A	N253	22	FALSE	301
31	17	TRUE	TRUE	6GT3	A2A	N253	22	TRUE	302	2c15	[*]c1cc2nc([NH][*])n([*])c2[n,c]c1[*]
31	18	TRUE	TRUE	6GT3	A2A	N253	22	TRUE	303	AP13_Pyrim	[NH2]c1nc([*])cc([*])n1
31	19	TRUE	TRUE	6GT3	A2A	N253	22	FALSE	303
31	20	TRUE	TRUE	6GT3	A2A	N253	22	FALSE	303
31	21	TRUE	TRUE	6GT3	A2A	N253	22	FALSE	303
31	22	TRUE	TRUE	6GT3	A2A	N253	22	FALSE	303
31	24	TRUE	TRUE	6GT3	A2A	N253	22	FALSE	303
31	25	TRUE	TRUE	6GT3	A2A	N253	22	FALSE	303
31	26	TRUE	TRUE	6GT3	A2A	N253	22	FALSE	303
31	27	TRUE	TRUE	6GT3	A2A	N253	22	FALSE	303
31	28	TRUE	TRUE	6GT3	A2A	N253	22	TRUE	304	AmP12_Py	[*]c1nc([NH][*])ccc1[*]
31	29	TRUE	TRUE	6GT3	A2A	N253	22	FALSE	304
31	30	TRUE	TRUE	6GT3	A2A	N253	22	TRUE	305	AP13_Pyrim	[NH2]c1nc([*])cc([*])n1
31	31	TRUE	TRUE	6GT3	A2A	N253	22	TRUE	306	AP13_Pyrim	[NH2]c1nc([*])cc([*])n1
31	32	TRUE	TRUE	6GT3	A2A	N253	22	TRUE	307	AmThiaz12	[*][NH]c1sc([*])c([*])n1
31	33	TRUE	TRUE	6GT3	A2A	N253	22	FALSE	307
31	34	TRUE	TRUE	6GT3	A2A	N253	22	FALSE	307
31	35	TRUE	TRUE	6GT3	A2A	N253	22	FALSE	307
31	37	TRUE	TRUE	6GT3	A2A	N253	22	FALSE	307
31	38	TRUE	TRUE	6GT3	A2A	N253	22	FALSE	307
31	39	TRUE	TRUE	6GT3	A2A	N253	22	FALSE	307
31	40	TRUE	TRUE	6GT3	A2A	N253	22	FALSE	307
31	41	TRUE	TRUE	6GT3	A2A	N253	22	FALSE	307
31	42	TRUE	TRUE	6GT3	A2A	N253	22	FALSE	307
31	43	TRUE	TRUE	6GT3	A2A	N253	22	FALSE	307
31	44	TRUE	TRUE	6GT3	A2A	N253	22	FALSE	307
31	45	TRUE	TRUE	6GT3	A2A	N253	22	TRUE	308	AP13_Py	[NH2]c1c([*])c([*])cc([*])n1
31	46	TRUE	TRUE	6GT3	A2A	N253	22	FALSE	308
31	47	TRUE	TRUE	6GT3	A2A	N253	22	FALSE	308
31	48	TRUE	TRUE	6GT3	A2A	N253	22	TRUE	309	AP13_Pyrim	[NH2]c1nc([*])cc([*])n1
31	49	TRUE	TRUE	6GT3	A2A	N253	22	FALSE	309
31	50	TRUE	TRUE	6GT3	A2A	N253	22	FALSE	309
31	52	TRUE	TRUE	6GT3	A2A	N253	22	TRUE	310	2c15	[*]c1cc2nc([NH][*])n([*])c2[n,c]c1[*]
31	53	TRUE	TRUE	6GT3	A2A	N253	22	FALSE	310
31	54	TRUE	TRUE	6GT3	A2A	N253	22	FALSE	310
31	55	TRUE	TRUE	6GT3	A2A	N253	22	TRUE	311	AP13_Pyrim	[NH2]c1nc([*])cc([*])n1
31	56	TRUE	TRUE	6GT3	A2A	N253	22	FALSE	311
31	57	TRUE	TRUE	6GT3	A2A	N253	22	FALSE	311
31	58	TRUE	TRUE	6GT3	A2A	N253	22	FALSE	311
31	59	TRUE	TRUE	6GT3	A2A	N253	22	FALSE	311
31	60	TRUE	TRUE	6GT3	A2A	N253	22	FALSE	311
31	61	TRUE	TRUE	6GT3	A2A	N253	22	FALSE	311
31	63	TRUE	TRUE	6GT3	A2A	N253	22	FALSE	311
32	0	TRUE	TRUE	6GT3	A2A	N253	22	FALSE	311
32	1	TRUE	TRUE	6GT3	A2A	N253	22	TRUE	312	AP13_Pyrim	[NH2]c1nc([*])cc([*])n1
32	3	TRUE	TRUE	6GT3	A2A	N253	22	FALSE	312
32	4	TRUE	TRUE	6GT3	A2A	N253	22	FALSE	312
32	5	TRUE	TRUE	6GT3	A2A	N253	22	FALSE	312
32	6	TRUE	TRUE	6GT3	A2A	N253	22	FALSE	312
32	7	TRUE	TRUE	6GT3	A2A	N253	22	TRUE	313	AP13_Py	[NH2]c1c([*])c([*])cc([*])n1
32	8	TRUE	TRUE	6GT3	A2A	N253	22	FALSE	313
32	9	TRUE	TRUE	6GT3	A2A	N253	22	FALSE	313
32	10	TRUE	TRUE	6GT3	A2A	N253	22	FALSE	313
32	11	TRUE	TRUE	6GT3	A2A	N253	22	FALSE	313
32	12	TRUE	TRUE	6GT3	A2A	N253	22	FALSE	313
32	13	TRUE	TRUE	6GT3	A2A	N253	22	FALSE	313
32	14	TRUE	TRUE	6GT3	A2A	N253	22	FALSE	313
32	15	TRUE	TRUE	6GT3	A2A	N253	22	TRUE	314	AmP12_Py	[*]c1nc([NH][*])ccc1[*]
32	16	TRUE	TRUE	6GT3	A2A	N253	22	FALSE	314
32	17	TRUE	TRUE	6GT3	A2A	N253	22	FALSE	314
32	18	TRUE	TRUE	6GT3	A2A	N253	22	FALSE	314
32	19	TRUE	TRUE	6GT3	A2A	N253	22	TRUE	315	AP13_Pyrim	[NH2]c1nc([*])cc([*])n1
32	20	TRUE	TRUE	6GT3	A2A	N253	22	TRUE	316	AP13_Pyrim	[NH2]c1nc([*])cc([*])n1
32	21	TRUE	TRUE	6GT3	A2A	N253	22	FALSE	316
32	22	TRUE	TRUE	6GT3	A2A	N253	22	FALSE	316
32	23	TRUE	TRUE	6GT3	A2A	N253	22	FALSE	316
32	24	TRUE	TRUE	6GT3	A2A	N253	22	TRUE	317	AP13_Pyrim	[NH2]c1nc([*])cc([*])n1
32	25	TRUE	TRUE	6GT3	A2A	N253	22	TRUE	318	AmThiaz12	[*][NH]c1sc([*])c([*])n1
32	28	TRUE	TRUE	6GT3	A2A	N253	22	FALSE	318
32	29	TRUE	TRUE	6GT3	A2A	N253	22	FALSE	318
32	30	TRUE	TRUE	6GT3	A2A	N253	22	FALSE	318
32	31	TRUE	TRUE	6GT3	A2A	N253	22	FALSE	318
32	32	TRUE	TRUE	6GT3	A2A	N253	22	TRUE	319	AP13_Pyrim	[NH2]c1nc([*])cc([*])n1
32	33	TRUE	TRUE	6GT3	A2A	N253	22	FALSE	319
32	34	TRUE	TRUE	6GT3	A2A	N253	22	FALSE	319
32	35	TRUE	TRUE	6GT3	A2A	N253	22	TRUE	320	Triazole	[*]c1[nH]nc([*])n1
32	37	TRUE	TRUE	6GT3	A2A	N253	22	FALSE	320
32	38	TRUE	TRUE	6GT3	A2A	N253	22	TRUE	321	2c9	[*]c1nc2[nH]cnc2c([*])[n,c]1
32	40	TRUE	TRUE	6GT3	A2A	N253	22	FALSE	321
32	41	TRUE	TRUE	6GT3	A2A	N253	22	FALSE	321
32	42	TRUE	TRUE	6GT3	A2A	N253	22	FALSE	321
32	43	TRUE	TRUE	6GT3	A2A	N253	22	FALSE	321
32	44	TRUE	TRUE	6GT3	A2A	N253	22	TRUE	322	AP13_Py	[NH2]c1c([*])c([*])cc([*])n1
32	45	TRUE	TRUE	6GT3	A2A	N253	22	FALSE	322
32	46	TRUE	TRUE	6GT3	A2A	N253	22	FALSE	322
32	49	TRUE	TRUE	6GT3	A2A	N253	22	FALSE	322
32	50	TRUE	TRUE	6GT3	A2A	N253	22	FALSE	322
32	51	TRUE	TRUE	6GT3	A2A	N253	22	FALSE	322
32	52	TRUE	TRUE	6GT3	A2A	N253	22	FALSE	322
32	53	TRUE	TRUE	6GT3	A2A	N253	22	FALSE	322
32	55	TRUE	TRUE	6GT3	A2A	N253	22	TRUE	323	Triazole	[*]c1[nH]nc([*])n1
32	56	TRUE	TRUE	6GT3	A2A	N253	22	FALSE	323
32	57	TRUE	TRUE	6GT3	A2A	N253	22	FALSE	323
32	58	TRUE	TRUE	6GT3	A2A	N253	22	FALSE	323
32	59	TRUE	TRUE	6GT3	A2A	N253	22	TRUE	324	AmP12_Py	[*]c1nc([NH][*])ccc1[*]
32	61	TRUE	TRUE	6GT3	A2A	N253	22	TRUE	325	AP13_Pyrim	[NH2]c1nc([*])cc([*])n1
32	62	TRUE	TRUE	6GT3	A2A	N253	22	FALSE	325
32	63	TRUE	TRUE	6GT3	A2A	N253	22	FALSE	325
33	0	TRUE	TRUE	6GT3	A2A	N253	22	FALSE	325
33	1	TRUE	TRUE	6GT3	A2A	N253	22	FALSE	325
33	2	TRUE	TRUE	6GT3	A2A	N253	22	FALSE	325
33	3	TRUE	TRUE	6GT3	A2A	N253	22	FALSE	325
33	4	TRUE	TRUE	6GT3	A2A	N253	22	FALSE	325
33	6	TRUE	TRUE	6GT3	A2A	N253	22	TRUE	326	AP13_Pyrim	[NH2]c1nc([*])cc([*])n1
33	7	TRUE	TRUE	6GT3	A2A	N253	22	FALSE	326
33	8	TRUE	TRUE	6GT3	A2A	N253	22	FALSE	326
33	10	TRUE	TRUE	6GT3	A2A	N253	22	FALSE	326
33	11	TRUE	TRUE	6GT3	A2A	N253	22	TRUE	327	AmThiaz12	[*][NH]c1sc([*])c([*])n1
33	14	TRUE	TRUE	6GT3	A2A	N253	22	FALSE	327
33	15	TRUE	TRUE	6GT3	A2A	N253	22	FALSE	327
33	16	TRUE	TRUE	6GT3	A2A	N253	22	FALSE	327
33	17	TRUE	TRUE	6GT3	A2A	N253	22	FALSE	327
33	18	TRUE	TRUE	6GT3	A2A	N253	22	FALSE	327
33	19	TRUE	TRUE	6GT3	A2A	N253	22	FALSE	327
33	20	TRUE	TRUE	6GT3	A2A	N253	22	FALSE	327
33	21	TRUE	TRUE	6GT3	A2A	N253	22	FALSE	327
33	22	TRUE	TRUE	6GT3	A2A	N253	22	FALSE	327
33	23	TRUE	TRUE	6GT3	A2A	N253	22	FALSE	327
33	24	TRUE	TRUE	6GT3	A2A	N253	22	FALSE	327
33	25	TRUE	TRUE	6GT3	A2A	N253	22	FALSE	327
33	26	TRUE	TRUE	6GT3	A2A	N253	22	FALSE	327
33	27	TRUE	TRUE	6GT3	A2A	N253	22	FALSE	327
33	28	TRUE	TRUE	6GT3	A2A	N253	22	FALSE	327
33	29	TRUE	TRUE	6GT3	A2A	N253	22	FALSE	327
33	30	TRUE	TRUE	6GT3	A2A	N253	22	FALSE	327
33	31	TRUE	TRUE	6GT3	A2A	N253	22	FALSE	327
33	32	TRUE	TRUE	6GT3	A2A	N253	22	FALSE	327
33	33	TRUE	TRUE	6GT3	A2A	N253	22	FALSE	327
33	34	TRUE	TRUE	6GT3	A2A	N253	22	FALSE	327
33	36	TRUE	TRUE	6GT3	A2A	N253	22	FALSE	327
33	37	TRUE	TRUE	6GT3	A2A	N253	22	FALSE	327
33	38	TRUE	TRUE	6GT3	A2A	N253	22	FALSE	327
33	39	TRUE	TRUE	6GT3	A2A	N253	22	FALSE	327
33	40	TRUE	TRUE	6GT3	A2A	N253	22	FALSE	327
33	41	TRUE	TRUE	6GT3	A2A	N253	22	FALSE	327
33	42	TRUE	TRUE	6GT3	A2A	N253	22	FALSE	327
33	43	TRUE	TRUE	6GT3	A2A	N253	22	FALSE	327
33	47	TRUE	TRUE	6GT3	A2A	N253	22	FALSE	327
33	48	TRUE	TRUE	6GT3	A2A	N253	22	FALSE	327
33	49	TRUE	TRUE	6GT3	A2A	N253	22	FALSE	327
33	50	TRUE	TRUE	6GT3	A2A	N253	22	TRUE	328	AP13_Pyrim	[NH2]c1nc([*])cc([*])n1
33	52	TRUE	TRUE	6GT3	A2A	N253	22	FALSE	328
33	53	TRUE	TRUE	6GT3	A2A	N253	22	FALSE	328
33	54	TRUE	TRUE	6GT3	A2A	N253	22	FALSE	328
33	55	TRUE	TRUE	6GT3	A2A	N253	22	FALSE	328
33	56	TRUE	TRUE	6GT3	A2A	N253	22	FALSE	328
33	58	TRUE	TRUE	6GT3	A2A	N253	22	FALSE	328
33	59	TRUE	TRUE	6GT3	A2A	N253	22	FALSE	328
33	61	TRUE	TRUE	6GT3	A2A	N253	22	FALSE	328
33	62	TRUE	TRUE	6GT3	A2A	N253	22	TRUE	329	Triazole	[*]c1[nH]nc([*])n1
33	63	TRUE	TRUE	6GT3	A2A	N253	22	TRUE	330	AP13_Pyrim	[NH2]c1nc([*])cc([*])n1
34	0	TRUE	TRUE	6GT3	A2A	N253	22	FALSE	330
34	1	TRUE	TRUE	6GT3	A2A	N253	22	FALSE	330
34	2	TRUE	TRUE	6GT3	A2A	N253	22	TRUE	331	AP13_Pyrim	[NH2]c1nc([*])cc([*])n1
34	3	TRUE	TRUE	6GT3	A2A	N253	22	TRUE	332	AmP12_Py	[*]c1nc([NH][*])ccc1[*]
34	4	TRUE	TRUE	6GT3	A2A	N253	22	FALSE	332
34	5	TRUE	TRUE	6GT3	A2A	N253	22	FALSE	332
34	6	TRUE	TRUE	6GT3	A2A	N253	22	FALSE	332
34	8	TRUE	TRUE	6GT3	A2A	N253	22	TRUE	333	AmP12_Py	[*]c1nc([NH][*])ccc1[*]
34	9	TRUE	TRUE	6GT3	A2A	N253	22	TRUE	334	AmThiaz12	[*][NH]c1sc([*])c([*])n1
34	10	TRUE	TRUE	6GT3	A2A	N253	22	FALSE	334
34	11	TRUE	TRUE	6GT3	A2A	N253	22	TRUE	335	Triazole	[*]c1[nH]nc([*])n1
34	14	TRUE	TRUE	6GT3	A2A	N253	22	FALSE	335
34	15	TRUE	TRUE	6GT3	A2A	N253	22	FALSE	335
34	16	TRUE	TRUE	6GT3	A2A	N253	22	FALSE	335
34	17	TRUE	TRUE	6GT3	A2A	N253	22	FALSE	335
34	18	TRUE	TRUE	6GT3	A2A	N253	22	FALSE	335
34	19	TRUE	TRUE	6GT3	A2A	N253	22	FALSE	335
34	21	TRUE	TRUE	6GT3	A2A	N253	22	FALSE	335
34	22	TRUE	TRUE	6GT3	A2A	N253	22	FALSE	335
34	23	TRUE	TRUE	6GT3	A2A	N253	22	FALSE	335
34	24	TRUE	TRUE	6GT3	A2A	N253	22	FALSE	335
34	25	TRUE	TRUE	6GT3	A2A	N253	22	TRUE	336	AmThiaz12	[*][NH]c1sc([*])c([*])n1
34	26	TRUE	TRUE	6GT3	A2A	N253	22	TRUE	337	AP13_Pyrim	[NH2]c1nc([*])cc([*])n1
34	28	TRUE	TRUE	6GT3	A2A	N253	22	FALSE	337
34	29	TRUE	TRUE	6GT3	A2A	N253	22	FALSE	337
34	30	TRUE	TRUE	6GT3	A2A	N253	22	FALSE	337
34	32	TRUE	TRUE	6GT3	A2A	N253	22	FALSE	337
34	33	TRUE	TRUE	6GT3	A2A	N253	22	TRUE	338	AmThiaz12	[*][NH]c1sc([*])c([*])n1
34	34	TRUE	TRUE	6GT3	A2A	N253	22	FALSE	338
34	35	TRUE	TRUE	6GT3	A2A	N253	22	FALSE	338
34	36	TRUE	TRUE	6GT3	A2A	N253	22	FALSE	338
34	37	TRUE	TRUE	6GT3	A2A	N253	22	FALSE	338
34	38	TRUE	TRUE	6GT3	A2A	N253	22	FALSE	338
34	39	TRUE	TRUE	6GT3	A2A	N253	22	FALSE	338
34	40	TRUE	TRUE	6GT3	A2A	N253	22	FALSE	338
34	42	TRUE	TRUE	6GT3	A2A	N253	22	FALSE	338
34	44	TRUE	TRUE	6GT3	A2A	N253	22	FALSE	338
34	47	TRUE	TRUE	6GT3	A2A	N253	22	FALSE	338
34	48	TRUE	TRUE	6GT3	A2A	N253	22	FALSE	338
34	49	TRUE	TRUE	6GT3	A2A	N253	22	FALSE	338
34	51	TRUE	TRUE	6GT3	A2A	N253	22	FALSE	338
34	52	TRUE	TRUE	6GT3	A2A	N253	22	FALSE	338
34	53	TRUE	TRUE	6GT3	A2A	N253	22	FALSE	338
34	54	TRUE	TRUE	6GT3	A2A	N253	22	FALSE	338
34	55	TRUE	TRUE	6GT3	A2A	N253	22	FALSE	338
34	56	TRUE	TRUE	6GT3	A2A	N253	22	FALSE	338
34	57	TRUE	TRUE	6GT3	A2A	N253	22	TRUE	339	2c_new10	c1(c([*])c([*])o2)c2ccc([*])c1
34	58	TRUE	TRUE	6GT3	A2A	N253	22	TRUE	340	AP12_Diaz	[NH2]c1nc([*])c([*])nc1
34	59	TRUE	TRUE	6GT3	A2A	N253	22	FALSE	340
34	60	TRUE	TRUE	6GT3	A2A	N253	22	FALSE	340
34	61	TRUE	TRUE	6GT3	A2A	N253	22	FALSE	340
34	62	TRUE	TRUE	6GT3	A2A	N253	22	TRUE	341	Triazole	[*]c1[nH]nc([*])n1
35	0	TRUE	TRUE	6GT3	A2A	N253	22	FALSE	341
35	1	TRUE	TRUE	6GT3	A2A	N253	22	FALSE	341
35	2	TRUE	TRUE	6GT3	A2A	N253	22	FALSE	341
35	3	TRUE	TRUE	6GT3	A2A	N253	22	FALSE	341
35	4	TRUE	TRUE	6GT3	A2A	N253	22	FALSE	341
35	6	TRUE	TRUE	6GT3	A2A	N253	22	FALSE	341
35	8	TRUE	TRUE	6GT3	A2A	N253	22	TRUE	342	AP12_Diaz	[NH2]c1nc([*])c([*])nc1
35	9	TRUE	TRUE	6GT3	A2A	N253	22	FALSE	342
35	10	TRUE	TRUE	6GT3	A2A	N253	22	TRUE	343	AP13_Pyrim	[NH2]c1nc([*])cc([*])n1
35	11	TRUE	TRUE	6GT3	A2A	N253	22	FALSE	343
35	12	TRUE	TRUE	6GT3	A2A	N253	22	FALSE	343
35	13	TRUE	TRUE	6GT3	A2A	N253	22	FALSE	343
35	14	TRUE	TRUE	6GT3	A2A	N253	22	TRUE	344	AmThiaz12	[*][NH]c1sc([*])c([*])n1
35	15	TRUE	TRUE	6GT3	A2A	N253	22	FALSE	344
35	16	TRUE	TRUE	6GT3	A2A	N253	22	FALSE	344
35	17	TRUE	TRUE	6GT3	A2A	N253	22	FALSE	344
35	18	TRUE	TRUE	6GT3	A2A	N253	22	FALSE	344
35	19	TRUE	TRUE	6GT3	A2A	N253	22	FALSE	344
35	20	TRUE	TRUE	6GT3	A2A	N253	22	FALSE	344
35	21	TRUE	TRUE	6GT3	A2A	N253	22	FALSE	344
35	22	TRUE	TRUE	6GT3	A2A	N253	22	FALSE	344
35	23	TRUE	TRUE	6GT3	A2A	N253	22	FALSE	344
35	24	TRUE	TRUE	6GT3	A2A	N253	22	FALSE	344
35	25	TRUE	TRUE	6GT3	A2A	N253	22	FALSE	344
35	26	TRUE	TRUE	6GT3	A2A	N253	22	FALSE	344
35	27	TRUE	TRUE	6GT3	A2A	N253	22	FALSE	344
35	28	TRUE	TRUE	6GT3	A2A	N253	22	FALSE	344
35	29	TRUE	TRUE	6GT3	A2A	N253	22	FALSE	344
35	30	TRUE	TRUE	6GT3	A2A	N253	22	FALSE	344
35	31	TRUE	TRUE	6GT3	A2A	N253	22	FALSE	344
35	32	TRUE	TRUE	6GT3	A2A	N253	22	FALSE	344
35	33	TRUE	TRUE	6GT3	A2A	N253	22	FALSE	344
35	36	TRUE	TRUE	6GT3	A2A	N253	22	FALSE	344
35	37	TRUE	TRUE	6GT3	A2A	N253	22	FALSE	344
35	39	TRUE	TRUE	6GT3	A2A	N253	22	FALSE	344
35	41	TRUE	TRUE	6GT3	A2A	N253	22	FALSE	344
35	42	TRUE	TRUE	6GT3	A2A	N253	22	FALSE	344
35	43	TRUE	TRUE	6GT3	A2A	N253	22	FALSE	344
35	44	TRUE	TRUE	6GT3	A2A	N253	22	FALSE	344
35	45	TRUE	TRUE	6GT3	A2A	N253	22	FALSE	344
35	46	TRUE	TRUE	6GT3	A2A	N253	22	FALSE	344
35	47	TRUE	TRUE	6GT3	A2A	N253	22	FALSE	344
35	48	TRUE	TRUE	6GT3	A2A	N253	22	FALSE	344
35	49	TRUE	TRUE	6GT3	A2A	N253	22	FALSE	344
35	50	TRUE	TRUE	6GT3	A2A	N253	22	FALSE	344
35	52	TRUE	TRUE	6GT3	A2A	N253	22	FALSE	344
35	53	TRUE	TRUE	6GT3	A2A	N253	22	FALSE	344
35	55	TRUE	TRUE	6GT3	A2A	N253	22	FALSE	344
35	56	TRUE	TRUE	6GT3	A2A	N253	22	FALSE	344
35	57	TRUE	TRUE	6GT3	A2A	N253	22	FALSE	344
35	59	TRUE	TRUE	6GT3	A2A	N253	22	TRUE	345	2c14	[*]c1nc2c([*])cccc2c([*])c1
35	60	TRUE	TRUE	6GT3	A2A	N253	22	TRUE	346	AmP12_Py	[*]c1nc([NH][*])ccc1[*]
35	61	TRUE	TRUE	6GT3	A2A	N253	22	FALSE	346
35	62	TRUE	TRUE	6GT3	A2A	N253	22	FALSE	346
35	63	TRUE	TRUE	6GT3	A2A	N253	22	TRUE	347	AP13_Pyrim	[NH2]c1nc([*])cc([*])n1
36	0	TRUE	TRUE	6GT3	A2A	N253	22	FALSE	347
36	1	TRUE	TRUE	6GT3	A2A	N253	22	FALSE	347
36	2	TRUE	TRUE	6GT3	A2A	N253	22	TRUE	348	AP13_Pyrim	[NH2]c1nc([*])cc([*])n1
36	3	TRUE	TRUE	6GT3	A2A	N253	22	FALSE	348
36	4	TRUE	TRUE	6GT3	A2A	N253	22	FALSE	348
36	5	TRUE	TRUE	6GT3	A2A	N253	22	FALSE	348
36	6	TRUE	TRUE	6GT3	A2A	N253	22	FALSE	348
36	7	TRUE	TRUE	6GT3	A2A	N253	22	FALSE	348
36	8	TRUE	TRUE	6GT3	A2A	N253	22	FALSE	348
36	9	TRUE	TRUE	6GT3	A2A	N253	22	FALSE	348
36	10	TRUE	TRUE	6GT3	A2A	N253	22	FALSE	348
36	11	TRUE	TRUE	6GT3	A2A	N253	22	FALSE	348
36	13	TRUE	TRUE	6GT3	A2A	N253	22	FALSE	348
36	14	TRUE	TRUE	6GT3	A2A	N253	22	FALSE	348
36	15	TRUE	TRUE	6GT3	A2A	N253	22	FALSE	348
36	16	TRUE	TRUE	6GT3	A2A	N253	22	FALSE	348
36	18	TRUE	TRUE	6GT3	A2A	N253	22	TRUE	349	Triazole	[*]c1[nH]nc([*])n1
36	19	TRUE	TRUE	6GT3	A2A	N253	22	FALSE	349
36	20	TRUE	TRUE	6GT3	A2A	N253	22	FALSE	349
36	21	TRUE	TRUE	6GT3	A2A	N253	22	FALSE	349
36	22	TRUE	TRUE	6GT3	A2A	N253	22	FALSE	349
36	23	TRUE	TRUE	6GT3	A2A	N253	22	FALSE	349
36	24	TRUE	TRUE	6GT3	A2A	N253	22	FALSE	349
36	25	TRUE	TRUE	6GT3	A2A	N253	22	FALSE	349
[truncated: 90,855 more rows]

## Sheet: Figure7_data-Table1
Figure 7
	Panel a						Panel b
Compound ID	A2a cAMP (EC50)			A2a Emax			A2A cAMP (IC50)
	n1	n2	n3	n1	n2	n3	n1	n2	n3	n4
1	<5.23	<5.23	<5.23	ND	ND	ND	<5.23	<5.23	<5.23	<5.23
2	-6.369	-7.537	-7.564	15.32	12.86	13.13	<5.23	<5.23	<5.23	<5.23
3	<5.23	<5.23	<5.23	ND	ND	ND	<5.23	<5.23	<5.23	<5.23
4 (Isomer 1)	<5.23	<5.23	<5.23	ND	ND	ND	<5.23	<5.23	<5.23	5.34
4 (Isomer 2)	<5.23	<5.23	<5.23	ND	ND	ND	-5.796	-6.23	*	-6.509
5	-7.333	-7.19	-7.178	61.6	63	62.4	-8.67	-8.573	-7.703	-8.006
6	<5.23	<5.23	<5.23	ND	ND	ND	-5.104	<5.23	<5.23	<5.23
7	-7.755	-7.75	-7.52	-160.2	-178.3	-215	-7.225	-7.576	*	-6.769
8	<5.23	<5.23	<5.23	ND	ND	ND	<5.23	<5.23	<5.23	<5.23
9	-6.531	-6.56	-6.616	-156.1	-172.2	-177.7	-7.428	-7.608	-7.655	-8.075
	Panel c								Panel d
	A2b cAMP (EC50)				A2b Emax				A2b cAMP (IC50)			A2b Emax
	n1	n2	n3	n4	n1	n2	n3	n4	n1	n2	n3	n1	n2	n3
1	<5.23	<5.23	<5.23	<5.23	ND	ND	ND	ND	<5.23	<5.23	<5.23	ND	ND	ND
2	<5.23	<5.23	<5.23	<5.23	ND	ND	ND	ND	<5.23	<5.23	<5.23	ND	ND	ND
3	<5.23	<5.23	<5.23	<5.23	ND	ND	ND	ND	<5.23	<5.23	<5.23	ND	ND	ND
4 (Isomer 1)	<5.23	<5.23	<5.23	<5.23	ND	ND	ND	ND	<5.23	<5.23	<5.23	ND	ND	ND
4 (Isomer 2)	<5.23	<5.23	<5.23	<5.23	ND	ND	ND	ND	<5.23	<5.23	<5.23	ND	ND	ND
5	<5.23	<5.23	<5.23	<5.23	ND	ND	ND	ND	<5.23	<5.23	<5.23	ND	ND	ND
6	<5.23	<5.23	<5.23	<5.23	ND	ND	ND	ND	<5.23	<5.23	<5.23	ND	ND	ND
7	<5.23	<5.23	<5.23	<5.23	ND	ND	ND	ND	<5.23	<5.23	<5.23	ND	ND	ND
8	<5.23	<5.23	<5.23	<5.23	ND	ND	ND	ND	<5.23	<5.23	<5.23	ND	ND	ND
9	<5.23	<5.23	<5.23	<5.23	ND	ND	ND	ND	<5.23	<5.23	<5.23	ND	ND	ND

## Sheet: SFigure2_data
step	batch_idx	valid	unique	structure_pdb	target	docking_constraint	A2A_r_i_docking_score	chemo_present	chemo_name	chemo_smarts
1	4	TRUE	TRUE	3REY	A2A	N253	-6.86307	TRUE	AmThiaz12	[*][NH]c1sc([*])c([*])n1
1	6	TRUE	TRUE	3REY	A2A	N253	-6.47527	TRUE	2c16	c1(c([*])c([*])o2)c2ccc([*])c1
1	11	TRUE	TRUE	3REY	A2A	N253	-6.12074	TRUE	AmP12_Pyrim	[*]c1nc([NH][*])nc([*])c1[*]
1	13	TRUE	TRUE	3REY	A2A	N253	-8.02391	TRUE	AmP12_Pyrim	[*]c1nc([NH][*])nc([*])c1[*]
1	25	TRUE	TRUE	3REY	A2A	N253	-6.25458	TRUE	2c2	[*]c1sc2nc([*])nc([NH2])c2c1
1	33	TRUE	TRUE	3REY	A2A	N253	-6.97716	TRUE	2c14	[*]c1nc2c([*])cccc2c([*])c1
1	39	TRUE	TRUE	3REY	A2A	N253	-6.21185	TRUE	AP13_Pyrim	[NH2]c1nc([*])cc([*])n1
1	46	TRUE	TRUE	3REY	A2A	N253	-6.88631	TRUE	2c14	[*]c1nc2c([*])cccc2c([*])c1
1	47	TRUE	TRUE	3REY	A2A	N253	-6.15273	TRUE	AmP12_Py	[*]c1nc([NH][*])ccc1[*]
1	48	TRUE	TRUE	3REY	A2A	N253	-5.41001	TRUE	AmThiaz12	[*][NH]c1sc([*])c([*])n1
1	49	TRUE	TRUE	3REY	A2A	N253	-7.55392	TRUE	AmP12_Pyrim	[*]c1nc([NH][*])nc([*])c1[*]
1	52	TRUE	TRUE	3REY	A2A	N253	-5.10213	TRUE	AmP12_Py	[*]c1nc([NH][*])ccc1[*]
2	8	TRUE	TRUE	3REY	A2A	N253	-6.64588	TRUE	AmP12_Py	[*]c1nc([NH][*])ccc1[*]
2	15	TRUE	TRUE	3REY	A2A	N253	-6.78192	TRUE	AmP12_Py	[*]c1nc([NH][*])ccc1[*]
2	17	TRUE	TRUE	3REY	A2A	N253	-4.55813	TRUE	AmP12_Py	[*]c1nc([NH][*])ccc1[*]
2	18	TRUE	TRUE	3REY	A2A	N253	-7.9233	TRUE	AmP13_Pyrim	[*]c1nc([NH][*])cc([*])n1
2	24	TRUE	TRUE	3REY	A2A	N253	-7.69977	TRUE	AmP12_Pyrim	[*]c1nc([NH][*])nc([*])c1[*]
2	38	TRUE	TRUE	3REY	A2A	N253	-5.17899	TRUE	2c18	Nc1nc2c(c([*])n1)cccc2[*]
2	44	TRUE	TRUE	3REY	A2A	N253	-5.78352	TRUE	AP12_Diaz	[NH2]c1nc([*])c([*])nc1
2	49	TRUE	TRUE	3REY	A2A	N253	-5.06041	TRUE	Triazole	[*]c1[nH]nc([*])n1
2	55	TRUE	TRUE	3REY	A2A	N253	-7.45572	TRUE	AmP12_Py	[*]c1nc([NH][*])ccc1[*]
2	58	TRUE	TRUE	3REY	A2A	N253	-7.2819	TRUE	2c14	[*]c1nc2c([*])cccc2c([*])c1
2	59	TRUE	TRUE	3REY	A2A	N253	-6.34953	TRUE	AP13_Py	[NH2]c1c([*])c([*])cc([*])n1
3	6	TRUE	TRUE	3REY	A2A	N253	-6.2204	TRUE	AP13_Pyrim	[NH2]c1nc([*])cc([*])n1
3	7	TRUE	TRUE	3REY	A2A	N253	-7.45833	TRUE	AmP12_Py	[*]c1nc([NH][*])ccc1[*]
3	12	TRUE	TRUE	3REY	A2A	N253	-7.75959	TRUE	AmThiaz12	[*][NH]c1sc([*])c([*])n1
3	13	TRUE	TRUE	3REY	A2A	N253	-8.00719	TRUE	2c18	Nc1nc2c(c([*])n1)cccc2[*]
3	15	TRUE	TRUE	3REY	A2A	N253	-7.56442	TRUE	AP13_Pyrim	[NH2]c1nc([*])cc([*])n1
3	21	TRUE	TRUE	3REY	A2A	N253	-6.89902	TRUE	AP13_Triaz	[NH2]c1nc([*])nc([*])n1
3	31	TRUE	TRUE	3REY	A2A	N253	-7.48591	TRUE	AmP12_Py	[*]c1nc([NH][*])ccc1[*]
3	39	TRUE	TRUE	3REY	A2A	N253	-5.81617	TRUE	AmP12_Py	[*]c1nc([NH][*])ccc1[*]
3	41	TRUE	TRUE	3REY	A2A	N253	-7.50693	TRUE	AmP12_Diaz	[*]c1nc([NH][*])cnc1[*]
3	42	TRUE	TRUE	3REY	A2A	N253	-6.83403	TRUE	AmP13_Pyrim	[*]c1nc([NH][*])cc([*])n1
3	45	TRUE	TRUE	3REY	A2A	N253	-5.12144	TRUE	2c14	[*]c1nc2c([*])cccc2c([*])c1
3	48	TRUE	TRUE	3REY	A2A	N253	-7.81773	TRUE	Triazole	[*]c1[nH]nc([*])n1
3	50	TRUE	TRUE	3REY	A2A	N253	-7.34235	TRUE	Triazole2	[*]n1nc([*])c(N)n1
3	51	TRUE	TRUE	3REY	A2A	N253	-8.28869	TRUE	AP13_Py	[NH2]c1c([*])c([*])cc([*])n1
3	59	TRUE	TRUE	3REY	A2A	N253	-8.22997	TRUE	AP13_Pyrim	[NH2]c1nc([*])cc([*])n1
4	6	TRUE	TRUE	3REY	A2A	N253	-7.88055	TRUE	2c9	[*]c1nc2[nH]cnc2c([*])[n,c]1
4	13	TRUE	TRUE	3REY	A2A	N253	-7.63162	TRUE	2c3	[NH2]c1c2ncn([*])c2ncn1
4	16	TRUE	TRUE	3REY	A2A	N253	-5.17318	TRUE	AmP12_Diaz	[*]c1nc([NH][*])cnc1[*]
4	17	TRUE	TRUE	3REY	A2A	N253	-7.07116	TRUE	AmP12_Py	[*]c1nc([NH][*])ccc1[*]
4	21	TRUE	TRUE	3REY	A2A	N253	-7.01587	TRUE	AmP13_Pyrim	[*]c1nc([NH][*])cc([*])n1
4	30	TRUE	TRUE	3REY	A2A	N253	-7.08246	TRUE	AP13_Pyrim	[NH2]c1nc([*])cc([*])n1
4	31	TRUE	TRUE	3REY	A2A	N253	-7.13161	TRUE	AP13_Pyrim	[NH2]c1nc([*])cc([*])n1
4	40	TRUE	TRUE	3REY	A2A	N253	-7.11202	TRUE	AmThiaz12	[*][NH]c1sc([*])c([*])n1
4	46	TRUE	TRUE	3REY	A2A	N253	-7.81828	TRUE	Triazole	[*]c1[nH]nc([*])n1
4	47	TRUE	TRUE	3REY	A2A	N253	-6.27684	TRUE	AP13_Triaz	[NH2]c1nc([*])nc([*])n1
4	53	TRUE	TRUE	3REY	A2A	N253	-6.44912	TRUE	2c14	[*]c1nc2c([*])cccc2c([*])c1
5	1	TRUE	TRUE	3REY	A2A	N253	-6.51667	TRUE	2c15	[*]c1cc2nc([NH][*])n([*])c2[n,c]c1[*]
5	2	TRUE	TRUE	3REY	A2A	N253	-4.64044	TRUE	AmThiaz12	[*][NH]c1sc([*])c([*])n1
5	4	TRUE	TRUE	3REY	A2A	N253	-6.53604	TRUE	AP13_Pyrim	[NH2]c1nc([*])cc([*])n1
5	15	TRUE	TRUE	3REY	A2A	N253	-6.36198	TRUE	AmP13_Pyrim	[*]c1nc([NH][*])cc([*])n1
5	21	TRUE	TRUE	3REY	A2A	N253	-6.52743	TRUE	2c16	c1(c([*])c([*])o2)c2ccc([*])c1
5	24	TRUE	TRUE	3REY	A2A	N253	-5.73984	TRUE	Triazole2	[*]n1nc([*])c(N)n1
5	28	TRUE	TRUE	3REY	A2A	N253	0	TRUE	AP13_Pyrim	[NH2]c1nc([*])cc([*])n1
5	30	TRUE	TRUE	3REY	A2A	N253	-6.86188	TRUE	AP13_Triaz	[NH2]c1nc([*])nc([*])n1
5	32	TRUE	TRUE	3REY	A2A	N253	-5.9141	TRUE	Triazole	[*]c1[nH]nc([*])n1
5	38	TRUE	TRUE	3REY	A2A	N253	-6.03078	TRUE	AP13_Triaz	[NH2]c1nc([*])nc([*])n1
5	41	TRUE	TRUE	3REY	A2A	N253	-6.01119	TRUE	AP13_Triaz	[NH2]c1nc([*])nc([*])n1
5	44	TRUE	TRUE	3REY	A2A	N253	-4.46871	TRUE	AP13_Py	[NH2]c1c([*])c([*])cc([*])n1
5	45	TRUE	TRUE	3REY	A2A	N253	-7.55043	TRUE	AP13_Pyrim	[NH2]c1nc([*])cc([*])n1
5	57	TRUE	TRUE	3REY	A2A	N253	-6.6802	TRUE	AmP12_Pyrim	[*]c1nc([NH][*])nc([*])c1[*]
5	63	TRUE	TRUE	3REY	A2A	N253	-6.21126	TRUE	AP13_Py	[NH2]c1c([*])c([*])cc([*])n1
6	3	TRUE	TRUE	3REY	A2A	N253	-6.61625	TRUE	AmP12_Py	[*]c1nc([NH][*])ccc1[*]
6	7	TRUE	TRUE	3REY	A2A	N253	-7.33369	TRUE	AP13_Triaz	[NH2]c1nc([*])nc([*])n1
6	16	TRUE	TRUE	3REY	A2A	N253	-7.53042	TRUE	AP12_Diaz	[NH2]c1nc([*])c([*])nc1
6	22	TRUE	TRUE	3REY	A2A	N253	-7.85359	TRUE	2c14	[*]c1nc2c([*])cccc2c([*])c1
6	28	TRUE	TRUE	3REY	A2A	N253	-7.56115	TRUE	Triazole2	[*]n1nc([*])c(N)n1
6	38	TRUE	TRUE	3REY	A2A	N253	-5.2087	TRUE	AmP13_Pyrim	[*]c1nc([NH][*])cc([*])n1
6	48	TRUE	TRUE	3REY	A2A	N253	-7.2903	TRUE	AP13_Py	[NH2]c1c([*])c([*])cc([*])n1
6	49	TRUE	TRUE	3REY	A2A	N253	-6.91039	TRUE	AmP13_Pyrim	[*]c1nc([NH][*])cc([*])n1
6	58	TRUE	TRUE	3REY	A2A	N253	-5.2103	TRUE	Triazole	[*]c1[nH]nc([*])n1
6	63	TRUE	TRUE	3REY	A2A	N253	-6.60281	TRUE	AP13_Pyrim	[NH2]c1nc([*])cc([*])n1
7	6	TRUE	TRUE	3REY	A2A	N253	-7.72015	TRUE	2c16	c1(c([*])c([*])o2)c2ccc([*])c1
7	7	TRUE	TRUE	3REY	A2A	N253	-7.62841	TRUE	AP13_Pyrim	[NH2]c1nc([*])cc([*])n1
7	12	TRUE	TRUE	3REY	A2A	N253	-7.83923	TRUE	AP13_Triaz	[NH2]c1nc([*])nc([*])n1
7	18	TRUE	TRUE	3REY	A2A	N253	-7.50518	TRUE	2c14	[*]c1nc2c([*])cccc2c([*])c1
7	25	TRUE	TRUE	3REY	A2A	N253	-6.75269	TRUE	AP13_Pyrim	[NH2]c1nc([*])cc([*])n1
7	30	TRUE	TRUE	3REY	A2A	N253	-6.56464	TRUE	AmP12_Py	[*]c1nc([NH][*])ccc1[*]
7	39	TRUE	TRUE	3REY	A2A	N253	-7.43639	TRUE	AP13_Pyrim	[NH2]c1nc([*])cc([*])n1
7	43	TRUE	TRUE	3REY	A2A	N253	-6.43447	TRUE	AP13_Triaz	[NH2]c1nc([*])nc([*])n1
7	49	TRUE	TRUE	3REY	A2A	N253	-6.62899	TRUE	AmP12_Py	[*]c1nc([NH][*])ccc1[*]
7	50	TRUE	TRUE	3REY	A2A	N253	-6.17588	TRUE	AP13_Pyrim	[NH2]c1nc([*])cc([*])n1
7	52	TRUE	TRUE	3REY	A2A	N253	-6.20795	TRUE	AmP12_Py	[*]c1nc([NH][*])ccc1[*]
7	55	TRUE	TRUE	3REY	A2A	N253	-6.62933	TRUE	AP13_Triaz	[NH2]c1nc([*])nc([*])n1
7	56	TRUE	TRUE	3REY	A2A	N253	-7.68781	TRUE	2c14	[*]c1nc2c([*])cccc2c([*])c1
7	58	TRUE	TRUE	3REY	A2A	N253	-7.57552	TRUE	AP12_Diaz	[NH2]c1nc([*])c([*])nc1
7	61	TRUE	TRUE	3REY	A2A	N253	-6.86106	TRUE	AP13_Pyrim	[NH2]c1nc([*])cc([*])n1
8	19	TRUE	TRUE	3REY	A2A	N253	-6.19389	TRUE	AP13_Triaz	[NH2]c1nc([*])nc([*])n1
8	21	TRUE	TRUE	3REY	A2A	N253	-6.85449	TRUE	Triazole	[*]c1[nH]nc([*])n1
8	22	TRUE	TRUE	3REY	A2A	N253	-8.16	TRUE	AmP12_Pyrim	[*]c1nc([NH][*])nc([*])c1[*]
8	24	TRUE	TRUE	3REY	A2A	N253	-6.39742	TRUE	AmP12_Py	[*]c1nc([NH][*])ccc1[*]
8	49	TRUE	TRUE	3REY	A2A	N253	-7.00898	TRUE	AP13_Triaz	[NH2]c1nc([*])nc([*])n1
8	50	TRUE	TRUE	3REY	A2A	N253	-6.70675	TRUE	AmP12_Py	[*]c1nc([NH][*])ccc1[*]
8	54	TRUE	TRUE	3REY	A2A	N253	-6.49401	TRUE	AP13_Py	[NH2]c1c([*])c([*])cc([*])n1
9	1	TRUE	TRUE	3REY	A2A	N253	-7.07658	TRUE	AP13_Triaz	[NH2]c1nc([*])nc([*])n1
9	4	TRUE	TRUE	3REY	A2A	N253	-6.2788	TRUE	2c14	[*]c1nc2c([*])cccc2c([*])c1
9	15	TRUE	TRUE	3REY	A2A	N253	-8.45226	TRUE	Am2c3	[*]n1c2ncnc([NH][*])c2nc1
9	16	TRUE	TRUE	3REY	A2A	N253	-7.61499	TRUE	AP13_Triaz	[NH2]c1nc([*])nc([*])n1
9	20	TRUE	TRUE	3REY	A2A	N253	-6.57585	TRUE	AmP12_Pyrim	[*]c1nc([NH][*])nc([*])c1[*]
9	27	TRUE	TRUE	3REY	A2A	N253	-6.88419	TRUE	AmP13_Pyrim	[*]c1nc([NH][*])cc([*])n1
9	32	TRUE	TRUE	3REY	A2A	N253	-6.89957	TRUE	AP13_Pyrim	[NH2]c1nc([*])cc([*])n1
9	60	TRUE	TRUE	3REY	A2A	N253	-5.56039	TRUE	AP13_Pyrim	[NH2]c1nc([*])cc([*])n1
9	61	TRUE	TRUE	3REY	A2A	N253	-7.0851	TRUE	AP13_Triaz	[NH2]c1nc([*])nc([*])n1
10	3	TRUE	TRUE	3REY	A2A	N253	-6.81015	TRUE	AmP12_Pyrim	[*]c1nc([NH][*])nc([*])c1[*]
10	9	TRUE	TRUE	3REY	A2A	N253	-5.78652	TRUE	AmP13_Pyrim	[*]c1nc([NH][*])cc([*])n1
10	17	TRUE	TRUE	3REY	A2A	N253	-6.12651	TRUE	2c18	Nc1nc2c(c([*])n1)cccc2[*]
10	18	TRUE	TRUE	3REY	A2A	N253	-6.08623	TRUE	2c14	[*]c1nc2c([*])cccc2c([*])c1
10	19	TRUE	TRUE	3REY	A2A	N253	-6.37536	TRUE	AP13_Pyrim	[NH2]c1nc([*])cc([*])n1
10	25	TRUE	TRUE	3REY	A2A	N253	-6.01442	TRUE	2c16	c1(c([*])c([*])o2)c2ccc([*])c1
10	35	TRUE	TRUE	3REY	A2A	N253	-5.98235	TRUE	AmP12_Py	[*]c1nc([NH][*])ccc1[*]
10	39	TRUE	TRUE	3REY	A2A	N253	-8.31204	TRUE	AmP12_Pyrim	[*]c1nc([NH][*])nc([*])c1[*]
10	44	TRUE	TRUE	3REY	A2A	N253	-6.26667	TRUE	AmP12_Py	[*]c1nc([NH][*])ccc1[*]
10	60	TRUE	TRUE	3REY	A2A	N253	-6.81292	TRUE	2c14	[*]c1nc2c([*])cccc2c([*])c1
10	61	TRUE	TRUE	3REY	A2A	N253	-5.30131	TRUE	AmP12_Py	[*]c1nc([NH][*])ccc1[*]
11	6	TRUE	TRUE	3REY	A2A	N253	-6.75502	TRUE	AmP12_Py	[*]c1nc([NH][*])ccc1[*]
11	8	TRUE	TRUE	3REY	A2A	N253	-6.97966	TRUE	AP13_Triaz	[NH2]c1nc([*])nc([*])n1
11	20	TRUE	TRUE	3REY	A2A	N253	0	TRUE	2c14	[*]c1nc2c([*])cccc2c([*])c1
11	21	TRUE	TRUE	3REY	A2A	N253	-6.05439	TRUE	2c16	c1(c([*])c([*])o2)c2ccc([*])c1
11	26	TRUE	TRUE	3REY	A2A	N253	-6.2505	TRUE	AmP12_Pyrim	[*]c1nc([NH][*])nc([*])c1[*]
11	27	TRUE	TRUE	3REY	A2A	N253	-6.89463	TRUE	AP13_Pyrim	[NH2]c1nc([*])cc([*])n1
11	30	TRUE	TRUE	3REY	A2A	N253	-8.0439	TRUE	Triazole	[*]c1[nH]nc([*])n1
11	33	TRUE	TRUE	3REY	A2A	N253	-7.01191	TRUE	2c9	[*]c1nc2[nH]cnc2c([*])[n,c]1
11	39	TRUE	TRUE	3REY	A2A	N253	-7.27146	TRUE	AP13_Pyrim	[NH2]c1nc([*])cc([*])n1
11	40	TRUE	TRUE	3REY	A2A	N253	-6.85302	TRUE	AmBenzox	[*]c1c(nc(N[*])o2)c2c([*])cc1
11	44	TRUE	TRUE	3REY	A2A	N253	-6.86271	TRUE	AmP12_Pyrim	[*]c1nc([NH][*])nc([*])c1[*]
11	48	TRUE	TRUE	3REY	A2A	N253	-7.50497	TRUE	2c8	O=c1c2ccc([*])nc2[nH]cc1[*]
11	49	TRUE	TRUE	3REY	A2A	N253	-7.0382	TRUE	AP13_Py	[NH2]c1c([*])c([*])cc([*])n1
12	2	TRUE	TRUE	3REY	A2A	N253	-6.39103	TRUE	2c14	[*]c1nc2c([*])cccc2c([*])c1
12	3	TRUE	TRUE	3REY	A2A	N253	-7.53687	TRUE	2c9	[*]c1nc2[nH]cnc2c([*])[n,c]1
12	6	TRUE	TRUE	3REY	A2A	N253	-6.96533	TRUE	AmP13_Pyrim	[*]c1nc([NH][*])cc([*])n1
12	8	TRUE	TRUE	3REY	A2A	N253	-6.41859	TRUE	2c16	c1(c([*])c([*])o2)c2ccc([*])c1
12	21	TRUE	TRUE	3REY	A2A	N253	-5.84931	TRUE	2c16	c1(c([*])c([*])o2)c2ccc([*])c1
12	22	TRUE	TRUE	3REY	A2A	N253	-5.438	TRUE	AmP13_Pyrim	[*]c1nc([NH][*])cc([*])n1
12	25	TRUE	TRUE	3REY	A2A	N253	-6.1378	TRUE	AmP12_Py	[*]c1nc([NH][*])ccc1[*]
12	27	TRUE	TRUE	3REY	A2A	N253	-6.64341	TRUE	2c9	[*]c1nc2[nH]cnc2c([*])[n,c]1
12	32	TRUE	TRUE	3REY	A2A	N253	-6.78043	TRUE	AmP12_Py	[*]c1nc([NH][*])ccc1[*]
12	36	TRUE	TRUE	3REY	A2A	N253	-6.89144	TRUE	2c14	[*]c1nc2c([*])cccc2c([*])c1
12	40	TRUE	TRUE	3REY	A2A	N253	-6.87414	TRUE	2c7	[*]c1nc2ccsc2cn1
12	51	TRUE	TRUE	3REY	A2A	N253	-6.16837	TRUE	AmP12_Py	[*]c1nc([NH][*])ccc1[*]
13	19	TRUE	TRUE	3REY	A2A	N253	-6.31918	TRUE	AP13_Pyrim	[NH2]c1nc([*])cc([*])n1
13	22	TRUE	TRUE	3REY	A2A	N253	-6.54312	TRUE	AmP13_Pyrim	[*]c1nc([NH][*])cc([*])n1
13	25	TRUE	TRUE	3REY	A2A	N253	-7.57732	TRUE	AP13_Py	[NH2]c1c([*])c([*])cc([*])n1
13	43	TRUE	TRUE	3REY	A2A	N253	-8.33629	TRUE	AmP12_Py	[*]c1nc([NH][*])ccc1[*]
13	48	TRUE	TRUE	3REY	A2A	N253	-6.45904	TRUE	AP13_Py	[NH2]c1c([*])c([*])cc([*])n1
13	50	TRUE	TRUE	3REY	A2A	N253	-6.317	TRUE	AP13_Pyrim	[NH2]c1nc([*])cc([*])n1
13	58	TRUE	TRUE	3REY	A2A	N253	-6.25195	TRUE	2c14	[*]c1nc2c([*])cccc2c([*])c1
13	62	TRUE	TRUE	3REY	A2A	N253	-6.33884	TRUE	AP13_Pyrim	[NH2]c1nc([*])cc([*])n1
14	6	TRUE	TRUE	3REY	A2A	N253	-7.29606	TRUE	AP13_Pyrim	[NH2]c1nc([*])cc([*])n1
14	18	TRUE	TRUE	3REY	A2A	N253	-6.20308	TRUE	2c14	[*]c1nc2c([*])cccc2c([*])c1
14	19	TRUE	TRUE	3REY	A2A	N253	-5.16749	TRUE	AP13_Py	[NH2]c1c([*])c([*])cc([*])n1
14	21	TRUE	TRUE	3REY	A2A	N253	-6.83463	TRUE	AP13_Pyrim	[NH2]c1nc([*])cc([*])n1
14	24	TRUE	TRUE	3REY	A2A	N253	-6.59261	TRUE	AmP13_Pyrim	[*]c1nc([NH][*])cc([*])n1
14	35	TRUE	TRUE	3REY	A2A	N253	-6.36651	TRUE	AP13_Pyrim	[NH2]c1nc([*])cc([*])n1
14	45	TRUE	TRUE	3REY	A2A	N253	-6.68121	TRUE	AP13_Triaz	[NH2]c1nc([*])nc([*])n1
14	50	TRUE	TRUE	3REY	A2A	N253	-5.15694	TRUE	AmBenzox	[*]c1c(nc(N[*])o2)c2c([*])cc1
14	54	TRUE	TRUE	3REY	A2A	N253	-7.33181	TRUE	AP13_Pyrim	[NH2]c1nc([*])cc([*])n1
15	13	TRUE	TRUE	3REY	A2A	N253	-8.12095	TRUE	AmP12_Pyrim	[*]c1nc([NH][*])nc([*])c1[*]
15	14	TRUE	TRUE	3REY	A2A	N253	-6.04873	TRUE	2c14	[*]c1nc2c([*])cccc2c([*])c1
15	15	TRUE	TRUE	3REY	A2A	N253	-6.50078	TRUE	2c14	[*]c1nc2c([*])cccc2c([*])c1
15	17	TRUE	TRUE	3REY	A2A	N253	-7.28492	TRUE	AP12_Diaz	[NH2]c1nc([*])c([*])nc1
15	21	TRUE	TRUE	3REY	A2A	N253	-6.91159	TRUE	2c16	c1(c([*])c([*])o2)c2ccc([*])c1
15	22	TRUE	TRUE	3REY	A2A	N253	-6.69728	TRUE	AP13_Pyrim	[NH2]c1nc([*])cc([*])n1
15	23	TRUE	TRUE	3REY	A2A	N253	-6.11168	TRUE	2c14	[*]c1nc2c([*])cccc2c([*])c1
15	25	TRUE	TRUE	3REY	A2A	N253	-7.76974	TRUE	AP13_Pyrim	[NH2]c1nc([*])cc([*])n1
15	34	TRUE	TRUE	3REY	A2A	N253	0	TRUE	AP13_Pyrim	[NH2]c1nc([*])cc([*])n1
15	40	TRUE	TRUE	3REY	A2A	N253	-6.51516	TRUE	2c14	[*]c1nc2c([*])cccc2c([*])c1
15	46	TRUE	TRUE	3REY	A2A	N253	-5.04208	TRUE	AP12_Triaz	[NH2]c1nnc([*])c([*])n1
15	50	TRUE	TRUE	3REY	A2A	N253	-6.86226	TRUE	AmP12_Py	[*]c1nc([NH][*])ccc1[*]
15	53	TRUE	TRUE	3REY	A2A	N253	-7.71732	TRUE	2c14	[*]c1nc2c([*])cccc2c([*])c1
15	63	TRUE	TRUE	3REY	A2A	N253	-7.80962	TRUE	AP13_Py	[NH2]c1c([*])c([*])cc([*])n1
16	1	TRUE	TRUE	3REY	A2A	N253	-7.48627	TRUE	AmP12_Diaz	[*]c1nc([NH][*])cnc1[*]
16	8	TRUE	TRUE	3REY	A2A	N253	-6.93758	TRUE	2c14	[*]c1nc2c([*])cccc2c([*])c1
16	14	TRUE	TRUE	3REY	A2A	N253	-6.70869	TRUE	2c14	[*]c1nc2c([*])cccc2c([*])c1
16	16	TRUE	TRUE	3REY	A2A	N253	-6.22007	TRUE	2c16	c1(c([*])c([*])o2)c2ccc([*])c1
16	29	TRUE	TRUE	3REY	A2A	N253	-6.7059	TRUE	2c16	c1(c([*])c([*])o2)c2ccc([*])c1
16	35	TRUE	TRUE	3REY	A2A	N253	-7.56641	TRUE	2c16	c1(c([*])c([*])o2)c2ccc([*])c1
16	38	TRUE	TRUE	3REY	A2A	N253	-6.02324	TRUE	AmP13_Pyrim	[*]c1nc([NH][*])cc([*])n1
16	45	TRUE	TRUE	3REY	A2A	N253	-6.19715	TRUE	AP13_Pyrim	[NH2]c1nc([*])cc([*])n1
16	54	TRUE	TRUE	3REY	A2A	N253	-4.65732	TRUE	AmP12_Py	[*]c1nc([NH][*])ccc1[*]
16	59	TRUE	TRUE	3REY	A2A	N253	-5.63097	TRUE	2c14	[*]c1nc2c([*])cccc2c([*])c1
16	61	TRUE	TRUE	3REY	A2A	N253	-7.60182	TRUE	AP13_Py	[NH2]c1c([*])c([*])cc([*])n1
17	1	TRUE	TRUE	3REY	A2A	N253	-7.6619	TRUE	AP13_Py	[NH2]c1c([*])c([*])cc([*])n1
17	11	TRUE	TRUE	3REY	A2A	N253	-7.52603	TRUE	AP13_Pyrim	[NH2]c1nc([*])cc([*])n1
17	15	TRUE	TRUE	3REY	A2A	N253	-5.42502	TRUE	AmP13_Pyrim	[*]c1nc([NH][*])cc([*])n1
17	18	TRUE	TRUE	3REY	A2A	N253	-7.00622	TRUE	2c14	[*]c1nc2c([*])cccc2c([*])c1
17	20	TRUE	TRUE	3REY	A2A	N253	-6.55663	TRUE	AP13_Py	[NH2]c1c([*])c([*])cc([*])n1
17	37	TRUE	TRUE	3REY	A2A	N253	-5.3483	TRUE	2c14	[*]c1nc2c([*])cccc2c([*])c1
17	62	TRUE	TRUE	3REY	A2A	N253	-6.58402	TRUE	AP13_Pyrim	[NH2]c1nc([*])cc([*])n1
18	23	TRUE	TRUE	3REY	A2A	N253	-7.18122	TRUE	AP13_Py	[NH2]c1c([*])c([*])cc([*])n1
18	50	TRUE	TRUE	3REY	A2A	N253	-6.60284	TRUE	AmP13_Pyrim	[*]c1nc([NH][*])cc([*])n1
18	57	TRUE	TRUE	3REY	A2A	N253	-7.05184	TRUE	AmP13_Pyrim	[*]c1nc([NH][*])cc([*])n1
18	60	TRUE	TRUE	3REY	A2A	N253	-6.70745	TRUE	AP13_Pyrim	[NH2]c1nc([*])cc([*])n1
18	61	TRUE	TRUE	3REY	A2A	N253	-5.83331	TRUE	2c16	c1(c([*])c([*])o2)c2ccc([*])c1
18	63	TRUE	TRUE	3REY	A2A	N253	-7.5498	TRUE	Triazole	[*]c1[nH]nc([*])n1
19	5	TRUE	TRUE	3REY	A2A	N253	-5.94292	TRUE	2c16	c1(c([*])c([*])o2)c2ccc([*])c1
19	8	TRUE	TRUE	3REY	A2A	N253	-6.76936	TRUE	2c14	[*]c1nc2c([*])cccc2c([*])c1
19	12	TRUE	TRUE	3REY	A2A	N253	-6.53949	TRUE	2c14	[*]c1nc2c([*])cccc2c([*])c1
19	35	TRUE	TRUE	3REY	A2A	N253	-7.08915	TRUE	AmP13_Pyrim	[*]c1nc([NH][*])cc([*])n1
19	36	TRUE	TRUE	3REY	A2A	N253	-7.98554	TRUE	AmP13_Pyrim	[*]c1nc([NH][*])cc([*])n1
19	44	TRUE	TRUE	3REY	A2A	N253	-5.76371	TRUE	AP12_Diaz	[NH2]c1nc([*])c([*])nc1
19	56	TRUE	TRUE	3REY	A2A	N253	-5.03621	TRUE	AP13_Triaz	[NH2]c1nc([*])nc([*])n1
19	61	TRUE	TRUE	3REY	A2A	N253	-6.08908	TRUE	AmP12_Py	[*]c1nc([NH][*])ccc1[*]
19	62	TRUE	TRUE	3REY	A2A	N253	-7.05565	TRUE	AmP12_Py	[*]c1nc([NH][*])ccc1[*]
19	63	TRUE	TRUE	3REY	A2A	N253	-5.69235	TRUE	AmP12_Py	[*]c1nc([NH][*])ccc1[*]
20	7	TRUE	TRUE	3REY	A2A	N253	-6.53841	TRUE	2c14	[*]c1nc2c([*])cccc2c([*])c1
20	18	TRUE	TRUE	3REY	A2A	N253	-5.89287	TRUE	AmP13_Pyrim	[*]c1nc([NH][*])cc([*])n1
20	21	TRUE	TRUE	3REY	A2A	N253	-5.9973	TRUE	2c16	c1(c([*])c([*])o2)c2ccc([*])c1
20	22	TRUE	TRUE	3REY	A2A	N253	-5.63615	TRUE	Triazole	[*]c1[nH]nc([*])n1
20	30	TRUE	TRUE	3REY	A2A	N253	0	TRUE	AP13_Py	[NH2]c1c([*])c([*])cc([*])n1
20	31	TRUE	TRUE	3REY	A2A	N253	-7.33633	TRUE	AmP12_Py	[*]c1nc([NH][*])ccc1[*]
20	39	TRUE	TRUE	3REY	A2A	N253	-6.76581	TRUE	AP13_Pyrim	[NH2]c1nc([*])cc([*])n1
20	46	TRUE	TRUE	3REY	A2A	N253	-7.43677	TRUE	AmP12_Py	[*]c1nc([NH][*])ccc1[*]
20	55	TRUE	TRUE	3REY	A2A	N253	-7.777	TRUE	2c14	[*]c1nc2c([*])cccc2c([*])c1
20	58	TRUE	TRUE	3REY	A2A	N253	-6.96201	TRUE	AmP12_Py	[*]c1nc([NH][*])ccc1[*]
21	4	TRUE	TRUE	3REY	A2A	N253	-7.19214	TRUE	2c14	[*]c1nc2c([*])cccc2c([*])c1
21	6	TRUE	TRUE	3REY	A2A	N253	-6.74742	TRUE	AP13_Pyrim	[NH2]c1nc([*])cc([*])n1
21	10	TRUE	TRUE	3REY	A2A	N253	-5.73311	TRUE	AmP12_Py	[*]c1nc([NH][*])ccc1[*]
21	15	TRUE	TRUE	3REY	A2A	N253	-7.74293	TRUE	AmP12_Py	[*]c1nc([NH][*])ccc1[*]
21	26	TRUE	TRUE	3REY	A2A	N253	-6.81256	TRUE	2c14	[*]c1nc2c([*])cccc2c([*])c1
21	30	TRUE	TRUE	3REY	A2A	N253	-5.60149	TRUE	2c16	c1(c([*])c([*])o2)c2ccc([*])c1
21	38	TRUE	TRUE	3REY	A2A	N253	-6.88622	TRUE	AmP12_Py	[*]c1nc([NH][*])ccc1[*]
21	42	TRUE	TRUE	3REY	A2A	N253	-7.36768	TRUE	AmP12_Py	[*]c1nc([NH][*])ccc1[*]
21	43	TRUE	TRUE	3REY	A2A	N253	-6.22107	TRUE	2c14	[*]c1nc2c([*])cccc2c([*])c1
21	45	TRUE	TRUE	3REY	A2A	N253	-7.2563	TRUE	AmP12_Py	[*]c1nc([NH][*])ccc1[*]
21	53	TRUE	TRUE	3REY	A2A	N253	-6.35363	TRUE	2c14	[*]c1nc2c([*])cccc2c([*])c1
21	63	TRUE	TRUE	3REY	A2A	N253	-6.14336	TRUE	2c14	[*]c1nc2c([*])cccc2c([*])c1
22	0	TRUE	TRUE	3REY	A2A	N253	-6.41723	TRUE	AP13_Pyrim	[NH2]c1nc([*])cc([*])n1
22	4	TRUE	TRUE	3REY	A2A	N253	-6.85874	TRUE	AP13_Pyrim	[NH2]c1nc([*])cc([*])n1
22	10	TRUE	TRUE	3REY	A2A	N253	-7.05662	TRUE	AmP12_Py	[*]c1nc([NH][*])ccc1[*]
22	34	TRUE	TRUE	3REY	A2A	N253	-7.46048	TRUE	AP13_Pyrim	[NH2]c1nc([*])cc([*])n1
22	36	TRUE	TRUE	3REY	A2A	N253	-7.46979	TRUE	AmP12_Py	[*]c1nc([NH][*])ccc1[*]
22	40	TRUE	TRUE	3REY	A2A	N253	-7.44474	TRUE	AP12_Diaz	[NH2]c1nc([*])c([*])nc1
22	41	TRUE	TRUE	3REY	A2A	N253	-7.57719	TRUE	2c9	[*]c1nc2[nH]cnc2c([*])[n,c]1
22	43	TRUE	TRUE	3REY	A2A	N253	-7.22694	TRUE	AP13_Pyrim	[NH2]c1nc([*])cc([*])n1
22	44	TRUE	TRUE	3REY	A2A	N253	-6.66511	TRUE	2c14	[*]c1nc2c([*])cccc2c([*])c1
22	48	TRUE	TRUE	3REY	A2A	N253	-7.44313	TRUE	AP13_Pyrim	[NH2]c1nc([*])cc([*])n1
22	49	TRUE	TRUE	3REY	A2A	N253	-7.40029	TRUE	AmP12_Pyrim	[*]c1nc([NH][*])nc([*])c1[*]
22	62	TRUE	TRUE	3REY	A2A	N253	-6.05277	TRUE	AmP13_Pyrim	[*]c1nc([NH][*])cc([*])n1
23	5	TRUE	TRUE	3REY	A2A	N253	-6.9177	TRUE	2c14	[*]c1nc2c([*])cccc2c([*])c1
23	16	TRUE	TRUE	3REY	A2A	N253	-8.21566	TRUE	AmP12_Py	[*]c1nc([NH][*])ccc1[*]
23	23	TRUE	TRUE	3REY	A2A	N253	-6.39799	TRUE	2c16	c1(c([*])c([*])o2)c2ccc([*])c1
23	27	TRUE	TRUE	3REY	A2A	N253	-7.08313	TRUE	2c14	[*]c1nc2c([*])cccc2c([*])c1
23	29	TRUE	TRUE	3REY	A2A	N253	-7.08415	TRUE	AmP12_Py	[*]c1nc([NH][*])ccc1[*]
23	32	TRUE	TRUE	3REY	A2A	N253	-6.80764	TRUE	AP13_Pyrim	[NH2]c1nc([*])cc([*])n1
23	37	TRUE	TRUE	3REY	A2A	N253	-6.60207	TRUE	AP13_Py	[NH2]c1c([*])c([*])cc([*])n1
23	38	TRUE	TRUE	3REY	A2A	N253	-5.8892	TRUE	AmP12_Diaz	[*]c1nc([NH][*])cnc1[*]
23	45	TRUE	TRUE	3REY	A2A	N253	-6.96061	TRUE	AP13_Pyrim	[NH2]c1nc([*])cc([*])n1
23	61	TRUE	TRUE	3REY	A2A	N253	-7.30431	TRUE	AP13_Pyrim	[NH2]c1nc([*])cc([*])n1
24	20	TRUE	TRUE	3REY	A2A	N253	-7.1102	TRUE	Triazole	[*]c1[nH]nc([*])n1
24	28	TRUE	TRUE	3REY	A2A	N253	-6.57651	TRUE	2c18	Nc1nc2c(c([*])n1)cccc2[*]
24	32	TRUE	TRUE	3REY	A2A	N253	-6.01031	TRUE	2c16	c1(c([*])c([*])o2)c2ccc([*])c1
24	46	TRUE	TRUE	3REY	A2A	N253	-5.7507	TRUE	2c16	c1(c([*])c([*])o2)c2ccc([*])c1
24	57	TRUE	TRUE	3REY	A2A	N253	-5.72642	TRUE	AmP12_Py	[*]c1nc([NH][*])ccc1[*]
24	61	TRUE	TRUE	3REY	A2A	N253	-7.79153	TRUE	AmP13_Pyrim	[*]c1nc([NH][*])cc([*])n1
24	62	TRUE	TRUE	3REY	A2A	N253	-7.42879	TRUE	2c9	[*]c1nc2[nH]cnc2c([*])[n,c]1
25	7	TRUE	TRUE	3REY	A2A	N253	-6.69662	TRUE	AmThiaz12	[*][NH]c1sc([*])c([*])n1
25	8	TRUE	TRUE	3REY	A2A	N253	-6.94459	TRUE	AmP12_Py	[*]c1nc([NH][*])ccc1[*]
25	14	TRUE	TRUE	3REY	A2A	N253	-7.07224	TRUE	AP13_Pyrim	[NH2]c1nc([*])cc([*])n1
25	40	TRUE	TRUE	3REY	A2A	N253	-6.74143	TRUE	2c14	[*]c1nc2c([*])cccc2c([*])c1
25	46	TRUE	TRUE	3REY	A2A	N253	-6.6255	TRUE	2c16	c1(c([*])c([*])o2)c2ccc([*])c1
25	49	TRUE	TRUE	3REY	A2A	N253	-6.68436	TRUE	AmP12_Py	[*]c1nc([NH][*])ccc1[*]
25	56	TRUE	TRUE	3REY	A2A	N253	-5.32809	TRUE	AmP12_Py	[*]c1nc([NH][*])ccc1[*]
25	58	TRUE	TRUE	3REY	A2A	N253	-6.27836	TRUE	AP13_Pyrim	[NH2]c1nc([*])cc([*])n1
26	3	TRUE	TRUE	3REY	A2A	N253	-6.43374	TRUE	AmP12_Py	[*]c1nc([NH][*])ccc1[*]
26	12	TRUE	TRUE	3REY	A2A	N253	-8.45178	TRUE	AP13_Py	[NH2]c1c([*])c([*])cc([*])n1
26	13	TRUE	TRUE	3REY	A2A	N253	-7.57719	TRUE	2c9	[*]c1nc2[nH]cnc2c([*])[n,c]1
26	16	TRUE	TRUE	3REY	A2A	N253	-6.50125	TRUE	AmP12_Py	[*]c1nc([NH][*])ccc1[*]
26	18	TRUE	TRUE	3REY	A2A	N253	-6.48562	TRUE	AP13_Pyrim	[NH2]c1nc([*])cc([*])n1
26	20	TRUE	TRUE	3REY	A2A	N253	-5.65737	TRUE	2c16	c1(c([*])c([*])o2)c2ccc([*])c1
26	22	TRUE	TRUE	3REY	A2A	N253	-7.85994	TRUE	AP13_Pyrim	[NH2]c1nc([*])cc([*])n1
26	25	TRUE	TRUE	3REY	A2A	N253	-6.78279	TRUE	AmP12_Pyrim	[*]c1nc([NH][*])nc([*])c1[*]
26	34	TRUE	TRUE	3REY	A2A	N253	-7.06108	TRUE	AP13_Pyrim	[NH2]c1nc([*])cc([*])n1
26	40	TRUE	TRUE	3REY	A2A	N253	-6.45914	TRUE	AP13_Triaz	[NH2]c1nc([*])nc([*])n1
26	41	TRUE	TRUE	3REY	A2A	N253	-6.83403	TRUE	AP13_Py	[NH2]c1c([*])c([*])cc([*])n1
26	48	TRUE	TRUE	3REY	A2A	N253	-6.59442	TRUE	AP13_Pyrim	[NH2]c1nc([*])cc([*])n1
26	57	TRUE	TRUE	3REY	A2A	N253	-5.72386	TRUE	AmP12_Py	[*]c1nc([NH][*])ccc1[*]
27	2	TRUE	TRUE	3REY	A2A	N253	-7.092	TRUE	AP13_Py	[NH2]c1c([*])c([*])cc([*])n1
27	5	TRUE	TRUE	3REY	A2A	N253	-6.0555	TRUE	AP13_Pyrim	[NH2]c1nc([*])cc([*])n1
27	16	TRUE	TRUE	3REY	A2A	N253	-6.18101	TRUE	AP13_Py	[NH2]c1c([*])c([*])cc([*])n1
27	21	TRUE	TRUE	3REY	A2A	N253	-6.0233	TRUE	AmP12_Diaz	[*]c1nc([NH][*])cnc1[*]
27	25	TRUE	TRUE	3REY	A2A	N253	-7.17257	TRUE	AP13_Pyrim	[NH2]c1nc([*])cc([*])n1
27	28	TRUE	TRUE	3REY	A2A	N253	-7.03365	TRUE	AP13_Pyrim	[NH2]c1nc([*])cc([*])n1
27	30	TRUE	TRUE	3REY	A2A	N253	0	TRUE	AmP12_Py	[*]c1nc([NH][*])ccc1[*]
27	32	TRUE	TRUE	3REY	A2A	N253	-6.56133	TRUE	2c14	[*]c1nc2c([*])cccc2c([*])c1
27	37	TRUE	TRUE	3REY	A2A	N253	-6.06185	TRUE	AmP12_Py	[*]c1nc([NH][*])ccc1[*]
27	47	TRUE	TRUE	3REY	A2A	N253	-7.64749	TRUE	AP13_Pyrim	[NH2]c1nc([*])cc([*])n1
27	53	TRUE	TRUE	3REY	A2A	N253	-7.15995	TRUE	2c7	[*]c1nc2ccsc2cn1
28	1	TRUE	TRUE	3REY	A2A	N253	-7.21531	TRUE	2c14	[*]c1nc2c([*])cccc2c([*])c1
28	3	TRUE	TRUE	3REY	A2A	N253	-7.60283	TRUE	2c3	[NH2]c1c2ncn([*])c2ncn1
28	14	TRUE	TRUE	3REY	A2A	N253	-6.21838	TRUE	2c14	[*]c1nc2c([*])cccc2c([*])c1
28	17	TRUE	TRUE	3REY	A2A	N253	-8.44945	TRUE	2c8	O=c1c2ccc([*])nc2[nH]cc1[*]
28	21	TRUE	TRUE	3REY	A2A	N253	-5.72471	TRUE	AmP12_Diaz	[*]c1nc([NH][*])cnc1[*]
28	26	TRUE	TRUE	3REY	A2A	N253	-5.60197	TRUE	AP12_Triaz	[NH2]c1nnc([*])c([*])n1
28	27	TRUE	TRUE	3REY	A2A	N253	-7.89521	TRUE	AP13_Pyrim	[NH2]c1nc([*])cc([*])n1
28	47	TRUE	TRUE	3REY	A2A	N253	-7.1102	TRUE	Triazole	[*]c1[nH]nc([*])n1
28	49	TRUE	TRUE	3REY	A2A	N253	-6.9415	TRUE	AmP12_Pyrim	[*]c1nc([NH][*])nc([*])c1[*]
28	51	TRUE	TRUE	3REY	A2A	N253	-7.88825	TRUE	AP13_Pyrim	[NH2]c1nc([*])cc([*])n1
29	2	TRUE	TRUE	3REY	A2A	N253	-6.96827	TRUE	AP13_Pyrim	[NH2]c1nc([*])cc([*])n1
29	3	TRUE	TRUE	3REY	A2A	N253	-6.72088	TRUE	AP13_Py	[NH2]c1c([*])c([*])cc([*])n1
29	16	TRUE	TRUE	3REY	A2A	N253	-7.38003	TRUE	AP13_Py	[NH2]c1c([*])c([*])cc([*])n1
29	19	TRUE	TRUE	3REY	A2A	N253	-7.20575	TRUE	AmP12_Py	[*]c1nc([NH][*])ccc1[*]
29	36	TRUE	TRUE	3REY	A2A	N253	-6.57555	TRUE	AP13_Pyrim	[NH2]c1nc([*])cc([*])n1
29	37	TRUE	TRUE	3REY	A2A	N253	-7.15582	TRUE	AP13_Pyrim	[NH2]c1nc([*])cc([*])n1
29	39	TRUE	TRUE	3REY	A2A	N253	-6.75238	TRUE	AmP12_Py	[*]c1nc([NH][*])ccc1[*]
29	40	TRUE	TRUE	3REY	A2A	N253	-8.01684	TRUE	AP12_Diaz	[NH2]c1nc([*])c([*])nc1
29	44	TRUE	TRUE	3REY	A2A	N253	-6.72529	TRUE	AmP12_Py	[*]c1nc([NH][*])ccc1[*]
29	53	TRUE	TRUE	3REY	A2A	N253	-5.77595	TRUE	AP13_Pyrim	[NH2]c1nc([*])cc([*])n1
29	55	TRUE	TRUE	3REY	A2A	N253	-5.62896	TRUE	2c14	[*]c1nc2c([*])cccc2c([*])c1
29	56	TRUE	TRUE	3REY	A2A	N253	-6.92108	TRUE	AmP12_Py	[*]c1nc([NH][*])ccc1[*]
30	0	TRUE	TRUE	3REY	A2A	N253	-6.96677	TRUE	Triazole	[*]c1[nH]nc([*])n1
30	5	TRUE	TRUE	3REY	A2A	N253	-7.34656	TRUE	AP13_Pyrim	[NH2]c1nc([*])cc([*])n1
30	25	TRUE	TRUE	3REY	A2A	N253	-6.60829	TRUE	AmP12_Py	[*]c1nc([NH][*])ccc1[*]
30	36	TRUE	TRUE	3REY	A2A	N253	-6.64195	TRUE	AmP12_Py	[*]c1nc([NH][*])ccc1[*]
30	37	TRUE	TRUE	3REY	A2A	N253	-6.59982	TRUE	AmP12_Py	[*]c1nc([NH][*])ccc1[*]
30	38	TRUE	TRUE	3REY	A2A	N253	-6.58358	TRUE	AmP13_Pyrim	[*]c1nc([NH][*])cc([*])n1
30	40	TRUE	TRUE	3REY	A2A	N253	-6.55571	TRUE	AP13_Py	[NH2]c1c([*])c([*])cc([*])n1
30	44	TRUE	TRUE	3REY	A2A	N253	-6.77189	TRUE	2c9	[*]c1nc2[nH]cnc2c([*])[n,c]1
30	46	TRUE	TRUE	3REY	A2A	N253	-6.28972	TRUE	AP13_Pyrim	[NH2]c1nc([*])cc([*])n1
30	47	TRUE	TRUE	3REY	A2A	N253	-7.62582	TRUE	AP13_Pyrim	[NH2]c1nc([*])cc([*])n1
30	56	TRUE	TRUE	3REY	A2A	N253	-6.81384	TRUE	AP12_Triaz	[NH2]c1nnc([*])c([*])n1
31	1	TRUE	TRUE	3REY	A2A	N253	-5.39673	TRUE	AP13_Pyrim	[NH2]c1nc([*])cc([*])n1
31	2	TRUE	TRUE	3REY	A2A	N253	-7.85568	TRUE	AmP13_Pyrim	[*]c1nc([NH][*])cc([*])n1
31	3	TRUE	TRUE	3REY	A2A	N253	-6.07294	TRUE	AmP12_Py	[*]c1nc([NH][*])ccc1[*]
31	8	TRUE	TRUE	3REY	A2A	N253	-7.91119	TRUE	AmP12_Py	[*]c1nc([NH][*])ccc1[*]
31	14	TRUE	TRUE	3REY	A2A	N253	-7.2831	TRUE	AP13_Pyrim	[NH2]c1nc([*])cc([*])n1
31	28	TRUE	TRUE	3REY	A2A	N253	-7.26527	TRUE	AP13_Py	[NH2]c1c([*])c([*])cc([*])n1
31	33	TRUE	TRUE	3REY	A2A	N253	-7.95953	TRUE	AP13_Py	[NH2]c1c([*])c([*])cc([*])n1
31	35	TRUE	TRUE	3REY	A2A	N253	-6.73861	TRUE	AP13_Pyrim	[NH2]c1nc([*])cc([*])n1
31	46	TRUE	TRUE	3REY	A2A	N253	-8.41229	TRUE	AP13_Pyrim	[NH2]c1nc([*])cc([*])n1
31	47	TRUE	TRUE	3REY	A2A	N253	-7.05534	TRUE	AP13_Py	[NH2]c1c([*])c([*])cc([*])n1
31	51	TRUE	TRUE	3REY	A2A	N253	-8.14387	TRUE	AP13_Pyrim	[NH2]c1nc([*])cc([*])n1
31	53	TRUE	TRUE	3REY	A2A	N253	-7.25332	TRUE	AmP12_Pyrim	[*]c1nc([NH][*])nc([*])c1[*]
31	55	TRUE	TRUE	3REY	A2A	N253	-6.1567	TRUE	AmP12_Diaz	[*]c1nc([NH][*])cnc1[*]
31	62	TRUE	TRUE	3REY	A2A	N253	-8.37572	TRUE	AP13_Pyrim	[NH2]c1nc([*])cc([*])n1
32	4	TRUE	TRUE	3REY	A2A	N253	0	TRUE	AP13_Py	[NH2]c1c([*])c([*])cc([*])n1
32	7	TRUE	TRUE	3REY	A2A	N253	-7.24678	TRUE	AP13_Py	[NH2]c1c([*])c([*])cc([*])n1
32	9	TRUE	TRUE	3REY	A2A	N253	-6.82861	TRUE	AP13_Pyrim	[NH2]c1nc([*])cc([*])n1
32	10	TRUE	TRUE	3REY	A2A	N253	-6.54078	TRUE	AP13_Py	[NH2]c1c([*])c([*])cc([*])n1
32	13	TRUE	TRUE	3REY	A2A	N253	-8.1443	TRUE	AmP12_Pyrim	[*]c1nc([NH][*])nc([*])c1[*]
32	28	TRUE	TRUE	3REY	A2A	N253	-7.07983	TRUE	AP12_Diaz	[NH2]c1nc([*])c([*])nc1
32	37	TRUE	TRUE	3REY	A2A	N253	-6.74002	TRUE	AmP12_Diaz	[*]c1nc([NH][*])cnc1[*]
32	40	TRUE	TRUE	3REY	A2A	N253	-7.27479	TRUE	AP13_Triaz	[NH2]c1nc([*])nc([*])n1
32	48	TRUE	TRUE	3REY	A2A	N253	-7.5465	TRUE	Triazole	[*]c1[nH]nc([*])n1
32	52	TRUE	TRUE	3REY	A2A	N253	-6.12672	TRUE	AP13_Py	[NH2]c1c([*])c([*])cc([*])n1
32	53	TRUE	TRUE	3REY	A2A	N253	-7.47947	TRUE	AmP12_Py	[*]c1nc([NH][*])ccc1[*]
32	54	TRUE	TRUE	3REY	A2A	N253	-7.56899	TRUE	2c14	[*]c1nc2c([*])cccc2c([*])c1
32	62	TRUE	TRUE	3REY	A2A	N253	-6.44066	TRUE	AP13_Pyrim	[NH2]c1nc([*])cc([*])n1
33	6	TRUE	TRUE	3REY	A2A	N253	-7.34517	TRUE	AP13_Py	[NH2]c1c([*])c([*])cc([*])n1
33	7	TRUE	TRUE	3REY	A2A	N253	-8.17589	TRUE	AmP12_Py	[*]c1nc([NH][*])ccc1[*]
33	10	TRUE	TRUE	3REY	A2A	N253	-5.48878	TRUE	AP13_Pyrim	[NH2]c1nc([*])cc([*])n1
33	11	TRUE	TRUE	3REY	A2A	N253	-5.74107	TRUE	AmP12_Py	[*]c1nc([NH][*])ccc1[*]
33	12	TRUE	TRUE	3REY	A2A	N253	-7.00894	TRUE	AP13_Pyrim	[NH2]c1nc([*])cc([*])n1
33	16	TRUE	TRUE	3REY	A2A	N253	-7.26544	TRUE	AP13_Pyrim	[NH2]c1nc([*])cc([*])n1
33	17	TRUE	TRUE	3REY	A2A	N253	-6.55475	TRUE	AP13_Py	[NH2]c1c([*])c([*])cc([*])n1
33	19	TRUE	TRUE	3REY	A2A	N253	-6.6266	TRUE	AmP12_Py	[*]c1nc([NH][*])ccc1[*]
33	23	TRUE	TRUE	3REY	A2A	N253	-7.16655	TRUE	AmP12_Py	[*]c1nc([NH][*])ccc1[*]
33	31	TRUE	TRUE	3REY	A2A	N253	-6.91637	TRUE	AP13_Py	[NH2]c1c([*])c([*])cc([*])n1
33	34	TRUE	TRUE	3REY	A2A	N253	-7.90077	TRUE	AmP13_Pyrim	[*]c1nc([NH][*])cc([*])n1
33	42	TRUE	TRUE	3REY	A2A	N253	-4.73278	TRUE	AP13_Pyrim	[NH2]c1nc([*])cc([*])n1
33	44	TRUE	TRUE	3REY	A2A	N253	-7.60141	TRUE	AP13_Pyrim	[NH2]c1nc([*])cc([*])n1
33	53	TRUE	TRUE	3REY	A2A	N253	-7.8225	TRUE	AP13_Pyrim	[NH2]c1nc([*])cc([*])n1
33	63	TRUE	TRUE	3REY	A2A	N253	-6.82748	TRUE	AP13_Py	[NH2]c1c([*])c([*])cc([*])n1
34	8	TRUE	TRUE	3REY	A2A	N253	-7.71722	TRUE	AP13_Py	[NH2]c1c([*])c([*])cc([*])n1
34	11	TRUE	TRUE	3REY	A2A	N253	-8.36026	TRUE	AP13_Pyrim	[NH2]c1nc([*])cc([*])n1
34	12	TRUE	TRUE	3REY	A2A	N253	-7.14724	TRUE	Triazole	[*]c1[nH]nc([*])n1
34	16	TRUE	TRUE	3REY	A2A	N253	-8.52526	TRUE	AP13_Pyrim	[NH2]c1nc([*])cc([*])n1
34	22	TRUE	TRUE	3REY	A2A	N253	-5.85773	TRUE	AP13_Py	[NH2]c1c([*])c([*])cc([*])n1
34	29	TRUE	TRUE	3REY	A2A	N253	-5.84652	TRUE	AP13_Py	[NH2]c1c([*])c([*])cc([*])n1
34	32	TRUE	TRUE	3REY	A2A	N253	-6.76836	TRUE	AP13_Pyrim	[NH2]c1nc([*])cc([*])n1
34	38	TRUE	TRUE	3REY	A2A	N253	-6.75586	TRUE	AmP12_Pyrim	[*]c1nc([NH][*])nc([*])c1[*]
34	41	TRUE	TRUE	3REY	A2A	N253	-6.68164	TRUE	2c14	[*]c1nc2c([*])cccc2c([*])c1
34	43	TRUE	TRUE	3REY	A2A	N253	-6.14651	TRUE	AP13_Py	[NH2]c1c([*])c([*])cc([*])n1
34	52	TRUE	TRUE	3REY	A2A	N253	-7.72813	TRUE	AmP12_Py	[*]c1nc([NH][*])ccc1[*]
34	53	TRUE	TRUE	3REY	A2A	N253	-7.0083	TRUE	AmP13_Pyrim	[*]c1nc([NH][*])cc([*])n1
34	54	TRUE	TRUE	3REY	A2A	N253	-4.34659	TRUE	AmP12_Diaz	[*]c1nc([NH][*])cnc1[*]
34	55	TRUE	TRUE	3REY	A2A	N253	-6.72339	TRUE	AP12_Diaz	[NH2]c1nc([*])c([*])nc1
34	62	TRUE	TRUE	3REY	A2A	N253	-7.54266	TRUE	AP13_Pyrim	[NH2]c1nc([*])cc([*])n1
34	63	TRUE	TRUE	3REY	A2A	N253	-5.77854	TRUE	AmP12_Py	[*]c1nc([NH][*])ccc1[*]
35	8	TRUE	TRUE	3REY	A2A	N253	-6.01406	TRUE	AP13_Pyrim	[NH2]c1nc([*])cc([*])n1
35	18	TRUE	TRUE	3REY	A2A	N253	-6.57103	TRUE	AmP12_Py	[*]c1nc([NH][*])ccc1[*]
35	22	TRUE	TRUE	3REY	A2A	N253	-6.77716	TRUE	AP13_Pyrim	[NH2]c1nc([*])cc([*])n1
35	25	TRUE	TRUE	3REY	A2A	N253	-7.17567	TRUE	AmP13_Pyrim	[*]c1nc([NH][*])cc([*])n1
35	26	TRUE	TRUE	3REY	A2A	N253	-6.34375	TRUE	AP13_Py	[NH2]c1c([*])c([*])cc([*])n1
35	36	TRUE	TRUE	3REY	A2A	N253	-6.75585	TRUE	2c14	[*]c1nc2c([*])cccc2c([*])c1
35	37	TRUE	TRUE	3REY	A2A	N253	-6.75198	TRUE	AP13_Pyrim	[NH2]c1nc([*])cc([*])n1
35	44	TRUE	TRUE	3REY	A2A	N253	-7.63059	TRUE	AP13_Py	[NH2]c1c([*])c([*])cc([*])n1
35	52	TRUE	TRUE	3REY	A2A	N253	-8.40905	TRUE	AP13_Py	[NH2]c1c([*])c([*])cc([*])n1
35	53	TRUE	TRUE	3REY	A2A	N253	-6.48256	TRUE	AP13_Pyrim	[NH2]c1nc([*])cc([*])n1
35	55	TRUE	TRUE	3REY	A2A	N253	-7.77676	TRUE	AmP12_Pyrim	[*]c1nc([NH][*])nc([*])c1[*]
35	60	TRUE	TRUE	3REY	A2A	N253	-7.96149	TRUE	AP13_Py	[NH2]c1c([*])c([*])cc([*])n1
36	3	TRUE	TRUE	3REY	A2A	N253	-5.95503	TRUE	AP13_Pyrim	[NH2]c1nc([*])cc([*])n1
36	12	TRUE	TRUE	3REY	A2A	N253	-6.73666	TRUE	AP13_Py	[NH2]c1c([*])c([*])cc([*])n1
36	13	TRUE	TRUE	3REY	A2A	N253	-7.5359	TRUE	AP13_Triaz	[NH2]c1nc([*])nc([*])n1
36	23	TRUE	TRUE	3REY	A2A	N253	-8.05184	TRUE	AmP12_Py	[*]c1nc([NH][*])ccc1[*]
36	24	TRUE	TRUE	3REY	A2A	N253	-6.36868	TRUE	AP13_Py	[NH2]c1c([*])c([*])cc([*])n1
36	25	TRUE	TRUE	3REY	A2A	N253	-6.81909	TRUE	AP13_Pyrim	[NH2]c1nc([*])cc([*])n1
36	26	TRUE	TRUE	3REY	A2A	N253	-6.0664	TRUE	AP13_Py	[NH2]c1c([*])c([*])cc([*])n1
36	31	TRUE	TRUE	3REY	A2A	N253	-8.11082	TRUE	AP13_Py	[NH2]c1c([*])c([*])cc([*])n1
36	35	TRUE	TRUE	3REY	A2A	N253	-7.41421	TRUE	AP13_Py	[NH2]c1c([*])c([*])cc([*])n1
36	36	TRUE	TRUE	3REY	A2A	N253	-6.90277	TRUE	AP13_Pyrim	[NH2]c1nc([*])cc([*])n1
36	38	TRUE	TRUE	3REY	A2A	N253	-6.21391	TRUE	AP13_Pyrim	[NH2]c1nc([*])cc([*])n1
36	39	TRUE	TRUE	3REY	A2A	N253	-6.21778	TRUE	AmP12_Py	[*]c1nc([NH][*])ccc1[*]
36	41	TRUE	TRUE	3REY	A2A	N253	-6.25189	TRUE	AP13_Pyrim	[NH2]c1nc([*])cc([*])n1
36	44	TRUE	TRUE	3REY	A2A	N253	-5.91689	TRUE	AmP12_Py	[*]c1nc([NH][*])ccc1[*]
36	46	TRUE	TRUE	3REY	A2A	N253	-5.81835	TRUE	AP13_Pyrim	[NH2]c1nc([*])cc([*])n1
36	51	TRUE	TRUE	3REY	A2A	N253	-7.75425	TRUE	AP13_Pyrim	[NH2]c1nc([*])cc([*])n1
36	52	TRUE	TRUE	3REY	A2A	N253	-6.44073	TRUE	AP12_Diaz	[NH2]c1nc([*])c([*])nc1
37	0	TRUE	TRUE	3REY	A2A	N253	-5.10614	TRUE	AmP12_Pyrim	[*]c1nc([NH][*])nc([*])c1[*]
37	2	TRUE	TRUE	3REY	A2A	N253	-7.84256	TRUE	AP13_Py	[NH2]c1c([*])c([*])cc([*])n1
37	3	TRUE	TRUE	3REY	A2A	N253	-7.41312	TRUE	AmP12_Diaz	[*]c1nc([NH][*])cnc1[*]
37	5	TRUE	TRUE	3REY	A2A	N253	-6.79747	TRUE	AP13_Triaz	[NH2]c1nc([*])nc([*])n1
37	13	TRUE	TRUE	3REY	A2A	N253	-7.68451	TRUE	AP13_Pyrim	[NH2]c1nc([*])cc([*])n1
37	15	TRUE	TRUE	3REY	A2A	N253	-6.52092	TRUE	AP13_Py	[NH2]c1c([*])c([*])cc([*])n1
37	19	TRUE	TRUE	3REY	A2A	N253	-8.38958	TRUE	AmP12_Py	[*]c1nc([NH][*])ccc1[*]
37	26	TRUE	TRUE	3REY	A2A	N253	-6.45826	TRUE	AP13_Py	[NH2]c1c([*])c([*])cc([*])n1
37	29	TRUE	TRUE	3REY	A2A	N253	-8.14022	TRUE	AP13_Pyrim	[NH2]c1nc([*])cc([*])n1
37	30	TRUE	TRUE	3REY	A2A	N253	-6.10782	TRUE	AmP13_Pyrim	[*]c1nc([NH][*])cc([*])n1
37	33	TRUE	TRUE	3REY	A2A	N253	-6.90699	TRUE	AP12_Diaz	[NH2]c1nc([*])c([*])nc1
37	35	TRUE	TRUE	3REY	A2A	N253	-7.26886	TRUE	AP13_Py	[NH2]c1c([*])c([*])cc([*])n1
37	38	TRUE	TRUE	3REY	A2A	N253	-6.67	TRUE	AP13_Py	[NH2]c1c([*])c([*])cc([*])n1
37	41	TRUE	TRUE	3REY	A2A	N253	-6.05464	TRUE	AP13_Py	[NH2]c1c([*])c([*])cc([*])n1
37	44	TRUE	TRUE	3REY	A2A	N253	-5.18072	TRUE	AP13_Pyrim	[NH2]c1nc([*])cc([*])n1
37	47	TRUE	TRUE	3REY	A2A	N253	-7.14772	TRUE	AP13_Pyrim	[NH2]c1nc([*])cc([*])n1
37	48	TRUE	TRUE	3REY	A2A	N253	-5.02518	TRUE	AP13_Py	[NH2]c1c([*])c([*])cc([*])n1
37	49	TRUE	TRUE	3REY	A2A	N253	-6.07247	TRUE	AmP12_Pyrim	[*]c1nc([NH][*])nc([*])c1[*]
37	55	TRUE	TRUE	3REY	A2A	N253	-6.98131	TRUE	AmP13_Pyrim	[*]c1nc([NH][*])cc([*])n1
37	58	TRUE	TRUE	3REY	A2A	N253	-7.3181	TRUE	AP13_Py	[NH2]c1c([*])c([*])cc([*])n1
37	60	TRUE	TRUE	3REY	A2A	N253	-6.95853	TRUE	AP13_Pyrim	[NH2]c1nc([*])cc([*])n1
37	63	TRUE	TRUE	3REY	A2A	N253	-5.64301	TRUE	AmP12_Diaz	[*]c1nc([NH][*])cnc1[*]
38	0	TRUE	TRUE	3REY	A2A	N253	-7.31077	TRUE	AmP13_Pyrim	[*]c1nc([NH][*])cc([*])n1
38	2	TRUE	TRUE	3REY	A2A	N253	-7.8691	TRUE	Triazole	[*]c1[nH]nc([*])n1
38	4	TRUE	TRUE	3REY	A2A	N253	-5.026	TRUE	AP13_Pyrim	[NH2]c1nc([*])cc([*])n1
38	6	TRUE	TRUE	3REY	A2A	N253	-5.67256	TRUE	AmP12_Py	[*]c1nc([NH][*])ccc1[*]
38	9	TRUE	TRUE	3REY	A2A	N253	-6.63467	TRUE	AP13_Pyrim	[NH2]c1nc([*])cc([*])n1
38	13	TRUE	TRUE	3REY	A2A	N253	-5.92549	TRUE	AmP13_Pyrim	[*]c1nc([NH][*])cc([*])n1
38	19	TRUE	TRUE	3REY	A2A	N253	-7.25948	TRUE	Triazole2	[*]n1nc([*])c(N)n1
38	20	TRUE	TRUE	3REY	A2A	N253	-5.65755	TRUE	AP13_Py	[NH2]c1c([*])c([*])cc([*])n1
38	22	TRUE	TRUE	3REY	A2A	N253	-7.48556	TRUE	AmP12_Pyrim	[*]c1nc([NH][*])nc([*])c1[*]
38	26	TRUE	TRUE	3REY	A2A	N253	-6.26682	TRUE	AP13_Pyrim	[NH2]c1nc([*])cc([*])n1
38	31	TRUE	TRUE	3REY	A2A	N253	-5.83489	TRUE	AP13_Py	[NH2]c1c([*])c([*])cc([*])n1
38	37	TRUE	TRUE	3REY	A2A	N253	-6.58495	TRUE	AP13_Py	[NH2]c1c([*])c([*])cc([*])n1
38	43	TRUE	TRUE	3REY	A2A	N253	-5.90893	TRUE	AmP12_Py	[*]c1nc([NH][*])ccc1[*]
38	44	TRUE	TRUE	3REY	A2A	N253	-6.94901	TRUE	AmP12_Py	[*]c1nc([NH][*])ccc1[*]
38	47	TRUE	TRUE	3REY	A2A	N253	-6.61503	TRUE	AmP12_Py	[*]c1nc([NH][*])ccc1[*]
38	49	TRUE	TRUE	3REY	A2A	N253	-6.13599	TRUE	AmP13_Pyrim	[*]c1nc([NH][*])cc([*])n1
38	53	TRUE	TRUE	3REY	A2A	N253	-5.25821	TRUE	AmP12_Py	[*]c1nc([NH][*])ccc1[*]
38	56	TRUE	TRUE	3REY	A2A	N253	-4.86443	TRUE	AP13_Py	[NH2]c1c([*])c([*])cc([*])n1
38	57	TRUE	TRUE	3REY	A2A	N253	-7.04051	TRUE	AP13_Py	[NH2]c1c([*])c([*])cc([*])n1
38	58	TRUE	TRUE	3REY	A2A	N253	-6.85132	TRUE	AP13_Pyrim	[NH2]c1nc([*])cc([*])n1
38	62	TRUE	TRUE	3REY	A2A	N253	-5.91887	TRUE	AmP13_Pyrim	[*]c1nc([NH][*])cc([*])n1
39	1	TRUE	TRUE	3REY	A2A	N253	-5.79021	TRUE	AP13_Pyrim	[NH2]c1nc([*])cc([*])n1
39	3	TRUE	TRUE	3REY	A2A	N253	-6.67603	TRUE	AP13_Pyrim	[NH2]c1nc([*])cc([*])n1
39	4	TRUE	TRUE	3REY	A2A	N253	-8.44504	TRUE	AmP12_Py	[*]c1nc([NH][*])ccc1[*]
39	5	TRUE	TRUE	3REY	A2A	N253	-8.4775	TRUE	AP13_Pyrim	[NH2]c1nc([*])cc([*])n1
39	7	TRUE	TRUE	3REY	A2A	N253	-7.09052	TRUE	AmP13_Pyrim	[*]c1nc([NH][*])cc([*])n1
39	9	TRUE	TRUE	3REY	A2A	N253	-8.13385	TRUE	AP13_Py	[NH2]c1c([*])c([*])cc([*])n1
39	10	TRUE	TRUE	3REY	A2A	N253	-7.72891	TRUE	AmP13_Pyrim	[*]c1nc([NH][*])cc([*])n1
39	11	TRUE	TRUE	3REY	A2A	N253	-7.98314	TRUE	AP13_Py	[NH2]c1c([*])c([*])cc([*])n1
39	15	TRUE	TRUE	3REY	A2A	N253	-6.00915	TRUE	AmP12_Pyrim	[*]c1nc([NH][*])nc([*])c1[*]
39	25	TRUE	TRUE	3REY	A2A	N253	-5.74326	TRUE	AP13_Py	[NH2]c1c([*])c([*])cc([*])n1
39	26	TRUE	TRUE	3REY	A2A	N253	-6.97157	TRUE	AP13_Py	[NH2]c1c([*])c([*])cc([*])n1
39	28	TRUE	TRUE	3REY	A2A	N253	-5.03871	TRUE	AP12_Diaz	[NH2]c1nc([*])c([*])nc1
39	29	TRUE	TRUE	3REY	A2A	N253	-7.83777	TRUE	AmP12_Py	[*]c1nc([NH][*])ccc1[*]
39	31	TRUE	TRUE	3REY	A2A	N253	-7.71151	TRUE	AmP13_Pyrim	[*]c1nc([NH][*])cc([*])n1
39	33	TRUE	TRUE	3REY	A2A	N253	-6.41354	TRUE	AP13_Pyrim	[NH2]c1nc([*])cc([*])n1
39	36	TRUE	TRUE	3REY	A2A	N253	-6.30137	TRUE	AP13_Pyrim	[NH2]c1nc([*])cc([*])n1
39	39	TRUE	TRUE	3REY	A2A	N253	-7.29827	TRUE	AP12_Diaz	[NH2]c1nc([*])c([*])nc1
39	40	TRUE	TRUE	3REY	A2A	N253	-5.76689	TRUE	AmP12_Diaz	[*]c1nc([NH][*])cnc1[*]
39	41	TRUE	TRUE	3REY	A2A	N253	-6.28296	TRUE	AmP12_Py	[*]c1nc([NH][*])ccc1[*]
39	42	TRUE	TRUE	3REY	A2A	N253	0	TRUE	AP13_Pyrim	[NH2]c1nc([*])cc([*])n1
39	44	TRUE	TRUE	3REY	A2A	N253	-8.02871	TRUE	AP13_Py	[NH2]c1c([*])c([*])cc([*])n1
39	51	TRUE	TRUE	3REY	A2A	N253	-7.96904	TRUE	AP13_Py	[NH2]c1c([*])c([*])cc([*])n1
39	53	TRUE	TRUE	3REY	A2A	N253	-6.47873	TRUE	AP13_Py	[NH2]c1c([*])c([*])cc([*])n1
39	54	TRUE	TRUE	3REY	A2A	N253	-6.16276	TRUE	AP13_Py	[NH2]c1c([*])c([*])cc([*])n1
39	57	TRUE	TRUE	3REY	A2A	N253	-6.73256	TRUE	AP13_Pyrim	[NH2]c1nc([*])cc([*])n1
40	0	TRUE	TRUE	3REY	A2A	N253	-6.58336	TRUE	AP13_Py	[NH2]c1c([*])c([*])cc([*])n1
40	2	TRUE	TRUE	3REY	A2A	N253	-7.95305	TRUE	AP13_Pyrim	[NH2]c1nc([*])cc([*])n1
40	3	TRUE	TRUE	3REY	A2A	N253	-7.3163	TRUE	AP13_Py	[NH2]c1c([*])c([*])cc([*])n1
40	4	TRUE	TRUE	3REY	A2A	N253	-5.8725	TRUE	AP13_Py	[NH2]c1c([*])c([*])cc([*])n1
40	8	TRUE	TRUE	3REY	A2A	N253	-7.05978	TRUE	AP13_Pyrim	[NH2]c1nc([*])cc([*])n1
40	11	TRUE	TRUE	3REY	A2A	N253	-6.22698	TRUE	AP13_Py	[NH2]c1c([*])c([*])cc([*])n1
40	13	TRUE	TRUE	3REY	A2A	N253	-6.0451	TRUE	AP13_Pyrim	[NH2]c1nc([*])cc([*])n1
40	15	TRUE	TRUE	3REY	A2A	N253	-8.57033	TRUE	AP13_Py	[NH2]c1c([*])c([*])cc([*])n1
40	16	TRUE	TRUE	3REY	A2A	N253	-6.06685	TRUE	AP13_Pyrim	[NH2]c1nc([*])cc([*])n1
40	18	TRUE	TRUE	3REY	A2A	N253	-7.11538	TRUE	AP13_Py	[NH2]c1c([*])c([*])cc([*])n1
40	20	TRUE	TRUE	3REY	A2A	N253	-5.5713	TRUE	AmP12_Diaz	[*]c1nc([NH][*])cnc1[*]
40	24	TRUE	TRUE	3REY	A2A	N253	-7.01269	TRUE	AP13_Py	[NH2]c1c([*])c([*])cc([*])n1
40	25	TRUE	TRUE	3REY	A2A	N253	-6.43101	TRUE	AP13_Py	[NH2]c1c([*])c([*])cc([*])n1
40	27	TRUE	TRUE	3REY	A2A	N253	-6.02983	TRUE	AP13_Py	[NH2]c1c([*])c([*])cc([*])n1
40	31	TRUE	TRUE	3REY	A2A	N253	-7.04542	TRUE	AmP12_Py	[*]c1nc([NH][*])ccc1[*]
40	33	TRUE	TRUE	3REY	A2A	N253	-7.84744	TRUE	AP13_Pyrim	[NH2]c1nc([*])cc([*])n1
40	35	TRUE	TRUE	3REY	A2A	N253	-5.55946	TRUE	AP13_Pyrim	[NH2]c1nc([*])cc([*])n1
40	39	TRUE	TRUE	3REY	A2A	N253	-6.52432	TRUE	AmP12_Py	[*]c1nc([NH][*])ccc1[*]
40	40	TRUE	TRUE	3REY	A2A	N253	-7.18451	TRUE	AP13_Pyrim	[NH2]c1nc([*])cc([*])n1
40	50	TRUE	TRUE	3REY	A2A	N253	-8.08261	TRUE	AP13_Py	[NH2]c1c([*])c([*])cc([*])n1
40	51	TRUE	TRUE	3REY	A2A	N253	-7.88353	TRUE	AP13_Py	[NH2]c1c([*])c([*])cc([*])n1
40	52	TRUE	TRUE	3REY	A2A	N253	-6.78205	TRUE	AP13_Pyrim	[NH2]c1nc([*])cc([*])n1
40	54	TRUE	TRUE	3REY	A2A	N253	-7.47179	TRUE	AmP13_Pyrim	[*]c1nc([NH][*])cc([*])n1
40	55	TRUE	TRUE	3REY	A2A	N253	-7.41479	TRUE	AP13_Py	[NH2]c1c([*])c([*])cc([*])n1
40	57	TRUE	TRUE	3REY	A2A	N253	-6.54869	TRUE	AP13_Py	[NH2]c1c([*])c([*])cc([*])n1
40	58	TRUE	TRUE	3REY	A2A	N253	-6.69678	TRUE	AP13_Py	[NH2]c1c([*])c([*])cc([*])n1
41	2	TRUE	TRUE	3REY	A2A	N253	-5.24269	TRUE	AP13_Py	[NH2]c1c([*])c([*])cc([*])n1
41	5	TRUE	TRUE	3REY	A2A	N253	-6.43698	TRUE	AP13_Py	[NH2]c1c([*])c([*])cc([*])n1
41	7	TRUE	TRUE	3REY	A2A	N253	-7.80051	TRUE	AmP12_Pyrim	[*]c1nc([NH][*])nc([*])c1[*]
41	11	TRUE	TRUE	3REY	A2A	N253	-7.11684	TRUE	AP13_Py	[NH2]c1c([*])c([*])cc([*])n1
41	13	TRUE	TRUE	3REY	A2A	N253	-8.08901	TRUE	AP13_Py	[NH2]c1c([*])c([*])cc([*])n1
41	16	TRUE	TRUE	3REY	A2A	N253	-8.00524	TRUE	AP13_Py	[NH2]c1c([*])c([*])cc([*])n1
41	17	TRUE	TRUE	3REY	A2A	N253	-5.91963	TRUE	AP13_Py	[NH2]c1c([*])c([*])cc([*])n1
41	23	TRUE	TRUE	3REY	A2A	N253	-7.79574	TRUE	AP13_Pyrim	[NH2]c1nc([*])cc([*])n1
41	28	TRUE	TRUE	3REY	A2A	N253	-6.87607	TRUE	AP13_Py	[NH2]c1c([*])c([*])cc([*])n1
41	32	TRUE	TRUE	3REY	A2A	N253	-7.53438	TRUE	AP13_Py	[NH2]c1c([*])c([*])cc([*])n1
41	35	TRUE	TRUE	3REY	A2A	N253	-6.73839	TRUE	AmP12_Py	[*]c1nc([NH][*])ccc1[*]
41	38	TRUE	TRUE	3REY	A2A	N253	-7.96803	TRUE	AP13_Pyrim	[NH2]c1nc([*])cc([*])n1
41	39	TRUE	TRUE	3REY	A2A	N253	-6.86795	TRUE	AP13_Py	[NH2]c1c([*])c([*])cc([*])n1
41	50	TRUE	TRUE	3REY	A2A	N253	-7.18959	TRUE	AP13_Pyrim	[NH2]c1nc([*])cc([*])n1
41	52	TRUE	TRUE	3REY	A2A	N253	-6.50959	TRUE	AmP13_Pyrim	[*]c1nc([NH][*])cc([*])n1
41	55	TRUE	TRUE	3REY	A2A	N253	-8.08543	TRUE	AmP13_Pyrim	[*]c1nc([NH][*])cc([*])n1
41	60	TRUE	TRUE	3REY	A2A	N253	-6.20022	TRUE	AP13_Pyrim	[NH2]c1nc([*])cc([*])n1
41	62	TRUE	TRUE	3REY	A2A	N253	-6.35139	TRUE	AP13_Pyrim	[NH2]c1nc([*])cc([*])n1
41	63	TRUE	TRUE	3REY	A2A	N253	-6.8602	TRUE	AP13_Pyrim	[NH2]c1nc([*])cc([*])n1
42	0	TRUE	TRUE	3REY	A2A	N253	-6.62287	TRUE	AmP12_Diaz	[*]c1nc([NH][*])cnc1[*]
42	3	TRUE	TRUE	3REY	A2A	N253	-3.80306	TRUE	AP13_Py	[NH2]c1c([*])c([*])cc([*])n1
42	6	TRUE	TRUE	3REY	A2A	N253	-6.66819	TRUE	2c8	O=c1c2ccc([*])nc2[nH]cc1[*]
42	7	TRUE	TRUE	3REY	A2A	N253	-6.07812	TRUE	AmP13_Pyrim	[*]c1nc([NH][*])cc([*])n1
42	12	TRUE	TRUE	3REY	A2A	N253	-7.08189	TRUE	AP12_Diaz	[NH2]c1nc([*])c([*])nc1
42	14	TRUE	TRUE	3REY	A2A	N253	-7.18248	TRUE	AP13_Pyrim	[NH2]c1nc([*])cc([*])n1
42	19	TRUE	TRUE	3REY	A2A	N253	-6.19422	TRUE	AP13_Pyrim	[NH2]c1nc([*])cc([*])n1
42	20	TRUE	TRUE	3REY	A2A	N253	-7.48817	TRUE	AP13_Pyrim	[NH2]c1nc([*])cc([*])n1
42	26	TRUE	TRUE	3REY	A2A	N253	-5.63022	TRUE	AP13_Py	[NH2]c1c([*])c([*])cc([*])n1
42	28	TRUE	TRUE	3REY	A2A	N253	-5.86332	TRUE	AP13_Py	[NH2]c1c([*])c([*])cc([*])n1
42	42	TRUE	TRUE	3REY	A2A	N253	-7.44951	TRUE	AP13_Py	[NH2]c1c([*])c([*])cc([*])n1
42	44	TRUE	TRUE	3REY	A2A	N253	-6.36799	TRUE	AP13_Py	[NH2]c1c([*])c([*])cc([*])n1
42	48	TRUE	TRUE	3REY	A2A	N253	-7.08804	TRUE	AP13_Pyrim	[NH2]c1nc([*])cc([*])n1
42	51	TRUE	TRUE	3REY	A2A	N253	-5.65845	TRUE	AP13_Pyrim	[NH2]c1nc([*])cc([*])n1
42	52	TRUE	TRUE	3REY	A2A	N253	-6.06004	TRUE	AP13_Py	[NH2]c1c([*])c([*])cc([*])n1
42	53	TRUE	TRUE	3REY	A2A	N253	-8.44799	TRUE	AP13_Py	[NH2]c1c([*])c([*])cc([*])n1
42	54	TRUE	TRUE	3REY	A2A	N253	-7.48969	TRUE	AP13_Py	[NH2]c1c([*])c([*])cc([*])n1
43	0	TRUE	TRUE	3REY	A2A	N253	-6.5017	TRUE	AmP12_Py	[*]c1nc([NH][*])ccc1[*]
43	1	TRUE	TRUE	3REY	A2A	N253	-6.26538	TRUE	AP13_Pyrim	[NH2]c1nc([*])cc([*])n1
43	3	TRUE	TRUE	3REY	A2A	N253	-6.03213	TRUE	AmP13_Pyrim	[*]c1nc([NH][*])cc([*])n1
43	4	TRUE	TRUE	3REY	A2A	N253	-7.78542	TRUE	AP13_Pyrim	[NH2]c1nc([*])cc([*])n1
43	9	TRUE	TRUE	3REY	A2A	N253	-6.30837	TRUE	AP13_Py	[NH2]c1c([*])c([*])cc([*])n1
43	17	TRUE	TRUE	3REY	A2A	N253	-7.35802	TRUE	AmP12_Py	[*]c1nc([NH][*])ccc1[*]
43	19	TRUE	TRUE	3REY	A2A	N253	-6.95293	TRUE	AP13_Pyrim	[NH2]c1nc([*])cc([*])n1
43	24	TRUE	TRUE	3REY	A2A	N253	-6.20574	TRUE	AmP13_Pyrim	[*]c1nc([NH][*])cc([*])n1
43	31	TRUE	TRUE	3REY	A2A	N253	-8.22519	TRUE	AP12_Diaz	[NH2]c1nc([*])c([*])nc1
43	32	TRUE	TRUE	3REY	A2A	N253	-6.53829	TRUE	AmP12_Pyrim	[*]c1nc([NH][*])nc([*])c1[*]
43	39	TRUE	TRUE	3REY	A2A	N253	-5.75115	TRUE	AP13_Py	[NH2]c1c([*])c([*])cc([*])n1
43	41	TRUE	TRUE	3REY	A2A	N253	-7.11945	TRUE	AP13_Py	[NH2]c1c([*])c([*])cc([*])n1
43	42	TRUE	TRUE	3REY	A2A	N253	-9.80274	TRUE	AP13_Py	[NH2]c1c([*])c([*])cc([*])n1
43	44	TRUE	TRUE	3REY	A2A	N253	-6.51242	TRUE	AmP12_Py	[*]c1nc([NH][*])ccc1[*]
43	45	TRUE	TRUE	3REY	A2A	N253	-7.73918	TRUE	AP13_Pyrim	[NH2]c1nc([*])cc([*])n1
43	46	TRUE	TRUE	3REY	A2A	N253	-6.30209	TRUE	AP13_Py	[NH2]c1c([*])c([*])cc([*])n1
43	49	TRUE	TRUE	3REY	A2A	N253	-5.6496	TRUE	AP13_Py	[NH2]c1c([*])c([*])cc([*])n1
43	53	TRUE	TRUE	3REY	A2A	N253	-6.51891	TRUE	AP13_Pyrim	[NH2]c1nc([*])cc([*])n1
43	58	TRUE	TRUE	3REY	A2A	N253	-8.35205	TRUE	AP13_Py	[NH2]c1c([*])c([*])cc([*])n1
43	62	TRUE	TRUE	3REY	A2A	N253	-7.09351	TRUE	AmP12_Py	[*]c1nc([NH][*])ccc1[*]
43	63	TRUE	TRUE	3REY	A2A	N253	-7.41113	TRUE	AP13_Pyrim	[NH2]c1nc([*])cc([*])n1
44	6	TRUE	TRUE	3REY	A2A	N253	0	TRUE	AmP13_Pyrim	[*]c1nc([NH][*])cc([*])n1
44	10	TRUE	TRUE	3REY	A2A	N253	-7.27329	TRUE	AP13_Pyrim	[NH2]c1nc([*])cc([*])n1
44	11	TRUE	TRUE	3REY	A2A	N253	-6.54328	TRUE	2c8	O=c1c2ccc([*])nc2[nH]cc1[*]
44	17	TRUE	TRUE	3REY	A2A	N253	-6.56313	TRUE	AmP12_Pyrim	[*]c1nc([NH][*])nc([*])c1[*]
44	20	TRUE	TRUE	3REY	A2A	N253	-7.54767	TRUE	AP13_Pyrim	[NH2]c1nc([*])cc([*])n1
44	22	TRUE	TRUE	3REY	A2A	N253	-5.87248	TRUE	AP13_Py	[NH2]c1c([*])c([*])cc([*])n1
44	24	TRUE	TRUE	3REY	A2A	N253	-6.77049	TRUE	AP12_Diaz	[NH2]c1nc([*])c([*])nc1
44	25	TRUE	TRUE	3REY	A2A	N253	-5.33051	TRUE	AmP12_Pyrim	[*]c1nc([NH][*])nc([*])c1[*]
44	26	TRUE	TRUE	3REY	A2A	N253	-6.45007	TRUE	AP13_Pyrim	[NH2]c1nc([*])cc([*])n1
44	27	TRUE	TRUE	3REY	A2A	N253	-7.28013	TRUE	2c14	[*]c1nc2c([*])cccc2c([*])c1
44	31	TRUE	TRUE	3REY	A2A	N253	-6.93021	TRUE	AP12_Diaz	[NH2]c1nc([*])c([*])nc1
44	32	TRUE	TRUE	3REY	A2A	N253	-6.28798	TRUE	AP13_Pyrim	[NH2]c1nc([*])cc([*])n1
44	34	TRUE	TRUE	3REY	A2A	N253	-6.3801	TRUE	AP12_Diaz	[NH2]c1nc([*])c([*])nc1
44	36	TRUE	TRUE	3REY	A2A	N253	-7.11941	TRUE	AP12_Diaz	[NH2]c1nc([*])c([*])nc1
44	37	TRUE	TRUE	3REY	A2A	N253	-5.25349	TRUE	AP13_Pyrim	[NH2]c1nc([*])cc([*])n1
44	38	TRUE	TRUE	3REY	A2A	N253	-7.17901	TRUE	AP13_Pyrim	[NH2]c1nc([*])cc([*])n1
44	40	TRUE	TRUE	3REY	A2A	N253	-7.12501	TRUE	AP13_Pyrim	[NH2]c1nc([*])cc([*])n1
44	41	TRUE	TRUE	3REY	A2A	N253	-7.53192	TRUE	AP13_Py	[NH2]c1c([*])c([*])cc([*])n1
44	46	TRUE	TRUE	3REY	A2A	N253	-6.74873	TRUE	AP13_Py	[NH2]c1c([*])c([*])cc([*])n1
44	47	TRUE	TRUE	3REY	A2A	N253	-6.9461	TRUE	AP13_Triaz	[NH2]c1nc([*])nc([*])n1
44	48	TRUE	TRUE	3REY	A2A	N253	-7.34	TRUE	AP13_Py	[NH2]c1c([*])c([*])cc([*])n1
44	51	TRUE	TRUE	3REY	A2A	N253	-6.96635	TRUE	AP13_Py	[NH2]c1c([*])c([*])cc([*])n1
44	59	TRUE	TRUE	3REY	A2A	N253	-7.10939	TRUE	AP13_Py	[NH2]c1c([*])c([*])cc([*])n1
45	4	TRUE	TRUE	3REY	A2A	N253	-8.95268	TRUE	AP13_Py	[NH2]c1c([*])c([*])cc([*])n1
45	6	TRUE	TRUE	3REY	A2A	N253	-8.0304	TRUE	AmP13_Pyrim	[*]c1nc([NH][*])cc([*])n1
45	8	TRUE	TRUE	3REY	A2A	N253	-8.14363	TRUE	AP13_Py	[NH2]c1c([*])c([*])cc([*])n1
45	9	TRUE	TRUE	3REY	A2A	N253	0	TRUE	AP13_Py	[NH2]c1c([*])c([*])cc([*])n1
45	10	TRUE	TRUE	3REY	A2A	N253	-4.89978	TRUE	AP13_Pyrim	[NH2]c1nc([*])cc([*])n1
45	11	TRUE	TRUE	3REY	A2A	N253	-7.23652	TRUE	AP13_Pyrim	[NH2]c1nc([*])cc([*])n1
45	12	TRUE	TRUE	3REY	A2A	N253	-7.8165	TRUE	AP13_Pyrim	[NH2]c1nc([*])cc([*])n1
45	14	TRUE	TRUE	3REY	A2A	N253	-6.90749	TRUE	Triazole	[*]c1[nH]nc([*])n1
45	16	TRUE	TRUE	3REY	A2A	N253	-6.32687	TRUE	AP13_Pyrim	[NH2]c1nc([*])cc([*])n1
45	21	TRUE	TRUE	3REY	A2A	N253	-6.63092	TRUE	AmP12_Py	[*]c1nc([NH][*])ccc1[*]
45	22	TRUE	TRUE	3REY	A2A	N253	-6.98897	TRUE	AmP12_Py	[*]c1nc([NH][*])ccc1[*]
45	23	TRUE	TRUE	3REY	A2A	N253	-8.22125	TRUE	AP13_Py	[NH2]c1c([*])c([*])cc([*])n1
45	24	TRUE	TRUE	3REY	A2A	N253	-8.83339	TRUE	AP13_Py	[NH2]c1c([*])c([*])cc([*])n1
45	25	TRUE	TRUE	3REY	A2A	N253	-7.29823	TRUE	AP13_Pyrim	[NH2]c1nc([*])cc([*])n1
45	31	TRUE	TRUE	3REY	A2A	N253	-6.47957	TRUE	AP13_Pyrim	[NH2]c1nc([*])cc([*])n1
45	33	TRUE	TRUE	3REY	A2A	N253	-7.0945	TRUE	AP13_Py	[NH2]c1c([*])c([*])cc([*])n1
45	37	TRUE	TRUE	3REY	A2A	N253	-6.97073	TRUE	AP13_Pyrim	[NH2]c1nc([*])cc([*])n1
45	39	TRUE	TRUE	3REY	A2A	N253	-7.32678	TRUE	AP12_Diaz	[NH2]c1nc([*])c([*])nc1
45	40	TRUE	TRUE	3REY	A2A	N253	-6.66487	TRUE	AmP13_Pyrim	[*]c1nc([NH][*])cc([*])n1
45	42	TRUE	TRUE	3REY	A2A	N253	-9.66746	TRUE	AmP12_Py	[*]c1nc([NH][*])ccc1[*]
45	44	TRUE	TRUE	3REY	A2A	N253	-6.15717	TRUE	AmP12_Py	[*]c1nc([NH][*])ccc1[*]
45	47	TRUE	TRUE	3REY	A2A	N253	-7.31119	TRUE	AP13_Pyrim	[NH2]c1nc([*])cc([*])n1
45	50	TRUE	TRUE	3REY	A2A	N253	-7.46182	TRUE	AmP12_Pyrim	[*]c1nc([NH][*])nc([*])c1[*]
45	58	TRUE	TRUE	3REY	A2A	N253	-8.16255	TRUE	AmP12_Diaz	[*]c1nc([NH][*])cnc1[*]
45	59	TRUE	TRUE	3REY	A2A	N253	-7.09727	TRUE	AP13_Pyrim	[NH2]c1nc([*])cc([*])n1
45	62	TRUE	TRUE	3REY	A2A	N253	-8.21273	TRUE	AmP12_Py	[*]c1nc([NH][*])ccc1[*]
45	63	TRUE	TRUE	3REY	A2A	N253	-7.82016	TRUE	AP13_Py	[NH2]c1c([*])c([*])cc([*])n1
46	0	TRUE	TRUE	3REY	A2A	N253	-7.09125	TRUE	AP13_Triaz	[NH2]c1nc([*])nc([*])n1
46	3	TRUE	TRUE	3REY	A2A	N253	-7.56719	TRUE	AP13_Py	[NH2]c1c([*])c([*])cc([*])n1
46	7	TRUE	TRUE	3REY	A2A	N253	-6.47729	TRUE	AP13_Triaz	[NH2]c1nc([*])nc([*])n1
46	9	TRUE	TRUE	3REY	A2A	N253	-7.38979	TRUE	AmP13_Pyrim	[*]c1nc([NH][*])cc([*])n1
46	10	TRUE	TRUE	3REY	A2A	N253	-6.37426	TRUE	AmP12_Py	[*]c1nc([NH][*])ccc1[*]
46	14	TRUE	TRUE	3REY	A2A	N253	-7.6671	TRUE	AP13_Pyrim	[NH2]c1nc([*])cc([*])n1
46	19	TRUE	TRUE	3REY	A2A	N253	-7.93175	TRUE	AmP13_Pyrim	[*]c1nc([NH][*])cc([*])n1
46	26	TRUE	TRUE	3REY	A2A	N253	-7.38811	TRUE	AP13_Pyrim	[NH2]c1nc([*])cc([*])n1
46	29	TRUE	TRUE	3REY	A2A	N253	-6.10241	TRUE	AP13_Py	[NH2]c1c([*])c([*])cc([*])n1
46	30	TRUE	TRUE	3REY	A2A	N253	-7.19634	TRUE	AP13_Pyrim	[NH2]c1nc([*])cc([*])n1
46	34	TRUE	TRUE	3REY	A2A	N253	-6.88456	TRUE	AmP12_Py	[*]c1nc([NH][*])ccc1[*]
46	41	TRUE	TRUE	3REY	A2A	N253	-6.79146	TRUE	AP13_Py	[NH2]c1c([*])c([*])cc([*])n1
46	42	TRUE	TRUE	3REY	A2A	N253	-6.25113	TRUE	AP13_Py	[NH2]c1c([*])c([*])cc([*])n1
46	44	TRUE	TRUE	3REY	A2A	N253	-5.6008	TRUE	AP13_Py	[NH2]c1c([*])c([*])cc([*])n1
46	46	TRUE	TRUE	3REY	A2A	N253	-7.4016	TRUE	AP13_Pyrim	[NH2]c1nc([*])cc([*])n1
46	48	TRUE	TRUE	3REY	A2A	N253	-6.99379	TRUE	AP13_Py	[NH2]c1c([*])c([*])cc([*])n1
46	54	TRUE	TRUE	3REY	A2A	N253	-8.43582	TRUE	AmP12_Py	[*]c1nc([NH][*])ccc1[*]
46	56	TRUE	TRUE	3REY	A2A	N253	-5.88934	TRUE	Triazole	[*]c1[nH]nc([*])n1
46	60	TRUE	TRUE	3REY	A2A	N253	-7.13186	TRUE	AP13_Pyrim	[NH2]c1nc([*])cc([*])n1
46	63	TRUE	TRUE	3REY	A2A	N253	-6.18006	TRUE	AmP13_Pyrim	[*]c1nc([NH][*])cc([*])n1
47	4	TRUE	TRUE	3REY	A2A	N253	-5.78797	TRUE	AmP13_Pyrim	[*]c1nc([NH][*])cc([*])n1
47	6	TRUE	TRUE	3REY	A2A	N253	-5.71986	TRUE	AP13_Py	[NH2]c1c([*])c([*])cc([*])n1
47	8	TRUE	TRUE	3REY	A2A	N253	-7.19947	TRUE	AP13_Pyrim	[NH2]c1nc([*])cc([*])n1
47	9	TRUE	TRUE	3REY	A2A	N253	-5.14671	TRUE	AP13_Pyrim	[NH2]c1nc([*])cc([*])n1
47	10	TRUE	TRUE	3REY	A2A	N253	-6.40618	TRUE	Triazole	[*]c1[nH]nc([*])n1
47	12	TRUE	TRUE	3REY	A2A	N253	-5.48776	TRUE	AmP13_Pyrim	[*]c1nc([NH][*])cc([*])n1
47	16	TRUE	TRUE	3REY	A2A	N253	-6.62136	TRUE	AP13_Py	[NH2]c1c([*])c([*])cc([*])n1
47	19	TRUE	TRUE	3REY	A2A	N253	-6.39578	TRUE	AP13_Pyrim	[NH2]c1nc([*])cc([*])n1
47	22	TRUE	TRUE	3REY	A2A	N253	-8.65091	TRUE	AP13_Py	[NH2]c1c([*])c([*])cc([*])n1
47	28	TRUE	TRUE	3REY	A2A	N253	-7.6694	TRUE	AP13_Pyrim	[NH2]c1nc([*])cc([*])n1
47	30	TRUE	TRUE	3REY	A2A	N253	0	TRUE	AP13_Py	[NH2]c1c([*])c([*])cc([*])n1
47	39	TRUE	TRUE	3REY	A2A	N253	-7.22745	TRUE	AmP12_Py	[*]c1nc([NH][*])ccc1[*]
47	41	TRUE	TRUE	3REY	A2A	N253	-6.6872	TRUE	AP13_Py	[NH2]c1c([*])c([*])cc([*])n1
47	42	TRUE	TRUE	3REY	A2A	N253	-6.57242	TRUE	AP13_Pyrim	[NH2]c1nc([*])cc([*])n1
47	44	TRUE	TRUE	3REY	A2A	N253	-7.68679	TRUE	AP13_Py	[NH2]c1c([*])c([*])cc([*])n1
47	46	TRUE	TRUE	3REY	A2A	N253	-7.43542	TRUE	2c9	[*]c1nc2[nH]cnc2c([*])[n,c]1
47	51	TRUE	TRUE	3REY	A2A	N253	-6.83863	TRUE	AP13_Pyrim	[NH2]c1nc([*])cc([*])n1
47	53	TRUE	TRUE	3REY	A2A	N253	-6.34086	TRUE	AmP13_Pyrim	[*]c1nc([NH][*])cc([*])n1
47	56	TRUE	TRUE	3REY	A2A	N253	-5.5152	TRUE	AmP13_Pyrim	[*]c1nc([NH][*])cc([*])n1
47	61	TRUE	TRUE	3REY	A2A	N253	-6.66834	TRUE	AmP12_Py	[*]c1nc([NH][*])ccc1[*]
47	63	TRUE	TRUE	3REY	A2A	N253	-7.43443	TRUE	2c14	[*]c1nc2c([*])cccc2c([*])c1
48	3	TRUE	TRUE	3REY	A2A	N253	-6.56686	TRUE	AP13_Py	[NH2]c1c([*])c([*])cc([*])n1
48	9	TRUE	TRUE	3REY	A2A	N253	-6.52715	TRUE	Triazole	[*]c1[nH]nc([*])n1
48	10	TRUE	TRUE	3REY	A2A	N253	-7.05556	TRUE	AP13_Py	[NH2]c1c([*])c([*])cc([*])n1
48	15	TRUE	TRUE	3REY	A2A	N253	-7.67191	TRUE	AP13_Pyrim	[NH2]c1nc([*])cc([*])n1
48	23	TRUE	TRUE	3REY	A2A	N253	-6.55228	TRUE	AP13_Py	[NH2]c1c([*])c([*])cc([*])n1
48	25	TRUE	TRUE	3REY	A2A	N253	-6.56619	TRUE	AP13_Py	[NH2]c1c([*])c([*])cc([*])n1
48	26	TRUE	TRUE	3REY	A2A	N253	-6.76394	TRUE	AP13_Pyrim	[NH2]c1nc([*])cc([*])n1
48	27	TRUE	TRUE	3REY	A2A	N253	-7.38662	TRUE	AP13_Pyrim	[NH2]c1nc([*])cc([*])n1
48	28	TRUE	TRUE	3REY	A2A	N253	-5.19771	TRUE	AP13_Pyrim	[NH2]c1nc([*])cc([*])n1
48	32	TRUE	TRUE	3REY	A2A	N253	-6.56506	TRUE	AP13_Py	[NH2]c1c([*])c([*])cc([*])n1
48	39	TRUE	TRUE	3REY	A2A	N253	-4.49332	TRUE	AP12_Diaz	[NH2]c1nc([*])c([*])nc1
48	40	TRUE	TRUE	3REY	A2A	N253	-6.56036	TRUE	AmP12_Py	[*]c1nc([NH][*])ccc1[*]
48	43	TRUE	TRUE	3REY	A2A	N253	-5.67441	TRUE	AmP12_Py	[*]c1nc([NH][*])ccc1[*]
48	45	TRUE	TRUE	3REY	A2A	N253	-7.20656	TRUE	AP13_Py	[NH2]c1c([*])c([*])cc([*])n1
48	47	TRUE	TRUE	3REY	A2A	N253	-6.05489	TRUE	AP13_Py	[NH2]c1c([*])c([*])cc([*])n1
48	53	TRUE	TRUE	3REY	A2A	N253	-6.52926	TRUE	AP13_Pyrim	[NH2]c1nc([*])cc([*])n1
48	59	TRUE	TRUE	3REY	A2A	N253	-6.25993	TRUE	AP13_Py	[NH2]c1c([*])c([*])cc([*])n1
48	60	TRUE	TRUE	3REY	A2A	N253	-6.41325	TRUE	AP13_Py	[NH2]c1c([*])c([*])cc([*])n1
48	63	TRUE	TRUE	3REY	A2A	N253	-8.94039	TRUE	AP13_Triaz	[NH2]c1nc([*])nc([*])n1
49	12	TRUE	TRUE	3REY	A2A	N253	-6.25387	TRUE	AmP13_Pyrim	[*]c1nc([NH][*])cc([*])n1
49	13	TRUE	TRUE	3REY	A2A	N253	-6.69576	TRUE	AmP13_Pyrim	[*]c1nc([NH][*])cc([*])n1
49	14	TRUE	TRUE	3REY	A2A	N253	-6.99671	TRUE	AP13_Pyrim	[NH2]c1nc([*])cc([*])n1
49	16	TRUE	TRUE	3REY	A2A	N253	-6.16945	TRUE	AP13_Pyrim	[NH2]c1nc([*])cc([*])n1
49	19	TRUE	TRUE	3REY	A2A	N253	-6.97943	TRUE	AP13_Pyrim	[NH2]c1nc([*])cc([*])n1
49	20	TRUE	TRUE	3REY	A2A	N253	-8.24018	TRUE	AP13_Pyrim	[NH2]c1nc([*])cc([*])n1
49	23	TRUE	TRUE	3REY	A2A	N253	-7.1032	TRUE	AP13_Py	[NH2]c1c([*])c([*])cc([*])n1
49	28	TRUE	TRUE	3REY	A2A	N253	-6.38829	TRUE	AmP13_Pyrim	[*]c1nc([NH][*])cc([*])n1
49	31	TRUE	TRUE	3REY	A2A	N253	-7.73932	TRUE	AP13_Pyrim	[NH2]c1nc([*])cc([*])n1
49	32	TRUE	TRUE	3REY	A2A	N253	-6.62779	TRUE	AP12_Diaz	[NH2]c1nc([*])c([*])nc1
49	33	TRUE	TRUE	3REY	A2A	N253	-6.89045	TRUE	AmP12_Py	[*]c1nc([NH][*])ccc1[*]
49	38	TRUE	TRUE	3REY	A2A	N253	-7.99145	TRUE	AP13_Triaz	[NH2]c1nc([*])nc([*])n1
49	47	TRUE	TRUE	3REY	A2A	N253	-6.82151	TRUE	2c14	[*]c1nc2c([*])cccc2c([*])c1
49	50	TRUE	TRUE	3REY	A2A	N253	-6.83227	TRUE	AmP13_Pyrim	[*]c1nc([NH][*])cc([*])n1
49	52	TRUE	TRUE	3REY	A2A	N253	-6.42651	TRUE	AmP13_Pyrim	[*]c1nc([NH][*])cc([*])n1
49	53	TRUE	TRUE	3REY	A2A	N253	-7.01151	TRUE	AP13_Py	[NH2]c1c([*])c([*])cc([*])n1
49	54	TRUE	TRUE	3REY	A2A	N253	-7.12751	TRUE	AmP12_Py	[*]c1nc([NH][*])ccc1[*]
49	58	TRUE	TRUE	3REY	A2A	N253	-6.30327	TRUE	AP13_Pyrim	[NH2]c1nc([*])cc([*])n1
49	59	TRUE	TRUE	3REY	A2A	N253	-6.0989	TRUE	AmP13_Pyrim	[*]c1nc([NH][*])cc([*])n1
49	60	TRUE	TRUE	3REY	A2A	N253	-7.5466	TRUE	AmP12_Pyrim	[*]c1nc([NH][*])nc([*])c1[*]
50	4	TRUE	TRUE	3REY	A2A	N253	-7.24582	TRUE	AP13_Py	[NH2]c1c([*])c([*])cc([*])n1
50	10	TRUE	TRUE	3REY	A2A	N253	-7.32845	TRUE	AP13_Py	[NH2]c1c([*])c([*])cc([*])n1
50	15	TRUE	TRUE	3REY	A2A	N253	-7.89427	TRUE	AP13_Pyrim	[NH2]c1nc([*])cc([*])n1
50	17	TRUE	TRUE	3REY	A2A	N253	-5.45188	TRUE	AmP13_Pyrim	[*]c1nc([NH][*])cc([*])n1
50	18	TRUE	TRUE	3REY	A2A	N253	-7.02956	TRUE	AP13_Pyrim	[NH2]c1nc([*])cc([*])n1
50	19	TRUE	TRUE	3REY	A2A	N253	-8.40448	TRUE	AP13_Pyrim	[NH2]c1nc([*])cc([*])n1
50	25	TRUE	TRUE	3REY	A2A	N253	-7.6478	TRUE	AP13_Pyrim	[NH2]c1nc([*])cc([*])n1
50	34	TRUE	TRUE	3REY	A2A	N253	-8.32997	TRUE	AP13_Pyrim	[NH2]c1nc([*])cc([*])n1
50	48	TRUE	TRUE	3REY	A2A	N253	-7.17295	TRUE	AmP12_Py	[*]c1nc([NH][*])ccc1[*]
50	51	TRUE	TRUE	3REY	A2A	N253	-6.90279	TRUE	2c8	O=c1c2ccc([*])nc2[nH]cc1[*]
50	53	TRUE	TRUE	3REY	A2A	N253	-7.25487	TRUE	AmP12_Py	[*]c1nc([NH][*])ccc1[*]
50	55	TRUE	TRUE	3REY	A2A	N253	-7.3955	TRUE	AP12_Diaz	[NH2]c1nc([*])c([*])nc1
50	58	TRUE	TRUE	3REY	A2A	N253	-6.09911	TRUE	AmP12_Py	[*]c1nc([NH][*])ccc1[*]
50	59	TRUE	TRUE	3REY	A2A	N253	-6.64618	TRUE	AP13_Py	[NH2]c1c([*])c([*])cc([*])n1
50	60	TRUE	TRUE	3REY	A2A	N253	-8.02012	TRUE	AP13_Pyrim	[NH2]c1nc([*])cc([*])n1
51	0	TRUE	TRUE	3REY	A2A	N253	-5.98875	TRUE	Triazole2	[*]n1nc([*])c(N)n1
51	5	TRUE	TRUE	3REY	A2A	N253	-6.8127	TRUE	AP13_Pyrim	[NH2]c1nc([*])cc([*])n1
51	6	TRUE	TRUE	3REY	A2A	N253	-8.17585	TRUE	AP13_Py	[NH2]c1c([*])c([*])cc([*])n1
51	10	TRUE	TRUE	3REY	A2A	N253	-7.07499	TRUE	AP13_Pyrim	[NH2]c1nc([*])cc([*])n1
51	11	TRUE	TRUE	3REY	A2A	N253	-5.1122	TRUE	AP12_Diaz	[NH2]c1nc([*])c([*])nc1
51	17	TRUE	TRUE	3REY	A2A	N253	-6.7113	TRUE	2c8	O=c1c2ccc([*])nc2[nH]cc1[*]
51	18	TRUE	TRUE	3REY	A2A	N253	-7.13247	TRUE	AmP12_Pyrim	[*]c1nc([NH][*])nc([*])c1[*]
51	23	TRUE	TRUE	3REY	A2A	N253	-5.89859	TRUE	AP13_Py	[NH2]c1c([*])c([*])cc([*])n1
51	35	TRUE	TRUE	3REY	A2A	N253	-7.28781	TRUE	AP13_Py	[NH2]c1c([*])c([*])cc([*])n1
51	36	TRUE	TRUE	3REY	A2A	N253	-8.30055	TRUE	AP12_Diaz	[NH2]c1nc([*])c([*])nc1
51	43	TRUE	TRUE	3REY	A2A	N253	-5.35176	TRUE	AmP12_Py	[*]c1nc([NH][*])ccc1[*]
51	45	TRUE	TRUE	3REY	A2A	N253	-7.82978	TRUE	AP13_Pyrim	[NH2]c1nc([*])cc([*])n1
51	48	TRUE	TRUE	3REY	A2A	N253	-6.15868	TRUE	AP13_Pyrim	[NH2]c1nc([*])cc([*])n1
51	53	TRUE	TRUE	3REY	A2A	N253	-7.6478	TRUE	AP13_Pyrim	[NH2]c1nc([*])cc([*])n1
51	56	TRUE	TRUE	3REY	A2A	N253	-6.06738	TRUE	AP13_Pyrim	[NH2]c1nc([*])cc([*])n1
51	63	TRUE	TRUE	3REY	A2A	N253	-6.38851	TRUE	AmP13_Pyrim	[*]c1nc([NH][*])cc([*])n1
52	3	TRUE	TRUE	3REY	A2A	N253	-5.54092	TRUE	AP13_Py	[NH2]c1c([*])c([*])cc([*])n1
52	7	TRUE	TRUE	3REY	A2A	N253	-6.34692	TRUE	Triazole	[*]c1[nH]nc([*])n1
52	8	TRUE	TRUE	3REY	A2A	N253	-7.43448	TRUE	Triazole	[*]c1[nH]nc([*])n1
52	9	TRUE	TRUE	3REY	A2A	N253	-4.97998	TRUE	AmP12_Py	[*]c1nc([NH][*])ccc1[*]
52	10	TRUE	TRUE	3REY	A2A	N253	-6.49717	TRUE	AmP12_Pyrim	[*]c1nc([NH][*])nc([*])c1[*]
52	11	TRUE	TRUE	3REY	A2A	N253	-6.8736	TRUE	AmP12_Pyrim	[*]c1nc([NH][*])nc([*])c1[*]
52	16	TRUE	TRUE	3REY	A2A	N253	-8.50173	TRUE	AmP12_Py	[*]c1nc([NH][*])ccc1[*]
52	17	TRUE	TRUE	3REY	A2A	N253	-5.43662	TRUE	AP13_Py	[NH2]c1c([*])c([*])cc([*])n1
52	20	TRUE	TRUE	3REY	A2A	N253	-6.66749	TRUE	AP13_Py	[NH2]c1c([*])c([*])cc([*])n1
52	28	TRUE	TRUE	3REY	A2A	N253	-6.5092	TRUE	AmP12_Py	[*]c1nc([NH][*])ccc1[*]
52	35	TRUE	TRUE	3REY	A2A	N253	-6.8334	TRUE	AP13_Pyrim	[NH2]c1nc([*])cc([*])n1
52	41	TRUE	TRUE	3REY	A2A	N253	-6.98342	TRUE	AP13_Pyrim	[NH2]c1nc([*])cc([*])n1
52	42	TRUE	TRUE	3REY	A2A	N253	-5.21406	TRUE	AP13_Pyrim	[NH2]c1nc([*])cc([*])n1
52	47	TRUE	TRUE	3REY	A2A	N253	-7.72355	TRUE	AP13_Py	[NH2]c1c([*])c([*])cc([*])n1
52	48	TRUE	TRUE	3REY	A2A	N253	-6.5035	TRUE	AmP13_Pyrim	[*]c1nc([NH][*])cc([*])n1
52	49	TRUE	TRUE	3REY	A2A	N253	0	TRUE	AmP13_Pyrim	[*]c1nc([NH][*])cc([*])n1
52	50	TRUE	TRUE	3REY	A2A	N253	-6.26333	TRUE	2c16	c1(c([*])c([*])o2)c2ccc([*])c1
52	51	TRUE	TRUE	3REY	A2A	N253	-6.99213	TRUE	Triazole	[*]c1[nH]nc([*])n1
52	53	TRUE	TRUE	3REY	A2A	N253	-5.86307	TRUE	AmP13_Pyrim	[*]c1nc([NH][*])cc([*])n1
52	54	TRUE	TRUE	3REY	A2A	N253	-8.06319	TRUE	AP13_Py	[NH2]c1c([*])c([*])cc([*])n1
52	56	TRUE	TRUE	3REY	A2A	N253	-5.80232	TRUE	AmP12_Py	[*]c1nc([NH][*])ccc1[*]
52	57	TRUE	TRUE	3REY	A2A	N253	0	TRUE	AP13_Pyrim	[NH2]c1nc([*])cc([*])n1
52	58	TRUE	TRUE	3REY	A2A	N253	-6.75116	TRUE	AP13_Pyrim	[NH2]c1nc([*])cc([*])n1
52	62	TRUE	TRUE	3REY	A2A	N253	-6.04013	TRUE	AmP12_Py	[*]c1nc([NH][*])ccc1[*]
53	8	TRUE	TRUE	3REY	A2A	N253	-6.58482	TRUE	AmP13_Pyrim	[*]c1nc([NH][*])cc([*])n1
53	11	TRUE	TRUE	3REY	A2A	N253	-8.00328	TRUE	2c9	[*]c1nc2[nH]cnc2c([*])[n,c]1
53	17	TRUE	TRUE	3REY	A2A	N253	-7.20173	TRUE	AP13_Pyrim	[NH2]c1nc([*])cc([*])n1
53	19	TRUE	TRUE	3REY	A2A	N253	-7.38403	TRUE	AP13_Pyrim	[NH2]c1nc([*])cc([*])n1
53	21	TRUE	TRUE	3REY	A2A	N253	-8.03952	TRUE	AP13_Pyrim	[NH2]c1nc([*])cc([*])n1
53	29	TRUE	TRUE	3REY	A2A	N253	-6.47395	TRUE	AP13_Py	[NH2]c1c([*])c([*])cc([*])n1
53	30	TRUE	TRUE	3REY	A2A	N253	-8.38852	TRUE	AP13_Pyrim	[NH2]c1nc([*])cc([*])n1
53	42	TRUE	TRUE	3REY	A2A	N253	-7.21945	TRUE	AP13_Py	[NH2]c1c([*])c([*])cc([*])n1
53	43	TRUE	TRUE	3REY	A2A	N253	-7.61451	TRUE	AP13_Pyrim	[NH2]c1nc([*])cc([*])n1
53	46	TRUE	TRUE	3REY	A2A	N253	-5.96894	TRUE	AP13_Pyrim	[NH2]c1nc([*])cc([*])n1
53	48	TRUE	TRUE	3REY	A2A	N253	-8.44795	TRUE	AmP12_Py	[*]c1nc([NH][*])ccc1[*]
53	50	TRUE	TRUE	3REY	A2A	N253	-6.98093	TRUE	AmP12_Py	[*]c1nc([NH][*])ccc1[*]
53	53	TRUE	TRUE	3REY	A2A	N253	-7.22333	TRUE	AmP12_Diaz	[*]c1nc([NH][*])cnc1[*]
53	57	TRUE	TRUE	3REY	A2A	N253	-6.51814	TRUE	AP13_Pyrim	[NH2]c1nc([*])cc([*])n1
53	58	TRUE	TRUE	3REY	A2A	N253	-8.02096	TRUE	AmP13_Pyrim	[*]c1nc([NH][*])cc([*])n1
53	62	TRUE	TRUE	3REY	A2A	N253	-6.6711	TRUE	AP13_Triaz	[NH2]c1nc([*])nc([*])n1
54	7	TRUE	TRUE	3REY	A2A	N253	-7.46022	TRUE	AP13_Pyrim	[NH2]c1nc([*])cc([*])n1
54	9	TRUE	TRUE	3REY	A2A	N253	-4.14257	TRUE	AP13_Pyrim	[NH2]c1nc([*])cc([*])n1
54	11	TRUE	TRUE	3REY	A2A	N253	-7.81208	TRUE	2c14	[*]c1nc2c([*])cccc2c([*])c1
54	14	TRUE	TRUE	3REY	A2A	N253	-5.78772	TRUE	AP13_Py	[NH2]c1c([*])c([*])cc([*])n1
54	23	TRUE	TRUE	3REY	A2A	N253	-6.11056	TRUE	AmP13_Pyrim	[*]c1nc([NH][*])cc([*])n1
54	26	TRUE	TRUE	3REY	A2A	N253	-8.01688	TRUE	AP13_Pyrim	[NH2]c1nc([*])cc([*])n1
54	29	TRUE	TRUE	3REY	A2A	N253	-7.62503	TRUE	AmP12_Pyrim	[*]c1nc([NH][*])nc([*])c1[*]
54	30	TRUE	TRUE	3REY	A2A	N253	-7.64272	TRUE	AP13_Pyrim	[NH2]c1nc([*])cc([*])n1
54	32	TRUE	TRUE	3REY	A2A	N253	-6.99226	TRUE	AmP13_Pyrim	[*]c1nc([NH][*])cc([*])n1
54	38	TRUE	TRUE	3REY	A2A	N253	-7.66286	TRUE	AP13_Pyrim	[NH2]c1nc([*])cc([*])n1
54	44	TRUE	TRUE	3REY	A2A	N253	-6.72129	TRUE	AP13_Triaz	[NH2]c1nc([*])nc([*])n1
54	49	TRUE	TRUE	3REY	A2A	N253	-7.22022	TRUE	AmP12_Py	[*]c1nc([NH][*])ccc1[*]
54	50	TRUE	TRUE	3REY	A2A	N253	-6.07997	TRUE	AmP13_Pyrim	[*]c1nc([NH][*])cc([*])n1
54	53	TRUE	TRUE	3REY	A2A	N253	-6.82128	TRUE	AP13_Pyrim	[NH2]c1nc([*])cc([*])n1
54	58	TRUE	TRUE	3REY	A2A	N253	-6.44683	TRUE	AP13_Py	[NH2]c1c([*])c([*])cc([*])n1
55	1	TRUE	TRUE	3REY	A2A	N253	-9.30263	TRUE	Triazole	[*]c1[nH]nc([*])n1
55	5	TRUE	TRUE	3REY	A2A	N253	-7.50456	TRUE	AmP13_Pyrim	[*]c1nc([NH][*])cc([*])n1
55	9	TRUE	TRUE	3REY	A2A	N253	-5.13606	TRUE	AmP12_Py	[*]c1nc([NH][*])ccc1[*]
55	10	TRUE	TRUE	3REY	A2A	N253	-6.34709	TRUE	AP13_Py	[NH2]c1c([*])c([*])cc([*])n1
55	14	TRUE	TRUE	3REY	A2A	N253	-7.79166	TRUE	AmP12_Py	[*]c1nc([NH][*])ccc1[*]
55	15	TRUE	TRUE	3REY	A2A	N253	-6.31639	TRUE	AmP13_Pyrim	[*]c1nc([NH][*])cc([*])n1
55	16	TRUE	TRUE	3REY	A2A	N253	-7.62279	TRUE	AP13_Py	[NH2]c1c([*])c([*])cc([*])n1
55	27	TRUE	TRUE	3REY	A2A	N253	-7.59134	TRUE	AP13_Py	[NH2]c1c([*])c([*])cc([*])n1
55	32	TRUE	TRUE	3REY	A2A	N253	-5.64756	TRUE	Triazole	[*]c1[nH]nc([*])n1
55	37	TRUE	TRUE	3REY	A2A	N253	-7.02712	TRUE	AP13_Pyrim	[NH2]c1nc([*])cc([*])n1
55	39	TRUE	TRUE	3REY	A2A	N253	-6.89129	TRUE	AP13_Pyrim	[NH2]c1nc([*])cc([*])n1
55	41	TRUE	TRUE	3REY	A2A	N253	-7.29494	TRUE	2c9	[*]c1nc2[nH]cnc2c([*])[n,c]1
55	43	TRUE	TRUE	3REY	A2A	N253	-7.80662	TRUE	AmP13_Pyrim	[*]c1nc([NH][*])cc([*])n1
55	46	TRUE	TRUE	3REY	A2A	N253	-4.8878	TRUE	AP13_Py	[NH2]c1c([*])c([*])cc([*])n1
55	55	TRUE	TRUE	3REY	A2A	N253	-6.84945	TRUE	AP12_Diaz	[NH2]c1nc([*])c([*])nc1
55	57	TRUE	TRUE	3REY	A2A	N253	-7.14656	TRUE	AP13_Py	[NH2]c1c([*])c([*])cc([*])n1
55	60	TRUE	TRUE	3REY	A2A	N253	-7.65722	TRUE	Triazole	[*]c1[nH]nc([*])n1
56	2	TRUE	TRUE	3REY	A2A	N253	-7.01839	TRUE	AmP13_Pyrim	[*]c1nc([NH][*])cc([*])n1
56	9	TRUE	TRUE	3REY	A2A	N253	-6.43901	TRUE	AP13_Pyrim	[NH2]c1nc([*])cc([*])n1
56	15	TRUE	TRUE	3REY	A2A	N253	-7.6158	TRUE	AmP12_Py	[*]c1nc([NH][*])ccc1[*]
56	24	TRUE	TRUE	3REY	A2A	N253	-6.63352	TRUE	AmP13_Pyrim	[*]c1nc([NH][*])cc([*])n1
56	27	TRUE	TRUE	3REY	A2A	N253	-6.47263	TRUE	AmP12_Py	[*]c1nc([NH][*])ccc1[*]
56	31	TRUE	TRUE	3REY	A2A	N253	-7.3947	TRUE	AmP13_Pyrim	[*]c1nc([NH][*])cc([*])n1
56	32	TRUE	TRUE	3REY	A2A	N253	-7.75805	TRUE	AP13_Py	[NH2]c1c([*])c([*])cc([*])n1
56	36	TRUE	TRUE	3REY	A2A	N253	-7.49442	TRUE	AP13_Pyrim	[NH2]c1nc([*])cc([*])n1
56	37	TRUE	TRUE	3REY	A2A	N253	-6.41898	TRUE	AmP12_Pyrim	[*]c1nc([NH][*])nc([*])c1[*]
56	45	TRUE	TRUE	3REY	A2A	N253	-6.93846	TRUE	AmP13_Pyrim	[*]c1nc([NH][*])cc([*])n1
56	61	TRUE	TRUE	3REY	A2A	N253	-7.47559	TRUE	AmP12_Py	[*]c1nc([NH][*])ccc1[*]
57	19	TRUE	TRUE	3REY	A2A	N253	-7.26998	TRUE	AP13_Pyrim	[NH2]c1nc([*])cc([*])n1
57	33	TRUE	TRUE	3REY	A2A	N253	-8.0893	TRUE	AmP13_Pyrim	[*]c1nc([NH][*])cc([*])n1
57	41	TRUE	TRUE	3REY	A2A	N253	-8.04621	TRUE	AP13_Pyrim	[NH2]c1nc([*])cc([*])n1
57	43	TRUE	TRUE	3REY	A2A	N253	-7.85983	TRUE	AP13_Pyrim	[NH2]c1nc([*])cc([*])n1
57	45	TRUE	TRUE	3REY	A2A	N253	-8.21996	TRUE	AP13_Py	[NH2]c1c([*])c([*])cc([*])n1
57	51	TRUE	TRUE	3REY	A2A	N253	-8.23994	TRUE	AP13_Pyrim	[NH2]c1nc([*])cc([*])n1
57	57	TRUE	TRUE	3REY	A2A	N253	-6.0378	TRUE	AP13_Py	[NH2]c1c([*])c([*])cc([*])n1
58	0	TRUE	TRUE	3REY	A2A	N253	-6.1437	TRUE	AmP13_Pyrim	[*]c1nc([NH][*])cc([*])n1
58	7	TRUE	TRUE	3REY	A2A	N253	-6.65936	TRUE	AmP13_Pyrim	[*]c1nc([NH][*])cc([*])n1
58	21	TRUE	TRUE	3REY	A2A	N253	-6.70308	TRUE	AmP13_Pyrim	[*]c1nc([NH][*])cc([*])n1
58	27	TRUE	TRUE	3REY	A2A	N253	-6.64502	TRUE	AP13_Pyrim	[NH2]c1nc([*])cc([*])n1
58	32	TRUE	TRUE	3REY	A2A	N253	-6.54693	TRUE	AmP13_Pyrim	[*]c1nc([NH][*])cc([*])n1
58	34	TRUE	TRUE	3REY	A2A	N253	-6.86961	TRUE	AmP13_Pyrim	[*]c1nc([NH][*])cc([*])n1
58	40	TRUE	TRUE	3REY	A2A	N253	-6.73554	TRUE	AmP12_Pyrim	[*]c1nc([NH][*])nc([*])c1[*]
58	43	TRUE	TRUE	3REY	A2A	N253	-6.95738	TRUE	AP13_Pyrim	[NH2]c1nc([*])cc([*])n1
58	45	TRUE	TRUE	3REY	A2A	N253	-6.52632	TRUE	AmP13_Pyrim	[*]c1nc([NH][*])cc([*])n1
58	54	TRUE	TRUE	3REY	A2A	N253	-7.64667	TRUE	AmP13_Pyrim	[*]c1nc([NH][*])cc([*])n1
58	55	TRUE	TRUE	3REY	A2A	N253	-7.95233	TRUE	AmP13_Pyrim	[*]c1nc([NH][*])cc([*])n1
58	58	TRUE	TRUE	3REY	A2A	N253	-7.65336	TRUE	AP13_Pyrim	[NH2]c1nc([*])cc([*])n1
59	20	TRUE	TRUE	3REY	A2A	N253	-6.71048	TRUE	AmP12_Diaz	[*]c1nc([NH][*])cnc1[*]
59	30	TRUE	TRUE	3REY	A2A	N253	-8.26481	TRUE	AP13_Pyrim	[NH2]c1nc([*])cc([*])n1
59	43	TRUE	TRUE	3REY	A2A	N253	-7.25649	TRUE	AP13_Pyrim	[NH2]c1nc([*])cc([*])n1
59	47	TRUE	TRUE	3REY	A2A	N253	-6.96427	TRUE	AP13_Pyrim	[NH2]c1nc([*])cc([*])n1
59	49	TRUE	TRUE	3REY	A2A	N253	-5.93884	TRUE	AmP13_Pyrim	[*]c1nc([NH][*])cc([*])n1
59	50	TRUE	TRUE	3REY	A2A	N253	-7.66577	TRUE	2c14	[*]c1nc2c([*])cccc2c([*])c1
59	55	TRUE	TRUE	3REY	A2A	N253	-7.91285	TRUE	AmP13_Pyrim	[*]c1nc([NH][*])cc([*])n1
59	57	TRUE	TRUE	3REY	A2A	N253	-5.47337	TRUE	AmP12_Py	[*]c1nc([NH][*])ccc1[*]
59	63	TRUE	TRUE	3REY	A2A	N253	-7.49975	TRUE	Triazole	[*]c1[nH]nc([*])n1
60	12	TRUE	TRUE	3REY	A2A	N253	-6.74709	TRUE	AP13_Pyrim	[NH2]c1nc([*])cc([*])n1
60	15	TRUE	TRUE	3REY	A2A	N253	-6.05298	TRUE	Triazole	[*]c1[nH]nc([*])n1
60	17	TRUE	TRUE	3REY	A2A	N253	-6.96385	TRUE	AP13_Pyrim	[NH2]c1nc([*])cc([*])n1
60	24	TRUE	TRUE	3REY	A2A	N253	-8.07105	TRUE	AmP12_Pyrim	[*]c1nc([NH][*])nc([*])c1[*]
60	25	TRUE	TRUE	3REY	A2A	N253	-6.68222	TRUE	AP12_Diaz	[NH2]c1nc([*])c([*])nc1
60	28	TRUE	TRUE	3REY	A2A	N253	-7.96867	TRUE	AP13_Pyrim	[NH2]c1nc([*])cc([*])n1
60	29	TRUE	TRUE	3REY	A2A	N253	-7.03003	TRUE	AP13_Py	[NH2]c1c([*])c([*])cc([*])n1
60	32	TRUE	TRUE	3REY	A2A	N253	-5.77197	TRUE	AmP13_Pyrim	[*]c1nc([NH][*])cc([*])n1
60	37	TRUE	TRUE	3REY	A2A	N253	-7.64958	TRUE	AP13_Pyrim	[NH2]c1nc([*])cc([*])n1
60	38	TRUE	TRUE	3REY	A2A	N253	-6.59495	TRUE	AP13_Py	[NH2]c1c([*])c([*])cc([*])n1
60	42	TRUE	TRUE	3REY	A2A	N253	-6.43645	TRUE	AmP12_Diaz	[*]c1nc([NH][*])cnc1[*]
60	50	TRUE	TRUE	3REY	A2A	N253	-5.61156	TRUE	AmP13_Pyrim	[*]c1nc([NH][*])cc([*])n1
60	52	TRUE	TRUE	3REY	A2A	N253	-6.73773	TRUE	AP13_Py	[NH2]c1c([*])c([*])cc([*])n1
60	62	TRUE	TRUE	3REY	A2A	N253	-6.96768	TRUE	AP13_Py	[NH2]c1c([*])c([*])cc([*])n1
61	5	TRUE	TRUE	3REY	A2A	N253	-6.28282	TRUE	Triazole	[*]c1[nH]nc([*])n1
61	9	TRUE	TRUE	3REY	A2A	N253	-7.43011	TRUE	AmP12_Py	[*]c1nc([NH][*])ccc1[*]
61	15	TRUE	TRUE	3REY	A2A	N253	-8.20379	TRUE	AP13_Pyrim	[NH2]c1nc([*])cc([*])n1
61	26	TRUE	TRUE	3REY	A2A	N253	-6.42978	TRUE	AmP13_Pyrim	[*]c1nc([NH][*])cc([*])n1
61	28	TRUE	TRUE	3REY	A2A	N253	-6.79264	TRUE	2c14	[*]c1nc2c([*])cccc2c([*])c1
61	29	TRUE	TRUE	3REY	A2A	N253	-5.7988	TRUE	AmP12_Pyrim	[*]c1nc([NH][*])nc([*])c1[*]
61	38	TRUE	TRUE	3REY	A2A	N253	-7.64953	TRUE	2c14	[*]c1nc2c([*])cccc2c([*])c1
61	48	TRUE	TRUE	3REY	A2A	N253	-7.65258	TRUE	AP13_Pyrim	[NH2]c1nc([*])cc([*])n1
61	57	TRUE	TRUE	3REY	A2A	N253	-6.97327	TRUE	Triazole	[*]c1[nH]nc([*])n1
62	0	TRUE	TRUE	3REY	A2A	N253	-7.717	TRUE	AmP12_Py	[*]c1nc([NH][*])ccc1[*]
62	5	TRUE	TRUE	3REY	A2A	N253	-7.85932	TRUE	AP13_Pyrim	[NH2]c1nc([*])cc([*])n1
62	7	TRUE	TRUE	3REY	A2A	N253	0	TRUE	AP13_Pyrim	[NH2]c1nc([*])cc([*])n1
62	12	TRUE	TRUE	3REY	A2A	N253	-6.58775	TRUE	AP13_Pyrim	[NH2]c1nc([*])cc([*])n1
62	14	TRUE	TRUE	3REY	A2A	N253	-6.71978	TRUE	AP13_Py	[NH2]c1c([*])c([*])cc([*])n1
62	16	TRUE	TRUE	3REY	A2A	N253	-6.73885	TRUE	AmP12_Diaz	[*]c1nc([NH][*])cnc1[*]
62	17	TRUE	TRUE	3REY	A2A	N253	-5.73457	TRUE	AmP13_Pyrim	[*]c1nc([NH][*])cc([*])n1
62	23	TRUE	TRUE	3REY	A2A	N253	-6.64978	TRUE	AmP13_Pyrim	[*]c1nc([NH][*])cc([*])n1
62	30	TRUE	TRUE	3REY	A2A	N253	-7.64016	TRUE	AP13_Pyrim	[NH2]c1nc([*])cc([*])n1
62	31	TRUE	TRUE	3REY	A2A	N253	-6.4162	TRUE	AmP13_Pyrim	[*]c1nc([NH][*])cc([*])n1
62	38	TRUE	TRUE	3REY	A2A	N253	-6.37543	TRUE	AmP13_Pyrim	[*]c1nc([NH][*])cc([*])n1
62	39	TRUE	TRUE	3REY	A2A	N253	-5.39751	TRUE	AP13_Pyrim	[NH2]c1nc([*])cc([*])n1
62	49	TRUE	TRUE	3REY	A2A	N253	-6.92103	TRUE	AmP12_Py	[*]c1nc([NH][*])ccc1[*]
62	52	TRUE	TRUE	3REY	A2A	N253	-6.11361	TRUE	AP13_Pyrim	[NH2]c1nc([*])cc([*])n1
62	60	TRUE	TRUE	3REY	A2A	N253	-6.41195	TRUE	AmP12_Diaz	[*]c1nc([NH][*])cnc1[*]
62	63	TRUE	TRUE	3REY	A2A	N253	-6.19579	TRUE	AmP13_Pyrim	[*]c1nc([NH][*])cc([*])n1
63	2	TRUE	TRUE	3REY	A2A	N253	-6.52147	TRUE	AP12_Diaz	[NH2]c1nc([*])c([*])nc1
63	9	TRUE	TRUE	3REY	A2A	N253	-7.2393	TRUE	AmP13_Pyrim	[*]c1nc([NH][*])cc([*])n1
63	28	TRUE	TRUE	3REY	A2A	N253	-6.91301	TRUE	AmP12_Pyrim	[*]c1nc([NH][*])nc([*])c1[*]
63	30	TRUE	TRUE	3REY	A2A	N253	-7.12957	TRUE	AmP12_Py	[*]c1nc([NH][*])ccc1[*]
63	36	TRUE	TRUE	3REY	A2A	N253	-8.36901	TRUE	AmP12_Py	[*]c1nc([NH][*])ccc1[*]
63	37	TRUE	TRUE	3REY	A2A	N253	-5.9077	TRUE	AmP12_Py	[*]c1nc([NH][*])ccc1[*]
63	39	TRUE	TRUE	3REY	A2A	N253	-7.73923	TRUE	AmP12_Pyrim	[*]c1nc([NH][*])nc([*])c1[*]
63	43	TRUE	TRUE	3REY	A2A	N253	-7.0409	TRUE	AmP13_Pyrim	[*]c1nc([NH][*])cc([*])n1
63	59	TRUE	TRUE	3REY	A2A	N253	-7.52502	TRUE	AP13_Pyrim	[NH2]c1nc([*])cc([*])n1
64	4	TRUE	TRUE	3REY	A2A	N253	-6.44588	TRUE	AP13_Triaz	[NH2]c1nc([*])nc([*])n1
64	11	TRUE	TRUE	3REY	A2A	N253	-7.44356	TRUE	AmP13_Pyrim	[*]c1nc([NH][*])cc([*])n1
[truncated: 38,015 more rows]

## Sheet: SFigure3_data
smiles	smarts	cluster_size	cluster_average_docking_score
[truncated: 65 more rows]

[truncated: 2 more sheets: SFigure4_data, SFigure5_data-Table1]
